# Supplementary material for: RHEB/mTOR hyperactivity causes cortical malformations and epileptic seizures through increased axonal connectivity
Source: PLoS Biol. 2021 May 26;19(5):e3001279. doi: 10.1371/journal.pbio.3001279 (PMC8186814; doi:10.1371/journal.pbio.3001279)
Supplement: S1 Data — Excel spreadsheet containining in separate sheets the numerical data underlying Fig 1A, 1C, 1D, 1E, and 1G, respectively. (XLSX) [file pbio.3001279.s007.xlsx]

## Sheet: Fig 1A
Western blot on HEK293T cells
Quantification T389/S6K		Blot1				Blot2				Blot3				Blot4				Blot5				Blot6
Transfection condition	-/+ TSC complex	S6K	pT389	ratio pT389/S6K	normalized ratio pT389/S6K	S6K	pT389	ratio pT389/S6K	normalized ratio pT389/S6K	S6K	pT389	ratio pT389/S6K	normalized ratio pT389/S6K	S6K	pT389	ratio pT389/S6K	normalized ratio pT389/S6K	S6K	pT389	ratio pT389/S6K	normalized ratio pT389/S6K	S6K	pT389	ratio pT389/S6K	normalized ratio pT389/S6K	Averaged normalized ratio pT389/S6K
RHEB-WT	TSC1/TSC2					19.78	1.85	0.0935288	0.0473128	9.9	3.5	0.353535	0.0761507	6.37	2.66	0.417582	0.0994978	907	241	0.265711	0.0932422	2290	3080	1.34498	0.103098	0.0838602
RHEB-S16H	TSC1/TSC2									10.25	6.25	0.609756	0.13134	6.25	6.55	1.048	0.249708	863	599	0.69409	0.243567	2470	4030	1.63158	0.125067	0.18742
RHEB-P37L	TSC1/TSC2									9.66	19.68	2.03727	0.438822	5.71	9.42	1.64974	0.393085	880	1530	1.73864	0.610115	2620	14800	5.64885	0.433006	0.468757
control	TSC1/TSC2	7.21	1.92	0.266297	0.0473918	11.81	0.31	0.0262489	0.0132784	9.8	0.84	0.0857143	0.0184626	7.22	1.36	0.188366	0.0448821	845	78.7	0.0931361	0.0326829	3020	613	0.20298	0.0155592	0.0287095
RHEB-WT		5.85	17.91	3.06154	0.54485	11.09	3.27	0.29486	0.149159	10.38	6.6	0.635838	0.136958	5.76	4.54	0.788194	0.187804	874	531	0.607551	0.213199	3240	7300	2.25309	0.172707	0.234113
RHEB-S16H		6.81	22.6	3.31865	0.590607	14.67	9.88	0.673483	0.340691	9.52	14.89	1.56408	0.336898	7.29	12.45	1.70782	0.406924	963	1200	1.24611	0.437278	3090	11800	3.81877	0.292723	0.400853
RHEB-P37L		6.12	25.15	4.10948	0.731348	16.36	15.04	0.919315	0.465048	9.04	15.36	1.69912	0.365985	7.09	14.27	2.01269	0.479567	819	1270	1.55067	0.544155	2100	11200	5.33333	0.40882	0.499154
control		6.92	1.7	0.245665	0.04372	21.51	0.55	0.0255695	0.0129347	10.48	3.16	0.301527	0.0649481	6.9	2.05	0.297101	0.0707907	993	303	0.305136	0.107077	3120	2650	0.849359	0.0651065	0.0607628
RHEB-WT normal growth condition		7.14	40.12	5.61905		22.43	44.34	1.97682		10.24	47.54	4.64258		6.45	27.07	4.1969		958	2730	2.84969		1970	25700	13.0457
Normalized T389/S6K against averaged control (-TSC)								Data presented on graph
Transfection condition	-/+ TSC complex	Blot1	Blot2	Blot3	Blot4	Blot5	Blot6	MEAN	SEM
RHEB	TSC1/TSC2		0.778648	1.25324	1.63748	1.53453	1.69672	1.38012	0.168549
S16H	TSC1/TSC2			2.16152	4.10955	4.00849	2.05827	3.08446	0.563437
P37L	TSC1/TSC2			7.22189	6.46916	10.0409	7.12616	7.71453	0.793301
control	TSC1/TSC2	0.779947	0.218528	0.303848	0.738644	0.537877	0.256064	0.472485	0.101558
RHEB		8.96683	2.45478	2.25398	3.09077	3.50871	2.84232	3.8529	1.03898
S16H		9.71987	5.60689	5.54448	6.69692	7.19647	4.81747	6.59702	0.715927
P37L		12.0361	7.6535	6.02318	7.89244	8.95539	6.72812	8.21479	0.867626
control		0.719519	0.212872	1.06888	1.16503	1.76221	1.07149	1	0.209467

## Sheet: Fig 1C
Targeted cells distribution across cortical layers
Empty vector	% targeted cells per bin											represented on graph
	Picture 1	Picture 2	Picture 3	Picture 4	Picture 5	Picture 6	Picture 7	Picture 8	Picture 9	Picture 10	Picture 11	MEAN	SEM
Bin1 (L1)	6.06061	0	0	0	0	0	3.93258	0.934579	0.847458	10	0.943396	2.06533	0.989749
Bin2	0	1.96078	28.5714	4.54545	31.25	6.66667	38.764	34.5794	16.1017	58.75	6.60377	20.7085	5.71872
Bin3	15.1515	17.6471	7.14286	54.5455	31.25	33.3333	56.1798	57.9439	48.3051	30	79.2453	39.1586	6.6157
Bin4	45.4545	66.6667	57.1429	40.9091	37.5	46.6667	1.1236	1.86916	34.7458	0	7.54717	30.875	7.27166
Bin5	33.3333	13.7255	7.14286	0	0	0	0	1.86916	0	0	0	5.09735	3.11624
Bin6	0	0	0	0	0	6.66667	0	2.80374	0	0	1.88679	1.03247	0.633457
Bin7	0	0	0	0	0	0	0	0	0	0	3.77359	0.343053	0.343053
Bin8	0	0	0	0	0	0	0	0	0	0	0	0	0
Bin9	0	0	0	0	0	0	0	0	0	1.25	0	0.113636	0.113636
Bin10 (IZ)	0	0	0	0	0	6.66667	0	0	0	0	0	0.606061	0.606061
												represented on graph
Empty vector	% targeted cells L2/3											MEAN	SEM
Sum Bin1 to Bin5	100	100	100	100	100	86.6667	100	97.1963	100	98.75	94.3396	97.9048	1.24664
RHEBp.P37L	% targeted cells per bin										represented on graph
	Picture 1	Picture 2	Picture 3	Picture 4	Picture 5	Picture 6	Picture 7	Picture 8	Picture 9	Picture 10	MEAN	SEM
Bin1 (L1)	2.08333	1.72414	0	0	0	0	0	0.75188	0	1.12359	0.568295	0.25628
Bin2	10.4167	15.5172	2.43902	2.02703	4.54545	0	0	8.27068	0	2.24719	4.54633	1.65588
Bin3	8.33333	10.3448	4.87805	1.35135	2.27273	0	2.12766	4.51128	1.16959	2.24719	3.7236	1.05352
Bin4	8.33333	10.3448	4.87805	1.35135	0	0	0	5.26316	0.584795	10.1124	4.08679	1.35551
Bin5	25	12.069	2.43902	13.5135	4.54545	3.77359	5.31915	3.7594	0.584795	1.12359	7.21275	2.39889
Bin6	4.16667	8.62069	9.7561	11.4865	21.5909	9.43396	5.31915	1.50376	2.33918	11.236	8.54529	1.84397
Bin7	2.08333	0	9.7561	6.75676	6.81818	4.71698	7.44681	7.5188	15.7895	11.236	7.21224	1.41927
Bin8	6.25	5.17241	2.43902	11.4865	5.68182	27.3585	5.31915	20.3008	25.731	3.37079	11.311	3.01653
Bin9	18.75	17.2414	21.9512	35.1351	22.7273	20.7547	42.5532	33.8346	33.9181	30.3371	27.7203	2.69701
Bin10 (IZ)	14.5833	18.9655	41.4634	16.8919	31.8182	33.9623	31.9149	14.2857	19.883	26.9663	25.0735	2.98352
											represented on graph
RHEBp.P37L	% targeted cells L2/3										MEAN	SEM
Sum Bin1 to Bin5	54.1667	50	14.6341	18.2432	11.3636	3.77359	7.44681	22.5564	2.33918	16.8539	20.1378	5.69879

## Sheet: Fig 1D
Soma size
	Raw values for each cell analyzed						Normalized data represented on graph
	Empty vector	RHEBp.P37L		Empty vector	RHEBp.P37L		Empty vector	RHEBp.P37L		Empty vector	RHEBp.P37L
	1145	6378	MEAN	1321.18	5889.1		0.866648	4.82749	MEAN	1	4.45745
	912	5826	SEM	2.90506	6.25574		0.69029	4.40968	SEM	0.0420661	0.0785203
	1135	8500					0.859079	6.43363	Minimum	0.3542	1.676
	1098	5868					0.831073	4.44147	Median	0.754627	4.3567
	1198	6746					0.906763	5.10603	Maximum	6.042	8.425
	775	9541					0.586595	7.22156	Range	5.688	6.749
	1531	9154					1.15881	6.92864
	1004	3647					0.759925	2.7604
	561	7861					0.424619	5.94997
	1214	9694					0.918873	7.33736
	946	7840					0.716025	5.93408
	674	5048					0.510149	3.82082
	860	7630					0.650932	5.77513
	1966	5509					1.48806	4.16975
	706	5561					0.53437	4.20911
	1142	11090					0.864377	8.39399
	940	5586					0.711484	4.22803
	1505	9160					1.13913	6.93318
	1526	8564					1.15503	6.48207
	2246	7904					1.69999	5.98252
	738	6887					0.55859	5.21275
	972	6887					0.735704	5.21275
	1490	8201					1.12778	6.20732
	507	7356					0.383747	5.56774
	631	6035					0.477602	4.56788
	907	5303					0.686506	4.01383
	468	7899					0.354228	5.97873
	1004	5073					0.759925	3.83974
	598	7490					0.452625	5.66916
	1626	6316					1.23072	4.78056
	2435	6085					1.84305	4.60572
	750	5248					0.567673	3.9722
	779	5428					0.589623	4.10844
	1564	4732					1.18379	3.58164
	900	5826					0.681208	4.40968
	928	6616					0.702401	5.00763
	1186	5982					0.89768	4.52776
	1150	5351					0.870432	4.05016
	1053	7469					0.797013	5.65327
	1218	2330					0.921901	1.76357
	971	2214					0.734947	1.67577
	1205	6450					0.912061	4.88199
	1405	5721					1.06344	4.33021
	1519	5653					1.14973	4.27874
	1351	4107					1.02257	3.10858
	740	6074					0.560104	4.59739
	1156	5602					0.874973	4.24014
	1294	2496					0.979425	1.88922
	1018	9840					0.770522	7.44787
	709	7397					0.53664	5.59877
	929	8455					0.703158	6.39957
	850	5545					0.643363	4.197
	933	7695					0.706185	5.82433
	1000	6401					0.756897	4.8449
	1254	7577					0.949149	5.73501
	712	6707					0.538911	5.07651
	853	6047					0.645633	4.57696
	815	6993					0.616871	5.29298
	822	6019					0.62217	4.55577
	1010	5756					0.764466	4.3567
	929	6912					0.703158	5.23167
	783	8386					0.592651	6.34734
	810	8091					0.613087	6.12406
	807	5374					0.610816	4.06757
	609	9216					0.460951	6.97557
	561	6244					0.424619	4.72607
	748	9549					0.566159	7.22761
	947	6535					0.716782	4.94632
	867	5504					0.65623	4.16596
	994	3603					0.752356	2.7271
	648	8620					0.49047	6.52446
	549	4359					0.415537	3.29932
	919	6554					0.695589	4.96071
	883	4271					0.66834	3.23271
	619	4328					0.468519	3.27585
	543	3064					0.410995	2.31913
	1085	4967					0.821234	3.75951
	2150	2619					1.62733	1.98231
	1006	3783					0.761439	2.86334
	905	8838					0.684992	6.68946
	952	8483					0.720566	6.42076
	1088	7752					0.823504	5.86747
	1086	10312					0.821991	7.80513
	1083	7434					0.81972	5.62678
	1568	4412					1.18682	3.33943
	574	7773					0.434459	5.88336
	795	7462					0.601733	5.64797
	864	7848					0.653959	5.94013
	1201	6057					0.909034	4.58453
	1664	9038					1.25948	6.84084
	1027	11131					0.777334	8.42502
	1437	6559					1.08766	4.96449
	731	8104					0.553292	6.1339
	1613	6691					1.22088	5.0644
	1137	6594					0.860592	4.99098
	732	6006					0.554049	4.54593
	759	6010					0.574485	4.54895
	1213	7256					0.918117	5.49205
	1138	8253					0.861349	6.24667
	1468	5729					1.11113	4.33627
	1731	6209					1.31019	4.69958
	1648	4256					1.24737	3.22136
	1118	7168					0.846211	5.42544
	904	6220					0.684235	4.7079
	986	8115					0.746301	6.14222
	825	7323					0.62444	5.54276
	1755	6657					1.32835	5.03867
	1195	5387					0.904492	4.07741
	608	6695					0.460194	5.06743
	572	4066					0.432945	3.07754
	920	7560					0.696346	5.72214
	920	7551					0.696346	5.71533
	1356	5724					1.02635	4.33248
	1256	4626					0.950663	3.50141
	750	5474					0.567673	4.14326
	811	5327					0.613844	4.03199
	1199	7544					0.90752	5.71003
	983	2493					0.74403	1.88695
	1026	6911					0.776577	5.23092
	1145	3488					0.866648	2.64006
	1089	6332					0.824261	4.79267
	1645	4066					1.2451	3.07754
	1082	4789					0.818963	3.62478
	908	5339					0.687263	4.04108
	1562	5018					1.18227	3.79811
	1230	4410					0.930984	3.33792
	1540	6237					1.16562	4.72077
	708	5144					0.535883	3.89348
	1077	7244					0.815178	5.48296
	934	7963					0.706942	6.02717
	757	10049					0.572971	7.60606
	726	10266					0.549507	7.77031
	986	7257					0.746301	5.4928
	796	5387					0.60249	4.07741
	840	6569					0.635794	4.97206
	721	6871					0.545723	5.20064
	1152	7908					0.871946	5.98554
	768	6376					0.581297	4.82598
	1278	7658					0.967315	5.79632
	984	4330					0.744787	3.27737
	1826	8491					1.38209	6.42682
	1420	6449					1.07479	4.88123
	1758	6114					1.33063	4.62767
	1566	6427					1.1853	4.86458
	809	8334					0.61233	6.30798
	749	9624					0.566916	7.28438
	856	5163					0.647904	3.90786
	833	3718					0.630496	2.81414
	771	6060					0.583568	4.5868
	1411	4033					1.06798	3.05257
	1230	8188					0.930984	6.19748
	741	5681					0.560861	4.29993
	872	6083					0.660015	4.60421
	811	6198					0.613844	4.69125
	666	3568					0.504094	2.70061
	890	5219					0.673639	3.95025
	975	6569					0.737975	4.97206
	693	6661					0.52453	5.04169
	765	7919					0.579026	5.99387
	903	5430					0.683478	4.10995
	800	5329					0.605518	4.03351
	836	8066					0.632766	6.10513
	662	4517					0.501066	3.41891
	676	4709					0.511663	3.56423
	1127	5543					0.853023	4.19548
	1093	5779					0.827289	4.37411
	634	5185					0.479873	3.92451
	1004	7806					0.759925	5.90834
	762	6227					0.576756	4.7132
	917	6566					0.694075	4.96979
	1032	6049					0.781118	4.57847
	1131	4109					0.856051	3.11009
	517	6271					0.391316	4.7465
	908	4809					0.687263	3.63992
	788	5496					0.596435	4.15991
	1520	5505					1.15048	4.16672
	986	6176					0.746301	4.6746
	1150	5356					0.870432	4.05394
	1118	7480					0.846211	5.66159
	546	5698					0.413266	4.3128
	937	4830					0.709213	3.65581
	600	5730					0.454138	4.33702
	614	5556					0.464735	4.20532
	502	6530					0.379962	4.94254
	734	6822					0.555563	5.16355
	784	7565					0.593408	5.72593
	851	5168					0.64412	3.91165
	1010	6163					0.764466	4.66476
	989	5107					0.748572	3.86547
	755	4287					0.571458	3.24482
	1009	5646					0.763709	4.27344
	1722	6244					1.30338	4.72607
	761	4616					0.575999	3.49384
	549	5917					0.415537	4.47856
	797	4441					0.603247	3.36138
	1250	5806					0.946122	4.39455
	991	4509					0.750085	3.41285
	674	4864					0.510149	3.68155
	576	5036					0.435973	3.81174
	568	3304					0.429918	2.50079
	1185	4715					0.896923	3.56877
	664	4757					0.50258	3.60056
	847	3761					0.641092	2.84669
	599	4065					0.453382	3.07679
	961	4669					0.727378	3.53395
	674	7047					0.510149	5.33386
	792	7317					0.599463	5.53822
	1371	4945					1.03771	3.74286
	772	6160					0.584325	4.66249
	1266	7251					0.958232	5.48826
	1136	6933					0.859835	5.24757
	1222	3595					0.924929	2.72105
	625	5042					0.473061	3.81628
	832	4260					0.629739	3.22438
	1009	3402					0.763709	2.57496
	841	7108					0.636551	5.38003
	984	8014					0.744787	6.06578
	1028	5100					0.778091	3.86018
	1078	3181					0.815935	2.40769
	596	4117					0.451111	3.11615
	1615	3990					1.22239	3.02002
	1811	4059					1.37074	3.07225
	1060	5751					0.802311	4.35292
	716	3372					0.541939	2.55226
	970	4386					0.73419	3.31975
	621	3178					0.470033	2.40542
	674	3681					0.510149	2.78614
	731	3178					0.553292	2.40542
	1258	3778					0.952177	2.85956
	1046	4921					0.791715	3.72469
	1644	4519					1.24434	3.42042
	474	6359					0.358769	4.81311
	1058	5266					0.800797	3.98582
	857	6087					0.648661	4.60723
	762	5750					0.576756	4.35216
	1234	5385					0.934011	4.07589
	711	5958					0.538154	4.50959
	804	6053					0.608545	4.5815
	743	6308					0.562375	4.77451
	1142	5879					0.864377	4.4498
	612	3887					0.463221	2.94206
	516	5335					0.390559	4.03805
	523	4287					0.395857	3.24482
	1028	2894					0.778091	2.19046
	1554	4283					1.17622	3.24179
	745	6026					0.563889	4.56106
	873	7021					0.660771	5.31418
	531	3613					0.401913	2.73467
	870	5609					0.658501	4.24544
	947	6057					0.716782	4.58453
	822	5329					0.62217	4.03351
	943	4865					0.713754	3.68231
	582	6020					0.440514	4.55652
	707	4997					0.535126	3.78222
	695	5514					0.526044	4.17353
	1242	4601					0.940067	3.48248
	1674	4901					1.26705	3.70955
	610	3784					0.461707	2.8641
	738	4366					0.55859	3.30461
	558	4506					0.422349	3.41058
	598	3060					0.452625	2.31611
	1743	3162					1.31927	2.39331
	1165	2837					0.881785	2.14732
	674	2429					0.510149	1.8385
	954	3054					0.72208	2.31156
	1015	2832					0.768251	2.14353
	1147	3884					0.868161	2.93979
	637	4221					0.482144	3.19486
	1143	4881					0.865134	3.69442
	1325	5027					1.00289	3.80492
	666	3843					0.504094	2.90876
	1479	5550					1.11945	4.20078
	1253	4357					0.948392	3.2978
	1509	4385					1.14216	3.319
	1089	3945					0.824261	2.98596
	935						0.707699
	989						0.748572
	757						0.572971
	1031						0.780361
	1441						1.09069
	1204						0.911304
	654						0.495011
	751						0.56843
	626						0.473818
	691						0.523016
	879						0.665313
	711						0.538154
	1085						0.821234
	844						0.638821
	1193						0.902979
	776						0.587352
	1445						1.09372
	1544						1.16865
	1602						1.21255
	738						0.55859
	690						0.522259
	570						0.431432
	1449						1.09674
	1113						0.842427
	621						0.470033
	1558						1.17925
	886						0.670611
	648						0.49047
	824						0.623683
	772						0.584325
	4531						3.4295
	2945						2.22906
	3019						2.28507
	3067						2.3214
	1490						1.12778
	4518						3.41966
	2681						2.02924
	3145						2.38044
	7606						5.75696
	2122						1.60614
	6113						4.62691
	3948						2.98823
	1572						1.18984
	4098						3.10177
	2652						2.00729
	2062						1.56072
	1491						1.12853
	1432						1.08388
	2234						1.69091
	4508						3.41209
	7558						5.72063
	1685						1.27537
	1928						1.4593
	1440						1.08993
	1290						0.976398
	1830						1.38512
	1097						0.830316
	653						0.494254
	4515						3.41739
	4179						3.16307
	4585						3.47037
	7983						6.04231
	3463						2.62114
	2426						1.83623
	3476						2.63098
	1825						1.38134
	1759						1.33138
	1646						1.24585
	3322						2.51441
	1341						1.015
	3119						2.36076
	3330						2.52047
	4667						3.53244
	4643						3.51427
	2204						1.6682
	2381						1.80217
	2362						1.78779
	2482						1.87862
	877						0.663799
	3051						2.30929
	1457						1.1028
	1583						1.19817
	1780						1.34728
	901						0.681965
	989						0.748572
	1564						1.18379
	3970						3.00488
	5864						4.43845
	5761						4.36049
	3669						2.77706
	1115						0.843941

## Sheet: Fig 1E
Cell morphology
																													Represented on graph
Number of intersections	Empty vector L2/3																	RHEBp.P37L nodule											Empty vector L2/3		RHEBp.P37L nodule
(um)	Cell1	Cell2	Cell3	Cell4	Cell5	Cell6	Cell7	Cell8	Cell9	Cell10	Cell11	Cell12	Cell13	Cell14	Cell15	Cell16	Cell17	Cell1	Cell2	Cell3	Cell4	Cell5	Cell6	Cell7	Cell8	Cell9	Cell10	Cell11	MEAN	SEM	MEAN	SEM
distance 5	1	2	1	1	1	1	1	1	1	1	1	2	1	1	1	1	1	1	3	1	1	1	1	1	2	1	1	1	1.11765	0.0805474	1.27273	0.194978
distance 10	5	15	8	10	8	11	7	6	11	6	9	7	8	7	8	8	7	12	10	13	15	13	11	11	12	17	9	9	8.29412	0.580091	12	0.738549
distance 15	12	14	12	9	10	10	15	9	15	12	9	9	16	13	11	10	13	14	12	20	16	16	16	9	17	21	13	12	11.7059	0.567274	15.0909	1.07411
distance 20	13	18	12	15	14	14	14	18	13	14	14	9	13	15	10	11	11	22	18	16	19	20	19	12	20	13	20	17	13.4118	0.588235	17.8182	0.932428
distance 25	20	13	15	18	21	23	19	16	16	17	20	10	20	15	15	13	14	19	17	22	19	25	20	21	21	24	20	19	16.7647	0.829287	20.6364	0.704179
distance 30	25	19	19	22	19	21	16	18	16	17	18	7	21	19	17	10	15	32	29	30	21	22	17	25	22	23	20	19	17.5882	1.0292	23.6364	1.45398
distance 35	24	15	24	22	22	24	23	21	19	17	21	7	25	18	20	9	17	34	28	33	24	26	21	21	33	27	20	25	19.2941	1.24489	26.5455	1.52174
distance 40	27	19	20	24	26	26	24	23	17	20	17	8	18	20	20	11	15	34	36	32	29	30	28	26	36	30	20	27	19.7059	1.26248	29.8182	1.41946
distance 45	23	19	21	24	25	24	26	25	16	18	13	11	20	13	16	12	16	33	29	31	33	28	29	28	30	25	27	32	18.9412	1.22015	29.5455	0.767092
distance 50	24	17	21	23	23	17	20	25	18	15	16	10	17	11	18	12	11	33	27	31	33	26	30	37	30	24	29	34	17.5294	1.14762	30.3636	1.14632
distance 55	24	17	24	20	24	16	21	23	15	20	13	10	12	10	17	11	7	30	31	29	35	25	33	37	38	25	27	26	16.7059	1.34974	30.5455	1.41655
distance 60	20	12	20	10	23	15	15	20	13	14	10	10	8	11	11	11	5	22	35	29	31	24	34	32	39	24	25	29	13.4118	1.18526	29.4545	1.6145
distance 65	17	12	18	9	19	8	12	17	11	11	11	8	6	12	10	13	6	19	37	27	28	26	23	32	35	17	29	27	11.7647	0.968358	27.2727	1.84436
distance 70	11	5	17	6	15	6	12	16	12	14	8	6	6	9	5	13	6	16	33	31	31	17	27	29	34	16	23	28	9.82353	1.01182	25.9091	2.06025
distance 75	12	9	14	3	10	6	11	11	9	9	9	6	7	9	2	11	6	16	28	25	27	22	27	31	34	11	18	19	8.47059	0.762724	23.4545	2.08616
distance 80	8	9	10	2	9	4	9	10	7	10	5	7	7	12	2	7	6	15	28	24	26	17	19	24	37	12	20	23	7.29412	0.684732	22.2727	2.07185
distance 85	8	9	7	2	8	4	7	10	9	9	6	5	8	11	1	8	8	11	23	24	25	14	14	23	28	11	17	25	7.05882	0.655691	19.5455	1.87986
distance 90	3	8	6	1	8	3	5	4	7	10	6	7	6	8	1	7	10	16	18	22	20	10	12	21	28	9	14	20	5.88235	0.66356	17.2727	1.72727
distance 95	2	6	7	1	10	3	4	3	8	9	5	6	4	10	1	8	9	11	21	19	18	8	11	18	24	4	12	17	5.64706	0.742319	14.8182	1.82317
distance 100	2	4	8	1	9	4	4	3	8	9	5	9	3	9	1	7	8	10	20	21	16	8	9	19	20	4	13	13	5.52941	0.723135	13.9091	1.72919
distance 105	1	3	7	2	8	5	4	7	8	8	8	11	4	8	1	6	9	10	12	15	14	6	11	17	21	3	11	15	5.88235	0.716827	12.2727	1.5081
distance 110	1	3	5	2	9	6	4	3	6	7	4	11	4	7	1	8	5	7	12	14	13	5	10	13	20	2	11	16	5.05882	0.672302	11.1818	1.53041
distance 115	2	3	4	4	7	6	3	3	5	5	6	11	4	8	1	6	4	5	10	11	11	6	11	9	18	2	9	15	4.82353	0.583066	9.72727	1.34226
distance 120	2	3	4	5	10	4	3	3	2	4	5	9	3	4	1	6	3	4	11	9	9	3	11	8	17	1	10	16	4.17647	0.570315	9	1.50151
distance 125	2	2	4	4	8	4	3	4	3	3	7	8	3	1	1	6	3	7	13	4	8	8	8	4	15	1	5	18	3.88235	0.527775	8.27273	1.54973
distance 130	2	1	4	3	6	4	3	5	2	1	8	5	3	1	2	3	2	5	15	5	8	6	7	2	16	2	2	15	3.23529	0.46597	7.54545	1.62572
distance 135	2	0	2	3	4	1	3	5	3	1	4	3	1	1	4	2	2	7	11	6	9	4	7	1	18	2	2	17	2.41176	0.332756	7.63636	1.73872
distance 140	3	0	1	3	4	1	2	3	2	1	2	1	0	0	4	2	2	6	10	3	6	6	8	1	17	2	2	22	1.82353	0.311959	7.54545	1.99255
distance 145	4	0	0	3	3	1	1	3	1	0	1	1	0	0	4	3	1	6	10	3	6	6	5	1	21	1	3	16	1.52941	0.354775	7.09091	1.89954
distance 150	6	0	0	2	1	0	1	3	1	0	1	0	0	0	4	3	1	5	8	3	2	3	5	1	15	0	3	18	1.35294	0.419569	5.72727	1.74299
distance 155	5	0	0	1	0	0	1	3	1	0	1	0	0	0	3	2	0	5	7	3	2	3	2	1	14	0	3	18	1	0.353553	5.27273	1.71671
distance 160	7	0	0	0	0	0	1	3	2	0	2	0	0	0	4	2	0	4	3	2	1	1	2	0	15	0	2	19	1.23529	0.473794	4.45455	1.92289
distance 165	6	0	0	0	0	0	1	1	2	0	0	0	0	0	4	2	0	4	1	3	1	1	1	0	13	0	1	18	0.941176	0.415425	3.90909	1.79623
distance 170	4	0	0	0	0	0	0	1	2	0	0	0	0	0	0	1	0	5	1	4	1	1	1	0	9	0	1	16	0.470588	0.258924	3.54545	1.49157
distance 175	3	0	0	0	0	0	0	0	2	0	0	0	0	0	0	1	0	4	0	2	1	1	1	0	9	0	1	17	0.352941	0.20901	3.27273	1.58453
distance 180	2	0	0	0	0	0	0	0	0	0	0	0	0	0	0	0	0	2	0	1	1	2	0	0	10	0	2	12	0.117647	0.117647	2.72727	1.26556
distance 185	1	0	0	0	0	0	0	0	0	0	0	0	0	0	0	0	0	1	0	0	1	0	0	0	11	0	2	10	0.0588235	0.0588235	2.27273	1.24383
distance 190	0	0	0	0	0	0	0	0	0	0	0	0	0	0	0	0	0	1	0	0	1	0	0	0	11	0	3	9	0	0	2.27273	1.19157
distance 195	0	0	0	0	0	0	0	0	0	0	0	0	0	0	0	0	0	1	0	0	1	0	0	0	11	0	2	6	0	0	1.90909	1.05705
distance 200	0	0	0	0	0	0	0	0	0	0	0	0	0	0	0	0	0	1	0	0	1	0	0	0	9	0	2	5	0	0	1.63636	0.866264
distance 205	0	0	0	0	0	0	0	0	0	0	0	0	0	0	0	0	0	1	0	0	0	0	0	0	8	0	2	4	0	0	1.36364	0.766014
distance 210	0	0	0	0	0	0	0	0	0	0	0	0	0	0	0	0	0	1	0	0	0	0	0	0	7	0	2	4	0	0	1.27273	0.688753
distance 215	0	0	0	0	0	0	0	0	0	0	0	0	0	0	0	0	0	1	0	0	0	0	0	0	7	0	2	3	0	0	1.18182	0.658071
distance 220	0	0	0	0	0	0	0	0	0	0	0	0	0	0	0	0	0	0	0	0	0	0	0	0	7	0	1	3	0	0	1	0.660578
distance 225	0	0	0	0	0	0	0	0	0	0	0	0	0	0	0	0	0	0	0	0	0	0	0	0	7	0	1	2	0	0	0.909091	0.638956

## Sheet: Fig 1G
pS6 intensity
			Values presented in the graph
Empty vector	Ipsilateral intensity value (A.U.)	Contralateral intensity value (A.U.)	Ratio ipsilateral/contralateral	MEAN	SEM
Picture 1	10655	6844	1.55684	1.13385	0.0589743
Picture 2	10597	9309	1.13836
Picture 3	10393	9171	1.13325
Picture 4	6910	6401	1.07952
Picture 5	11448	9496	1.20556
Picture 6	12869	10854	1.18565
Picture 7	10393	9171	1.13325
Picture 8	12747	11289	1.12915
Picture 9	12118	14246	0.850625
Picture 10	6401	6910	0.926339
			Values presented in the graph
REHBp.P37L	Ipsilateral intensity value (A.U.)	Contralateral intensity value (A.U.)	Ratio ipsilateral/contralateral	MEAN	SEM
Picture 1	18150	6081	2.98471	1.93877	0.203367
Picture 2	8275	8514	0.971929
Picture 3	10403	6233	1.66902
Picture 4	12531	6792	1.84496
Picture 5	8070	6742	1.19697
Picture 6	11230	6740	1.66617
Picture 7	16610	7453	2.22863
Picture 8	9366	7503	1.2483
Picture 9	18572	6622	2.80459
Picture 10	17913	6797	2.63543
Picture 11	10638	5125	2.07571

## Sheet: Legend S1_Data
Fig 1A
Includes quantification of the ratio of T389-phosphorylated S6K to total S6K normalized against the overexpression of RHEB-WT in normal growth condition for every experimental replica (6 blots);
the single data points to generate the graph in Fig. 1A are normalized against the empty vector control in the absence of the TSC complex
Fig 1C
Includes migration analysis data of the targeted cells across the layers of the SScx (as % of the total number of targeted cells) divided in equal bins (10) for every picture analyzed for empty vector and RHEBp.P37L mice
targeted cells reaching L2/3 are calculated by summing the % of cells located between bin 1 and 5 for each picture and averaged to plot the inset graph in Fig. 1C
Fig 1D
Includes original values for soma size quantification of L2/3 empty vector expressing cells and RHEBp.P37L expressing cells in the nodule and normalized values against the empty vector control to build the boxplot graph
Fig 1E
Includes number of intersections (every 5 um from the soma center) calculated by performing Sholl analysis for every single byocitin filled cells in L2/3 of the SScx (for empty vector control) and RHEBp.P37L cells in the nodule
used to present the averaged data in Fig. 1E
Fig 1G
Includes calculated ipsilateral and corresponding contralateral pS6 intensity (background subtracted) for every picture analyzed and relative mean
