# Supplementary material for: RHEB/mTOR hyperactivity causes cortical malformations and epileptic seizures through increased axonal connectivity
Source: PLoS Biol. 2021 May 26;19(5):e3001279. doi: 10.1371/journal.pbio.3001279 (PMC8186814; doi:10.1371/journal.pbio.3001279)
Supplement: S2 Data — Excel spreadsheet containining in separate sheets the numerical data underlying Fig 2E and 2F and S2D and S2E Fig, S2A, S2B and S2C Fig, respectively. (XLSX) [file pbio.3001279.s008.xlsx]

## Sheet: Fig 2E and S2D Fig
Absolute Power Spectrum Density (uV2) data
						Frequency (Hz)
Genotype	Channel	ID mouse	Day	Targeted	Time_Length (s)	0	0.5	1	1.5	2	2.5	3	3.5	4	4.5	5	5.5	6	6.5	7	7.5	8	8.5	9	9.5	10	10.5	11	11.5	12	12.5	13	13.5	14	14.5	15	15.5	16	16.5	17	17.5	18	18.5	19	19.5	20	20.5	21	21.5
empty vector	left	11064-05	D1	yes	714.305	0.329348	35.1927	438.89	984.824	984.658	1028.13	1086.12	1309.62	1741.51	1865.89	1841.06	1644.78	1389.58	1038.08	729.615	606.605	499.46	405.435	339.406	290.01	249.575	231.573	198.964	166.477	169.12	154.119	139.213	134.946	126.975	120.692	115.984	106.02	107.015	109.214	95.798	89.6626	87.7101	88.5233	85.3516	82.7837	79.1113	72.3903	70.5719	67.0357
empty vector	right	11064-05	D1	no	714.305	0.400256	43.1706	560.611	1285.99	1248.84	1236.59	1289.42	1593.98	2115.67	2295.62	2308.61	2051.31	1715.3	1262.28	893.927	750.074	620.07	477.783	390.177	343.677	277.489	254.897	231.145	205.457	196.412	167.136	155.669	144.419	133.148	134.208	128.618	123.062	119.751	124.125	109.828	103.417	95.5672	95.2742	88.6047	85.2727	81.5529	78.6192	74.9308	71.3758
empty vector	left	11064-05	D2	yes	302.912	9.1945	2064.64	19285	27797	15971.5	13765.7	10219.5	7591.83	5375.86	3970.94	3765.54	2896.54	2074.83	2078.08	1969.18	1557.74	1230.36	1145.7	1227.6	871.486	730.633	799.649	764.985	713.854	760.311	601.611	481.492	417.691	307.082	291.314	307.287	268.141	202.265	254.7	278.628	232.614	201.737	234.881	220.229	198.434	163.159	171.931	196.396	162.751
empty vector	right	11064-05	D2	no	302.912	7.46846	1666.21	16259.4	24168.7	14054.8	11518.4	8880.81	7073.39	5442.4	3964.57	3757.25	2929.24	2223.04	2028.58	1940.91	1510.71	1295.79	1184.47	1225.11	929.286	812.202	834.737	787.163	728.264	814.062	614.695	460.521	380.31	286.815	285.303	306.764	267.112	203.461	224.292	250.64	216.727	192.585	212.294	196.447	176.528	155.006	159.191	179.078	150.771
empty vector	left	11064-05	D3	yes	432.094	0.247977	27.7016	398.776	878.403	911.581	875.476	826.447	754.023	884.069	1022.75	1152.65	1247.96	1293.41	1312.61	1075.76	864.199	704.092	585.56	453.099	364.743	307.664	267.096	222.548	210.366	191.477	175.126	156.098	134.125	126.416	117.616	107.225	103.857	104.638	111.977	102.883	86.3481	85.981	89.4811	86.3792	87.3779	83.1919	71.7039	74.6587	76.8602
empty vector	right	11064-05	D3	no	432.094	0.251935	28.2299	409.093	896.995	985.192	1014.98	934.566	886.796	996.769	1106.68	1292.94	1456.55	1542.93	1595.2	1326.27	981.469	790.055	686.983	532.59	398.766	338.202	285.774	241.549	240.3	197.432	175.308	166.815	148.018	132.271	124.037	115.504	112.97	109.349	117.974	115.077	92.3543	82.5414	94.526	89.3707	85.2209	82.4049	73.3883	73.1548	76.9198
empty vector	left	11064-05	D4	yes	330.785	0.324493	54.1984	583.28	1042.15	972.146	1042.17	863.217	809.692	777.82	817.151	964.239	1261.09	1325.29	1172.82	1005.13	792.155	591.304	481.694	434.829	406.643	342.703	303.06	231.757	191.983	202.043	183.825	166.183	149.659	134.34	126.58	122.521	115.76	110.487	119.998	117.541	116.548	107.232	97.5884	90.4987	84.7149	87.7822	83.4615	79.9856	70.266
empty vector	right	11064-05	D4	no	330.785	0.35662	59.1656	633.821	1078.2	1003.57	1063.04	906.541	881.605	847.56	901.856	1101.04	1515.71	1506.25	1325.8	1098.41	874.082	685.686	530.015	444.252	415.995	346.739	319.026	235.564	200.082	210.048	200.331	176.824	162.534	138.278	139.349	134.928	127.007	121.539	121.081	113.182	126.445	116.616	104.782	96.9916	91.7092	93.9782	93.9271	86.5124	81.7855
empty vector	left	11064-07	D1	yes	873.203	0.156948	15.5193	197.272	436.907	466.964	478.707	554.699	690.048	904.726	1143.12	1220.88	1107.56	879.769	579.3	385.186	277.218	200.207	158.256	130.965	104.488	93.5226	83.0199	75.5462	65.1712	54.2174	50.5546	51.855	46.8153	43.4542	40.4764	38.3478	34.4601	30.8952	30.6153	30.1366	30.1258	29.2835	28.2897	25.1037	24.5017	22.7822	22.832	20.4675	20.4481
empty vector	right	11064-07	D1	no	873.203	0.228008	21.9136	278.323	604.689	646.551	724.996	837.306	1081.95	1460.18	1902.89	2051.73	1781.07	1406.42	964.056	620.736	431.025	314.871	247.037	200.866	161.948	145.771	133.891	120.406	107.011	92.3044	85.5156	85.0355	75.1118	72.9585	65.8732	64.0623	59.1732	54.0239	51.5671	50.3133	51.9332	47.1911	47.1962	44.5181	43.6634	40.921	38.5482	35.6047	36.2885
empty vector	left	11064-07	D2	yes	216.155	3.17267	390.394	4293.76	7135.12	4414.34	3763.71	2781.03	2192.34	2272.65	1448.65	891.483	845.749	844.504	881.479	708.661	610.41	490.267	433.466	420.52	350.852	285.703	275.722	347.869	673.871	419.181	197.934	175.905	142.024	118.414	116.073	111.03	103.382	89.3959	86.5287	76.5799	80.5798	66.1922	70.2252	76.7244	74.2428	63.3874	69.2093	74.067	73.3897
empty vector	right	11064-07	D2	no	216.155	5.08212	672.474	7430.61	12220.1	7410.18	6457.83	4637.54	3626.82	3490.45	2467.57	1667.35	1672.49	1655.39	1677.5	1348.55	1164.56	959.623	852.571	798.194	641.29	476.988	443.112	545.507	975.3	600.033	329.314	297.302	238.329	187.873	192.751	179.342	193.016	145.299	136.439	132.832	129.882	109.247	116.271	125.738	114.63	104.11	104.826	102.89	95.505
empty vector	left	11064-07	D3	yes	617.869	0.193555	21.031	229.006	486.184	458.159	459.62	384.714	430.368	451.761	476.805	533.621	677.281	825.391	876.07	767.904	654.774	524.04	388.004	306.154	243.273	208.576	172.438	151.017	134.172	117.019	107.025	95.9567	96.9997	85.8675	78.369	69.3802	61.1629	62.185	56.6377	53.468	51.1486	52.7501	48.2489	47.625	45.5773	40.8853	39.6168	36.5472	35.1229
empty vector	right	11064-07	D3	no	617.869	0.275818	32.802	368.422	784.668	714	679.138	615.064	651.989	680.851	748.047	818.107	1061.02	1291.97	1296.31	1099.41	909.747	725.129	523.78	410.095	336.976	295.841	243.628	206.235	177.401	156.73	147.392	130.832	117.417	102.942	102.982	98.6501	83.4522	77.1901	72.3128	71.8301	69.489	65.5499	59.6625	61.4309	59.0287	50.4407	51.1613	49.9777	48.2491
empty vector	left	11064-07	D4	yes	607.513	0.41919	34.9195	364.181	646.604	561.032	681.965	551.3	587.303	673.849	780.531	1002.38	1108.76	1172.43	1074.18	860.634	618.697	480.043	405.183	316.91	264.443	192.014	170.354	157.567	148.634	132.746	114.271	101.969	99.6283	94.6547	89.1156	80.3692	79.7283	75.9486	74.9075	69.7251	68.2629	63.7386	62.129	57.3602	53.7893	51.3211	49.9163	42.079	42.7698
empty vector	right	11064-07	D4	no	607.513	0.43721	49.9204	515.061	835.735	685.752	746.425	644.741	711.57	797.796	933.375	1119.98	1201.9	1304.34	1241.98	977.276	701.279	545.78	463.043	349.663	289.614	219.245	188.142	176.846	167.009	139.195	121.735	110.53	108.3	97.7948	90.3279	87.2921	82.6064	79.3242	76.5642	69.2494	70.4593	61.1556	57.6216	53.1211	52.4251	47.3964	45.0053	43.5429	43.0742
empty vector	left	11064-03	D1	no	1030.88	0.466466	55.5287	640.292	1327.88	1459.73	1469.56	1378.37	1381.18	1489.76	1809.78	1783.83	1875.94	2206.92	2058.07	1745.03	1443.37	1209.22	1012.1	786.318	621.591	493.639	425.837	402.723	341.836	297.698	278.802	248.286	232.888	206.864	189.291	199.912	196.69	181.103	170.244	158.696	150.489	139.394	134.226	138.755	132.44	116.926	111.333	113.647	110.731
empty vector	right	11064-03	D1	yes	1030.88	0.412049	51.3544	607.581	1267.72	1343.48	1364.28	1284.72	1290.54	1401.22	1714.64	1805.03	1946.01	2272.83	2129.14	1776.81	1516.21	1220.85	915.386	700.608	564.67	441.146	374.891	314.922	260.837	229.948	217.202	197.057	194.015	171.527	157.47	161.145	154.256	145.933	139.224	123.181	112.347	103.056	99.9546	100.667	98.9065	89.7911	88.1252	85.2574	82.7857
empty vector	left	11064-03	D1	no	553.23	0.305972	40.9676	485.045	951.564	959.738	1000.01	1024.26	1031.2	1112.35	1363.82	1647.87	1584.83	1590.35	1717.76	1321.68	1089.74	867.575	719.805	565.392	491.644	413.475	363.698	323.924	268.357	273.173	237.412	220.991	213.683	197.195	192.252	177.294	163.826	142.465	152.915	160.645	152.113	134.758	120.157	111.207	114.545	112.683	102.136	104.007	89.9163
empty vector	right	11064-03	D1	yes	553.23	0.295465	39.2915	453.693	947.361	978.738	981.58	933.399	1025.91	1138.86	1471.48	1675.73	1643.21	1638.03	1767.54	1381.17	1141.28	846.01	673.822	495.585	429.25	369.205	313.588	271.578	230.092	213.741	205.309	187.003	181.132	167.172	142.026	134.753	129.931	126.092	119.607	115.188	112.679	111.717	96.93	82.8441	88.8191	87.0377	80.7697	69.1734	69.389
empty vector	left	11064-03	D2	no	318.348	0.654566	62.5641	740.619	1568.25	1624.93	1608.35	1497.28	1554.12	1800.96	1877.24	1563.87	1722.63	1688.35	1603	1487.02	1282.99	1089.42	885.197	743.731	592.256	495.718	459.413	420.034	379.072	329.318	278.553	266.942	252.745	212.479	225.593	222.031	204.476	202.139	185.551	177.14	173.529	169.613	154.465	153.766	147.509	139.204	148.948	142.318	125.592
empty vector	right	11064-03	D2	yes	318.348	0.438819	43.9447	525.318	1063.71	1183.58	1372.39	1286.38	1302.86	1464.6	1552.88	1334.94	1411.1	1523.91	1596.27	1487.39	1184.58	945.643	747.047	596.696	464.473	404.073	365.441	294.428	268.157	249.867	215.974	196.491	173.749	142.741	142.871	146.77	138.911	130.795	134.653	124.674	123.904	126.413	106.63	103.656	101.054	92.3313	93.5348	85.0643	82.5007
empty vector	left	11064-03	D3	no	311.813	4.23747	683.841	7052.48	11652	8972.54	8024.4	6484.81	4895.21	4010.41	3564.69	3271.83	2769.34	2505.08	2670.72	2266.27	1816.99	1378.47	1180.98	1032.88	928.417	786.622	800.316	764.584	696.138	602.579	656.626	576.731	468.412	408.418	351.944	313.528	302.63	256.121	257.954	260.1	243.206	197.466	230.737	221.176	176.255	169.533	170.003	177.621	156.85
empty vector	right	11064-03	D3	yes	311.813	7.23214	995.783	10549.8	17119.3	11599.3	10682.9	8315.44	6114.93	4879.63	4834.76	4219.27	3648.91	2887.18	3099	2900.68	2134.17	1658.42	1430.21	1213.7	1036.83	798.793	870.489	811.385	721.62	598.353	715.049	617.722	436.379	348.117	340.243	319.797	267.471	232.829	257.471	259.541	228.952	173.953	205.977	204.342	162.588	144.944	151.534	152.338	139.264
empty vector	left	11064-03	D4	no	843.802	0.230539	21.7735	188.727	275.304	222.924	263.357	169.077	130.267	117.678	132.061	99.858	106.217	109.288	115.77	93.2925	87.3791	75.8243	59.7864	50.477	42.7254	35.5575	32.8959	29.5127	25.9301	24.0921	23.4974	21.3856	21.2746	20.3749	21.5428	19.0896	18.1427	15.7277	16.0192	14.6541	13.0817	11.7942	12.2948	11.7974	11.0638	9.90501	10.7832	10.7094	10.5548
empty vector	right	11064-03	D4	yes	843.802	0.412612	36.0039	387.933	840.168	953.792	1021.1	922.929	863.748	960.85	1017.05	902.82	1011.4	1149.14	1214.88	1129.13	1025.45	821.265	615.191	518.036	429.147	337.43	271.814	234.954	211.317	193.735	169.661	158.01	137.665	125.758	136.384	124.253	116.928	110.621	97.0058	93.0304	93.2749	82.5233	75.885	74.0883	72.0991	67.1446	69.1974	66.5043	62.8697
empty vector	left	11064-03	D5	no	7.244	15.6365	2610.69	20328.6	40185.7	20601.4	15740.3	23253.4	16330.5	10467.1	8992.87	6507.58	4558.16	2378.94	1002.85	1218.49	1480.44	899.322	2296.5	2623.62	1052.16	628.357	1585.26	2557.17	1183.14	187.72	441.905	1101.14	637.937	226.692	242.617	270.175	595.56	371.509	459.124	371.509	345.548	324.511	354.618	374.345	243.383	124.204	428.327	263.501	140.393
empty vector	right	11064-03	D5	yes	7.244	14.8093	2441.57	21093.4	48885.9	26537.6	18847.7	28440.7	25931.9	17178.7	12447.2	8633.92	7583.49	4361.06	1315.37	1139	1792.52	2183.68	3006.4	3741.33	1488.07	1395.28	2771.78	3178.52	1308.31	265.041	480.959	1159.19	685.291	367.236	475.876	488.535	689.499	594.845	811.799	533.608	362.046	504.788	369.694	361.785	298.068	185.739	598.215	435.057	284.203
RHEBp.P37L (rapamycin)	left	11064-06	D5	no	312.352	6.23612	877.321	9052.35	16995.9	15485.5	12308.9	9587.93	7128.78	4772.61	4728.53	3908.16	2924.9	2393.21	2157.85	1885.99	1559.94	1151.39	1209.77	1127.91	865.068	706.865	728.782	711.925	605.77	527.256	534.62	469.894	427.173	419.3	395.965	338.934	287.027	242.998	242.867	245.776	244.216	199.995	202.196	219.203	201.494	154.386	150.277	146.81	123.864
RHEBp.P37L (rapamycin)	right	11064-06	D5	yes	312.352	6.74977	993.084	10469.5	18360.9	16185.4	13176.6	10167.8	7503.7	5022.02	5019.41	4177.6	3125.89	2521.47	2288.67	2026.98	1655.6	1224.96	1257.12	1101.62	829.13	688.496	739.988	722.381	598.653	501.6	502.588	473.849	419.027	381.718	377.407	329.336	280.978	235.782	241.594	242.471	243.119	192.819	196.11	205.554	196.61	147.493	140.693	140.102	124.941
RHEBp.P37L (rapamycin)	left	11064-06	D6	no	670.383	0.998514	90.2616	838.174	1441.62	1257.37	1663.53	1099.96	883.447	809.653	899.588	966.826	1282.3	1457.57	1586.71	1065.99	700.028	500.805	409.189	309.423	292.678	231.502	230.29	185.438	168.444	154.773	150.768	136.6	126.763	109.098	101.699	90.8989	90.4916	81.524	85.8135	69.992	67.9959	64.6743	65.9368	61.8294	59.8472	51.494	52.6453	51.6924	51.1621
RHEBp.P37L (rapamycin)	right	11064-06	D6	yes	670.383	1.02393	91.9853	843.784	1413.87	1222.28	1619.02	1067.14	923.225	863.696	942.466	997.125	1328.64	1516.39	1611.71	1110.58	750.358	529.04	444.121	338.293	311.273	269.764	259.589	199.93	187.775	165.888	161.7	144.896	138.468	122.361	122.222	100.299	96.1576	91.7043	93.9678	80.5786	77.4557	74.573	74.2195	67.8461	66.0574	54.5662	59.3059	54.7546	58.944
RHEBp.P37L (rapamycin)	left	11064-06	D7	no	528.857	0.706234	68.1868	637.103	1078.07	1022.57	1152.49	769.415	742.37	640.414	722.623	726.462	917.596	1146.05	1246.77	1008.85	865.701	636.322	452.457	341.359	282.195	234.205	212.762	194.403	179.871	149.638	139.18	118.77	118.036	109.115	118.549	107.988	92.9447	84.2122	81.6235	77.1773	77.7432	69.6901	64.7692	58.3919	57.6632	54.0441	53.6671	47.1332	48.8675
RHEBp.P37L (rapamycin)	right	11064-06	D7	yes	528.857	0.717687	67.6124	650.497	1105.74	1058.08	1204.43	818.153	807.037	694.946	744.846	750.615	961.084	1183.38	1312.53	1066.96	912.14	694.646	498.571	367.831	296.931	245.354	233.598	204.123	193.72	171.381	164.954	138.727	126.662	114.4	120.644	120.522	101.638	93.7066	88.8314	80.3314	79.508	74.9182	70.3013	61.6376	61.7722	63.1013	63.3812	56.0018	53.6843
RHEBp.P37L (rapamycin)	left	11064-08	D5	no	469.092	1.06297	96.384	788.341	1274.76	1098.44	1390.43	1087.2	886.195	766.294	992.517	978.466	1113.04	1083.3	974.762	677.396	507.394	419.444	377.103	369.332	307.804	254.275	225.66	206.334	183.613	145.856	137.713	125.254	122.498	96.5358	89.1782	82.4807	81.5336	72.1181	68.1506	69.3507	60.1961	49.6838	48.0026	46.8133	45.0831	41.2792	43.0654	43.2562	41.5386
RHEBp.P37L (rapamycin)	right	11064-08	D5	yes	469.092	1.07982	96.7508	801.162	1364.12	1241.49	1482.67	1251.93	1001.3	878.149	1089.89	1094.36	1266.39	1248.05	1094.62	777.256	599.239	494.037	440.839	439.198	352.665	285.028	263.393	260.133	222.622	180.991	174.281	154.311	139.443	111.072	116.195	108.707	97.4462	86.248	88.1731	88.3137	74.5043	66.9104	66.4285	63.5262	60.2027	55.188	57.4779	56.1639	51.919
RHEBp.P37L (rapamycin)	left	11064-08	D6	no	562.987	0.781664	72.9276	583.193	897.288	853.982	1073.82	856.074	675.363	577.765	695.968	826.088	993.785	1051.26	946.517	658.717	494.907	421.793	382.985	304.493	268.122	232.536	210.759	184.385	166.132	137.899	125.698	116.061	109.999	99.9409	88.1143	92.6639	83.433	72.8186	67.1956	63.8457	57.9967	59.1044	57.8052	50.9086	45.9175	40.1888	44.1789	37.5798	36.5346
RHEBp.P37L (rapamycin)	right	11064-08	D6	yes	562.987	0.809412	74.7794	632.016	1013.02	932.412	1166.82	989.784	818.596	715.328	852.364	1019.61	1195.25	1236.47	1094.96	793.41	584.367	510.763	460.566	372.788	329.762	295.613	253.161	218.757	199.547	168.28	153.967	147.475	131.829	122.704	119.398	111.457	103.077	93.0309	91.7902	82.6464	74.4202	72.1937	74.1149	69.272	62.0533	52.6434	53.6428	52.3727	53.8066
RHEBp.P37L (rapamycin)	left	11064-08	D7	no	669.946	0.469431	45.394	422.831	789.013	755.788	850.043	651.96	568.477	523.306	584.05	699.153	969.011	1068.64	1042.2	795.614	612.427	439.42	357.29	266.402	228.98	216.002	224.119	194.377	158.823	141.856	131.307	121.346	109.102	98.0913	90.1087	79.008	69.324	61.8418	61.497	61.0006	57.626	47.5198	48.7905	46.1913	44.6341	40.6627	40.4668	37.4201	35.8828
RHEBp.P37L (rapamycin)	right	11064-08	D7	yes	669.946	0.469648	44.0819	425.401	808.214	756.752	903.355	731.034	655.476	617.783	694.395	824.829	1137.9	1257.09	1253.18	972.025	702.54	492.119	407.152	320.116	273.374	268.85	277.571	231.785	186.128	164.153	156.773	137.845	121.203	117.042	106.894	97.6929	87.5508	77.8001	76.7259	72.1747	71.7216	62.9051	60.1484	56.2108	55.1175	49.6338	47.6605	47.7637	48.4095
RHEBp.P37L	left	11064-06	D1	no	525.518	0.826734	84.4696	1076.3	2586.67	3250.41	3456.67	3481.82	3559.2	3155.28	2861.17	2543.74	2228.68	1738.68	1337.67	1019.26	868.603	769.935	734.815	628.575	542.542	503.061	432.236	426.708	390.06	324.119	301.817	295.429	250.56	234.072	221.892	208.491	200.071	186.039	158.817	162.744	165.44	147.477	160.533	148.46	132.314	115.159	117.371	125.365	113.664
RHEBp.P37L	right	11064-06	D1	yes	525.518	0.819517	77.4428	1062.45	2668.45	3300.6	3669.56	3790.74	3609.31	3139.43	3167.42	2943.39	2513.73	1877.07	1426.56	1214.79	1111.14	1094.22	993.08	841.912	715.845	738.455	618.839	602.256	584.939	550.345	515.557	488.049	419.037	405.236	371.812	382.439	387.881	363.443	340.201	351.023	340.701	331.107	289.765	274.115	273.329	273.907	266.878	236.864	215.894
RHEBp.P37L	left	11064-06	D2	no	311.12	6.44743	865.904	8845.41	14004.3	10109.3	9329.21	7129.51	5779.64	4488.29	3655.35	2928.63	2427.88	2024.87	2337.51	1970.96	1515.32	1214.34	1181.79	999.047	918.848	785.462	853.512	870.357	684.525	493.561	467.99	427.372	417.221	352.43	362.395	343.448	312.62	242.584	253.505	248.081	223.741	182.45	183.514	180.214	163.249	151.725	167.126	171.489	150.142
RHEBp.P37L	right	11064-06	D2	yes	311.12	5.78388	797.658	8208.42	12796.7	9256.79	8174.27	6397.04	5272.32	4188.43	3403.15	2746.8	2392.48	1791.52	1969.48	1753.89	1402.9	1104.28	1060.37	1011.72	953.155	759.895	803.088	844.128	696.575	529.064	532.236	431.456	428.726	381.369	361.049	317.536	300.82	255.366	292.686	280.677	231.651	209.367	238.728	203.286	182.113	193.002	197.518	193.296	183.039
RHEBp.P37L	left	11064-06	D3	no	397.866	2.01285	249.506	3738.8	9331.28	8533.15	7052	5747.97	4619.4	3826.63	3488.29	2815.32	2360.67	1960.91	1695.71	1295.08	1016.11	910.393	826.626	714.609	553.761	466.434	407.028	375.974	357.588	344.594	325.249	324.404	285.62	263.667	247.525	225.174	201.585	191.071	196.99	179.736	173.819	154.774	139.939	136.059	125.672	127.249	124.717	115.709	95.538
RHEBp.P37L	right	11064-06	D3	yes	397.866	1.89093	205.648	3114.33	8311.48	8216.87	7996.2	6177.65	5174.37	3864.06	3153.09	2869.58	2367.47	2111.86	1974.73	1412.04	1098.08	988.444	886.129	718.871	707.764	687.814	610.782	602.5	553.617	509.512	491.628	483.079	426.85	427.342	379.516	319.031	305.116	278.01	267.411	272.786	261.772	238.205	219.113	233.993	218.879	228.261	202.832	198.593	183.422
RHEBp.P37L	left	11064-06	D4	no	309.208	1.28894	179.152	1871.27	3574.8	3274.65	3483.43	2973.22	2777.61	2264.66	2255.76	1855.78	1715.66	1401.81	1320.6	1130.66	985.285	751.478	612.731	581.738	496.219	435.45	394.746	386.078	379.403	322.729	303.321	262.466	220.716	222.235	224.89	201.236	186.526	168.999	174.968	183.233	164.298	136.639	133.193	142.298	124.423	112.813	109.128	102.08	106.248
RHEBp.P37L	right	11064-06	D4	yes	309.208	1.33366	182.795	1970.49	4006.39	3853.31	3962.69	3649.34	3215.17	2546.88	2576.43	2172.04	1833.1	1629.08	1586.7	1326.81	1204.26	976.349	827.425	710.643	642.879	618.84	569.375	525.906	514.054	478.134	476.149	410.759	350.533	372.62	377.892	313.868	271.769	274.024	273.974	305.484	258.596	241.154	241.776	228.701	218.831	193.31	202.421	187.61	175.365
RHEBp.P37L	left	11064-08	D1	no	499.87	0.508986	44.5944	722.07	1947	2242.35	2499.09	2648.35	2528.43	2329.11	1963.68	1726.83	1354.87	1160.79	877.163	706.059	584.026	567.103	526.216	437.711	359.352	350.939	320.767	286.164	237.883	218.048	202.899	209.4	173.77	143.611	132.838	127.59	112.502	104.332	104.385	96.8502	84.2603	76.6992	77.8422	68.8461	65.9987	60.3595	60.0305	58.4728	52.3591
RHEBp.P37L	right	11064-08	D1	yes	499.87	0.541617	36.7221	569.911	1726.9	2356.93	2584.12	2632.12	2554.22	2362.02	1970.87	1771.93	1394.93	1220.68	927.302	743.183	640.603	582.808	543.752	479.09	381.418	384.392	367.231	323.402	289.099	256.369	212.681	220.571	210.743	185.846	163.5	152.609	129.372	122.955	119.666	114.709	103.847	95.6194	96.5417	85.3072	80.9696	79.4352	75.9073	67.7014	65.4666
RHEBp.P37L	left	11064-08	D2	no	331.921	5.18028	844.484	7752.73	13005.4	11348.4	9334.68	6833.78	5899.16	5005.11	4235.94	3439.61	2795	2426.78	2513.92	2032.61	1478.35	1202.79	1215.43	1092.55	1004.72	887.765	892.574	968.694	934.407	775.149	798.187	687.022	479.609	385.829	391.208	358.171	321.724	298.039	309.7	295.204	265.522	241.402	232.399	219.672	190.983	184.265	218.402	198.558	172.546
RHEBp.P37L	right	11064-08	D2	yes	331.921	5.91722	905.22	8009.22	13023.2	12148	10978.7	7699.6	6230.02	5088.01	4198.58	3502.16	2696	2376.06	2487.45	1944.06	1496.51	1447.74	1371.81	1214.88	1156.59	1006.63	998.297	1158.92	1073.22	865.26	859.524	796.184	579.687	479.091	527.754	517.828	505.259	465.692	485.928	504.001	477.671	434.768	411.938	392.22	388.169	357.293	375.196	321.82	319.035
RHEBp.P37L	left	11064-08	D3	no	317.966	0.3365	39.5968	454.841	933.499	953.419	921.117	789.267	867.977	1089.27	1143.65	1190.54	1094	705.702	462.241	362.727	283.436	242.743	207.696	197.346	164.048	148.672	146.039	135.513	127.214	107.3	86.1251	88.0666	84.5091	75.2705	66.4927	62.0429	65.9993	51.7429	42.8528	45.7571	45.8203	37.8252	35.9143	36.6012	32.6243	31.6491	30.0915	30.0978	28.1095
RHEBp.P37L	right	11064-08	D3	yes	317.966	0.341163	43.6242	482.142	918.445	879.134	893.227	739.811	797.071	976.331	1042.28	1145.56	1139.46	682.375	430.889	325.993	256.612	207.49	176.995	164.873	157.567	147.383	136.841	133.651	122.419	97.6514	82.146	77.2906	73.8053	68.9868	65.7425	61.9163	59.8241	49.2396	48.1879	46.2441	44.7178	43.1891	40.9992	38.0424	35.1957	33.8254	30.5341	29.6504	26.8754
RHEBp.P37L	left	11064-08	D4	no	307.314	0.50285	65.3724	600.812	1040.93	1063.15	1008.08	898.153	898.915	913.787	1106.25	1116.49	953.446	727.645	642.624	490.502	368.506	321.349	302.206	286.543	211.796	177.58	176.173	170.772	172.846	135.272	126.088	118.099	104.161	91.3182	86.0337	81.3881	70.2065	65.0667	64.8581	58.6332	57.7369	47.0383	47.6527	43.7504	41.2397	34.3526	38.4895	37.6032	33.0637
RHEBp.P37L	right	11064-08	D4	yes	307.314	0.546009	68.3305	635.508	1101.64	1084.38	1072.67	894.091	914.028	973.541	1172.12	1197.52	1008.77	784.351	667.623	500.863	368.085	332.187	329.86	294.78	225.021	203.569	205.703	186.007	177.318	142.488	133.35	129.662	117.136	101.942	97.4644	92.942	84.47	79.3013	80.0422	71.9818	65.9449	57.846	62.3714	58.1641	54.9801	50.1671	48.9572	50.6536	47.1244
RHEBp.P37L	left	14709-05	D4	yes	937.902	0.122921	12.3536	120.925	212.244	207.157	217.958	188.408	179.564	193.436	211.289	191.192	159.976	149.536	124.624	101.517	86.5911	79.0372	80.0669	72.6533	64.5988	58.0015	56.2285	53.71	45.5107	45.3457	40.8099	37.3471	39.0115	36.2385	33.8793	31.0995	28.584	27.4211	26.6449	24.6012	21.2467	19.5739	19.9872	18.4047	15.4525	14.0168	14.4391	14.193	13.0148
RHEBp.P37L	right	14709-05	D4	no	937.902	0.124464	13.7341	132.801	224.841	218.8	240.605	216.945	213.051	220.77	229.021	215.969	213.023	197.934	156.784	121.814	102.858	92.657	91.6374	82.7398	76.6199	71.9093	66.8449	62.8246	56.822	52.1787	50.0945	44.9484	40.6588	40.3294	39.0946	34.927	33.672	31.6748	29.4229	26.9165	23.5056	21.4721	20.3377	19.6578	16.8111	16.0585	16.422	15.1009	13.9953
RHEBp.P37L	left	14709-05	D5	yes	1065.51	0.086889	8.13137	87.0623	170.91	182.666	189.51	148.056	119.181	113.012	117.266	110.702	102.772	86.2063	74.6928	68.5227	56.9583	45.5194	39.5438	36.2316	31.713	31.5406	30.5655	29.1265	27.2473	26.3475	22.8429	19.2686	19.1794	17.4922	16.67	16.0778	14.758	14.289	12.9304	11.9009	11.4574	10.0905	9.5534	9.6613	9.20754	7.98763	7.3198	7.3049	7.81829
RHEBp.P37L	right	14709-05	D5	no	1065.51	0.092169	9.37203	95.0013	183.67	195.46	195.186	168.643	160.84	155.371	167.703	162.552	152.593	130.785	111.355	98.0617	81.7379	62.9916	56.7255	48.7743	46.1494	40.9019	38.558	37.4677	35.6257	33.0742	28.6463	27.3611	26.0704	23.4883	22.9743	21.8642	19.8302	20.3944	18.1765	17.225	14.9681	14.175	13.1677	12.8724	12.4732	11.7017	11.3878	10.264	10.4071
RHEBp.P37L	left	14709-05	D6	yes	1174.3	0.0572607	5.75514	66.5677	154.866	186.126	208.969	195.796	187.614	159.334	150.744	127.202	105.615	99.7065	89.578	75.9132	71.1521	62.0076	56.2656	50.9623	49.3713	46.5298	45.9656	43.6094	42.386	42.4443	43.0243	42.0747	34.5233	31.395	30.3875	27.0615	25.3579	25.0843	25.0642	25.3204	21.5379	20.3033	19.3398	18.218	16.2166	14.6019	12.859	12.9964	12.0862
RHEBp.P37L	right	14709-05	D6	no	1174.3	0.0936365	9.05285	118.901	306.328	367.655	391.139	375.694	366.155	325.671	316.813	275.529	231.461	202.096	193.415	169.402	159.356	137.545	122.92	116.561	108.817	96.5452	90.8808	87.3682	77.4176	75.5293	74.5018	71.4268	64.1605	56.9242	54.7295	51.2223	45.8425	43.281	43.2299	40.3952	34.9794	33.3691	30.4414	29.0552	25.891	23.0967	22.1556	20.6786	20.8478
RHEBp.P37L	left	14709-05	D7	yes	628.137	0.0885567	7.29797	74.2705	120.29	95.6507	107.908	83.393	77.2167	65.0986	60.7711	50.7253	50.2084	47.7912	45.3794	33.9856	29.983	25.5823	22.8028	18.9117	16.9853	13.7735	13.3743	13.1613	11.2209	10.5457	11.0452	9.8448	8.53423	7.37139	7.19186	6.49842	5.89595	5.5531	5.43976	5.20546	5.22374	4.6116	4.62043	4.3136	3.98592	3.8071	3.75171	3.70879	3.54653
RHEBp.P37L	right	14709-05	D7	no	628.137	0.0968278	8.63419	91.4151	165.523	148.352	161.88	138.661	129.912	112.112	102.965	93.3051	96.0797	91.6442	88.5812	70.5265	61.9689	52.3323	43.8564	35.6496	30.9443	27.4824	25.4821	22.421	19.1458	18.0033	17.6725	16.8226	14.7225	14.1749	13.2143	11.39	10.533	9.55138	10.1458	9.61412	9.13419	8.70532	8.81512	8.01585	7.5525	7.21372	6.94932	7.08415	6.66831
RHEBp.P37L	left	14709-05	D8	yes	307.182	0.0363682	6.18068	60.1054	100.73	84.7064	76.1859	61.3587	57.0928	48.5979	54.1072	48.9598	45.5267	36.611	30.2899	26.0796	23.5607	18.8349	16.3526	15.0141	14.7101	12.4069	11.8638	10.6121	8.32787	7.79673	7.80679	7.62468	6.37653	5.96491	5.88104	5.32587	5.02176	4.77575	4.34029	4.4291	4.15378	4.14291	3.43076	3.73413	3.78369	3.17668	3.17917	3.17474	3.06888
RHEBp.P37L	right	14709-05	D8	no	307.182	0.0424912	4.60399	55.6818	124.746	126.527	131.675	125.089	124.5	107.289	114.943	112.136	105.806	90.2859	72.4661	58.3007	52.0592	43.9645	36.4895	31.3071	28.4615	25.3351	22.5284	18.7331	16.0089	15.4092	16.2857	14.9979	13.3645	13.1065	12.0915	10.5171	9.79972	9.38645	8.408	9.61625	8.42123	8.18045	7.33226	7.39419	7.10665	6.40322	6.42376	6.38311	5.52027
RHEBp.P37L	left	14709-03	D4	no	822.042	0.198713	16.6767	165.177	259.872	161.061	161.068	112.934	76.5042	52.0382	61.0932	58.7288	56.3241	49.8895	54.6814	45.3655	32.9411	22.6496	23.2236	20.8485	17.8504	14.6072	15.052	15.4057	13.8544	11.0544	11.6001	10.8513	9.911	8.7421	9.11718	8.48238	7.11231	6.25885	6.2964	5.72249	5.42884	5.11005	5.78136	5.15339	4.56922	3.94291	3.98757	3.50252	3.38413
RHEBp.P37L	right	14709-03	D4	yes	822.042	0.223005	17.2323	176.945	280.03	193.204	214.998	144.176	108.842	90.1658	112.374	101.987	89.9609	78.0645	73.9596	61.4688	49.0114	38.532	38.2154	34.6535	33.8099	28.3353	27.2251	27.0588	25.6454	23.4443	22.6221	21.5778	20.2745	17.825	17.5418	16.7207	15.1505	13.6001	12.2928	10.7722	10.2091	10.0885	10.4657	9.01832	8.46295	7.9603	7.73719	6.68227	6.2994
RHEBp.P37L	left	14709-03	D5	no	990.305	0.349247	39.8302	365.454	520.229	335.314	291.605	190.241	112.497	76.3777	83.6336	70.8998	60.92	54.6166	79.8878	81.8526	58.3318	39.724	34.972	28.6269	22.5355	16.7526	17.3537	15.5531	13.428	9.75759	10.7495	9.96876	9.07049	7.41797	8.42848	8.0233	6.79339	5.40044	6.61084	6.38547	5.26657	3.93689	5.03419	4.72421	4.11275	3.1963	3.88613	3.70143	3.37363
RHEBp.P37L	right	14709-03	D5	yes	990.305	0.480965	49.6976	441.67	620.497	384.369	334.451	223.447	140.743	89.5843	97.1942	84.5438	70.8315	51.0287	66.1711	59.4685	46.7913	35.8221	34.9487	31.4569	25.81	19.6335	21.8004	19.6202	17.4001	13.705	15.1495	14.9768	13.8287	11.8884	13.1976	11.7441	10.6211	9.21623	10.6896	10.1309	8.78828	6.84622	7.87404	6.94642	6.52706	5.22709	6.03889	5.88378	5.10494
RHEBp.P37L	left	14709-03	D6	no	544.795	0.0433777	4.63603	43.173	61.5875	48.3013	51.8398	34.511	29.4292	29.8893	34.9554	30.9408	29.4738	56.075	116.665	95.0985	48.7485	25.9665	20.6431	16.3828	13.9707	11.4005	10.0468	8.73458	8.82507	8.0636	8.48987	8.89799	8.64222	7.74803	7.10641	6.19592	5.52305	4.974	4.97117	4.08385	3.70654	3.4128	3.20779	3.25698	3.0265	2.63705	2.76193	2.73226	2.78633
RHEBp.P37L	right	14709-03	D6	yes	544.795	0.0392562	4.34033	38.3507	56.4521	41.2765	44.2684	29.6988	25.0776	23.6899	28.3779	24.5632	22.43	34.2897	59.9647	53.1679	33.8095	20.8526	18.4437	16.2863	14.1311	12.1861	11.0141	9.93379	10.0997	9.40623	10.0519	10.774	10.7496	9.50124	7.96372	7.46598	6.4448	6.01145	6.06882	5.19049	4.65069	4.06859	3.66665	3.50784	3.36367	3.27693	3.21613	2.87206	2.78825
RHEBp.P37L	left	14709-03	D7	no	675.909	0.023878	3.41592	33.8421	56.3984	49.3861	53.3607	59.5299	55.5128	61.2913	63.636	60.5534	47.1875	58.129	100.346	96.1001	67.602	47.7922	34.3746	25.4726	20.1997	15.5915	13.1451	12.1186	12.0598	11.0189	9.96052	9.21867	8.90749	8.63629	8.37195	7.6369	7.3116	6.53351	5.98622	5.78991	5.33353	4.83311	4.55525	4.74653	4.53712	4.41289	4.04201	3.74461	3.68413
RHEBp.P37L	right	14709-03	D7	yes	675.909	0.0214062	2.4208	26.5333	52.2119	51.7968	56.6672	54.3163	52.9986	55.7135	57.1467	55.3429	51.7429	63.8191	93.7132	82.4518	62.2697	45.5729	34.9442	26.3509	22.2057	19.1184	17.1969	15.6833	15.1015	14.7258	14.3438	13.6414	13.5315	12.3262	11.9289	10.5611	9.85401	8.36296	7.57527	7.35209	6.79069	6.08406	5.71905	5.92263	5.44176	5.04275	4.63126	4.31528	4.32869
RHEBp.P37L	left	14709-03	D8	no	583.72	0.0539144	5.80801	51.8325	82.8365	55.6251	58.9727	42.5109	28.7826	28.5353	37.0452	39.1293	38.988	60.0045	82.5439	49.4572	27.4991	19.473	16.4822	15.1579	13.8355	11.4202	9.86108	9.12201	8.23066	8.42097	8.90868	8.93558	8.92211	8.04242	7.16926	6.5484	6.00985	5.19945	4.76416	4.96377	5.09048	4.52102	4.45414	4.23686	4.22817	3.65344	3.69298	3.69346	3.67298
RHEBp.P37L	right	14709-03	D8	yes	583.72	0.0165586	1.83632	19.9792	41.9051	39.7566	40.9782	38.8857	38.8265	36.8067	37.3151	38.7963	45.334	69.5457	87.2808	58.2653	33.6073	26.1297	24.7886	21.7266	19.7085	18.0182	15.0021	14.3628	13.0415	12.9497	13.5009	13.8156	12.7821	12.3731	11.2029	10.3663	9.2377	8.14296	7.81948	7.58369	7.33674	6.60217	6.4258	6.5587	5.98796	5.1327	4.89062	5.36309	5.34595
RHEBp.P37L	left	14709-04	D4	no	814.542	0.203928	24.1913	239.713	427.73	364.169	331.581	295.298	264.763	245.069	205.005	199.435	187.266	171.034	153.778	131.329	105.975	77.0105	62.06	57.2458	48.9821	40.2491	36.5436	32.6773	28.9845	25.466	24.575	23.3641	23.0442	20.98	19.5182	17.4449	17.4738	15.5485	15.443	14.7675	13.4671	12.4402	11.4642	11.0445	10.201	9.50738	9.60184	8.90815	8.45924
RHEBp.P37L	right	14709-04	D4	yes	814.542	0.163798	21.3407	203.692	317.559	229.795	185.278	138.259	113.323	78.4967	63.9493	53.4835	40.2257	26.336	26.5504	23.2748	19.3116	15.0744	14.957	13.6167	11.0659	7.5647	8.52094	7.84856	6.61985	4.94449	5.57807	5.06786	4.63312	3.51165	3.92109	3.36737	3.04411	2.26208	2.91233	2.88438	2.52261	1.79938	2.01989	1.86579	1.65594	1.33305	1.68023	1.45554	1.29897
RHEBp.P37L	left	14709-04	D5	no	494.044	0.0722885	10.6491	137.479	354.645	359.783	326.35	318.346	256.381	197.487	182.309	157.342	157.133	143.573	126.93	106.83	88.9114	79.118	70.3506	68.4645	65.9687	57.2636	59.2434	57.3839	57.2132	49.6127	44.335	42.712	39.8498	36.3359	34.1374	34.4723	31.1759	30.6545	27.7583	27.2587	26.7159	22.7347	22.6027	23.88	22.9756	20.5907	18.4128	16.7183	15.5507
RHEBp.P37L	right	14709-04	D5	yes	494.044	0.00485077	0.674864	8.43717	19.6515	21.2382	22.1725	24.1174	18.7744	13.6876	11.9552	9.65069	9.06555	8.4935	7.74484	7.06611	5.89332	4.78039	4.47171	4.1482	3.95504	3.43185	3.64008	3.53429	3.47402	3.28318	2.86104	2.56303	2.35545	2.15246	2.0939	1.97295	1.82612	1.83889	1.73079	1.76316	1.66163	1.35413	1.27337	1.31736	1.17921	1.11009	1.04924	0.989025	0.886116
RHEBp.P37L	left	14709-04	D6	no	837.177	0.31301	39.4464	365.676	614.846	505.591	462.591	349.753	259.066	222.69	214.351	208.282	217.317	203.569	186.955	151.407	101.616	73.975	64.3117	54.9828	43.023	36.1989	33.5806	32.9986	28.3371	23.6662	23.6476	22.0836	17.6795	14.8606	15.3766	14.0272	12.7223	10.8094	11.1265	11.0784	9.24994	7.72242	8.01014	8.02572	7.65906	6.24192	6.96056	7.31987	6.9779
RHEBp.P37L	right	14709-04	D6	yes	837.177	0.285329	33.6157	300.987	477.047	365.238	329.093	244.795	164.399	114.97	107.099	88.6355	68.1953	50.1899	51.1614	49.0311	33.0933	24.5957	25.3901	23.4435	17.0618	13.2541	15.0253	14.7291	11.292	7.93946	8.71566	8.31106	6.20572	4.81863	5.66334	5.30074	4.80141	3.35733	3.98026	3.94829	3.1853	2.25991	2.86446	3.00406	2.66097	1.72974	2.39451	2.5619	2.28866
RHEBp.P37L	left	14709-04	D7	no	764.652	0.147181	17.0918	159.226	262.112	272.21	298.534	246.32	242.912	253.546	251.404	232.042	222.134	200.921	179.512	150.823	119.191	94.65	86.9921	74.5973	58.8956	48.2444	43.3638	38.0138	33.6749	29.3019	26.8376	25.8472	23.6628	20.4965	18.7037	19.5943	17.2049	15.08	14.3733	14.2807	13.9273	12.4022	11.8098	10.4278	9.79839	9.10047	8.54247	8.12219	7.36516
RHEBp.P37L	right	14709-04	D7	yes	764.652	0.317964	28.3538	240.899	352.954	277.776	308.695	182.148	143.809	107.681	107.404	87.7798	68.0668	51.1421	57.0738	51.9652	43.2432	28.4624	31.3078	26.0464	20.2397	14.819	16.5295	12.8312	12.062	8.27324	9.49551	9.10482	7.89827	5.76139	7.44142	6.42165	5.40617	3.55244	5.07535	4.54458	4.18479	3.00189	3.97642	3.37073	3.1493	2.32258	2.88777	2.34688	2.51936
RHEBp.P37L	left	14709-04	D8	no	531.697	0.084805	9.85003	91.6207	159.93	177.591	192.729	160.807	141.16	162.92	160.724	153.695	129.127	118.292	100.428	81.7364	68.7031	52.4765	44.02	40.8462	30.7115	23.5352	21.8306	19.3416	16.0308	15.6574	15.8385	13.9694	12.7882	11.5095	11.1163	9.30878	9.12846	9.10068	8.55998	7.68287	7.46647	6.88758	6.40123	6.62815	6.58442	5.26604	5.1501	5.05059	4.77546
RHEBp.P37L	right	14709-04	D8	yes	531.697	0.0788866	8.24516	80.612	137.908	143.54	160.212	143.026	155.13	176.338	199.235	229.053	220.932	216.384	185.255	161.386	133.621	107.799	93.9029	87.1214	73.2844	62.2534	55.2061	48.6133	43.5869	43.108	38.2255	33.7215	31.1274	27.8652	27.8183	25.2953	26.5932	25.5283	22.6609	21.6159	20.8811	19.0914	18.4817	17.7141	17.085	16.5934	16.3529	15.0483	15.1342
RHEBp.P37L	left	14709-06	D4	no	436.47	0.0668196	6.02673	67.9985	128.763	117.342	132.734	131.378	128.093	145.416	150.275	140.654	133.393	113.095	89.4458	75.6135	64.715	45.7113	47.9603	43.9814	35.7838	32.4712	29.4345	28.6963	27.2099	25.8739	24.2629	21.485	20.8154	18.693	19.2393	17.3736	15.3015	12.6676	12.0686	11.1676	10.0506	9.05157	8.24509	7.98579	7.48212	6.41421	6.08935	5.90565	5.35954
RHEBp.P37L	right	14709-06	D4	yes	436.47	0.0595675	4.86625	51.0773	112.994	124.888	146.26	153.904	166.489	182.414	179.572	155.419	134.565	106.603	90.855	78.1751	66.0682	48.5188	51.26	46.751	42.1114	38.4666	33.003	32.2279	28.2526	27.0626	25.8822	23.6326	21.1356	21.502	20.0431	17.991	15.7277	13.8092	12.567	12.6247	10.9291	9.3951	9.1046	8.87394	8.26061	7.08939	7.49115	7.06745	6.15088
RHEBp.P37L	left	14709-06	D5	no	589.317	0.0366373	4.63492	51.1311	95.753	89.0848	90.3726	89.4149	74.4148	69.1253	82.0706	91.8605	96.6977	84.6342	66.6609	49.3856	38.8775	29.1823	24.7737	22.3165	20.7449	18.203	16.0982	14.3542	13.4818	13.4598	12.4846	11.1687	10.4277	9.00161	7.74997	7.36992	7.09033	6.32756	6.72638	6.37346	5.38145	5.59462	4.97597	4.35352	4.34062	4.33804	4.37676	3.88922	3.60641
RHEBp.P37L	right	14709-06	D5	yes	589.317	0.032436	3.13312	34.4497	76.931	84.005	87.7627	84.4283	77.5914	77.4117	87.1253	90.9481	93.3102	81.9051	66.4221	49.689	39.6787	31.2558	26.5469	23.8615	22.1678	20.3756	18.3771	15.8769	16.1435	14.9131	12.9951	11.6801	10.556	9.91024	8.69775	8.01417	8.30808	7.2275	6.916	6.63829	6.15765	5.90543	5.49512	4.74453	4.38187	4.62058	4.65741	4.19664	3.97442
RHEBp.P37L	left	14709-06	D6	no	338.757	0.0724409	9.29863	97.7348	197.304	190.112	167.363	125.01	108.209	90.0587	106.38	128.384	117.049	108.325	81.3848	62.2004	48.3939	34.4397	29.1001	26.1597	21.5753	19.5706	20.137	17.9306	15.8225	14.4988	14.8692	11.9485	11.186	11.0004	9.99361	9.6648	8.59343	7.70949	7.43173	7.77389	7.15608	5.8533	6.10056	5.24608	4.70525	4.32407	4.7241	4.52153	4.82286
RHEBp.P37L	right	14709-06	D6	yes	338.757	0.0552692	6.15712	74.5634	163.655	164.538	151.662	113.588	113.051	100.574	113.484	131.841	121.199	115.211	84.3177	65.0673	49.0808	36.4279	32.3732	27.0261	20.9186	20.5607	20.7144	18.6235	17.3858	15.9288	15.8176	12.8827	12.0826	10.3256	8.91641	9.07544	9.02694	8.49568	7.66069	7.20559	7.17974	5.75943	5.99931	5.57962	5.4888	5.13334	5.32138	4.91702	5.17122
RHEBp.P37L	left	14709-06	D7	no	476.957	0.0658993	10.2221	101.952	182.599	168.325	157.434	134.285	105.084	92.1287	103.731	107.891	115.227	114.243	109.839	79.0368	63.9245	55.3101	40.7285	37.833	29.0054	24.1635	23.0138	21.4136	18.7278	17.0624	16.2938	15.3459	14.3327	12.8909	11.7047	11.2634	9.579	8.5001	8.59678	8.17487	7.51685	6.55614	7.28211	6.60566	6.19313	5.93168	5.67985	5.32236	5.21812
RHEBp.P37L	right	14709-06	D7	yes	476.957	0.0539192	7.62726	75.0673	139.21	146.35	148.172	135.771	122.592	109.148	110.493	118.944	122.148	118.966	114.84	82.2846	66.5484	56.6395	41.776	41.3008	31.2335	25.8566	24.8843	22.2959	19.5104	19.0787	16.771	15.578	15.4035	14.0968	12.6372	11.1726	10.0839	9.73811	9.65106	8.92448	7.85752	6.8627	7.5194	6.58814	6.02436	5.58943	5.52396	5.11923	4.88576
RHEBp.P37L	left	14709-06	D8	no	491.309	0.132917	17.1441	168.264	319.197	305.591	267.419	199.859	139.886	107.142	116.276	117.221	111.448	110.717	96.6515	68.7756	52.361	39.8771	37.1199	33.6237	26.7502	23.7473	20.2336	17.6153	14.9844	14.9447	17.9343	16.5797	13.2986	11.2703	10.4002	10.4256	8.77057	8.35835	8.80922	9.14141	8.3709	7.17861	7.18763	7.72781	6.20401	5.35768	5.77025	5.75601	5.14655
RHEBp.P37L	right	14709-06	D8	yes	491.309	0.0639197	6.68666	72.3751	141.361	154.943	167.562	136.338	115.989	94.5668	107.493	112.831	115.165	108.321	93.7057	69.8119	55.7133	41.6915	38.3419	32.8256	25.3771	21.7703	19.3247	17.2524	15.9747	16.2347	18.1392	15.2946	13.2488	11.6025	10.6962	10.9752	10.1927	8.76864	8.53018	8.13872	7.9526	7.56953	7.23301	7.4678	6.21378	5.45834	5.32553	5.7492	5.31478
RHEBp.P37L	left	17977-02	D1	yes	823.888	0.403454	26.3566	353.272	1029.34	1592.17	1985.03	2143.12	2218.59	2242.39	2375.47	2698.31	2641.77	2152.43	1699.97	1410.55	1163.51	1023.48	923.788	826.721	709.336	704.015	639.819	553.033	530.3	508.282	548.535	499.278	466.947	444.026	437.923	399.266	418.345	385.64	396.508	379.219	356.511	348.077	340.091	327.179	310.536	288.23	277.194	268.895	251.843
RHEBp.P37L	right	17977-02	D1	no	823.888	0.351168	23.2579	281.941	747.61	1045.93	1229.14	1364.24	1562.43	1846.28	2253.19	2634.05	2536.23	2076.05	1585.33	1357.39	1152.62	1001.21	861.79	797.407	741.181	695.122	624.313	574.676	504.936	458.432	464.111	413.89	377.732	344.233	345.873	348.969	324.161	295.609	292.951	264.868	249.77	252.732	236.973	235.807	216.352	212.865	212.479	206.263	189.475
RHEBp.P37L	left	17977-02	D2	yes	1228.89	1.00716	104.377	1260.75	3198.31	4086	4574.7	4099.82	3346.91	2967.49	2751.94	2508.9	2668.47	2640.05	2407.23	2097.8	1752.56	1442.57	1289.24	1137.72	1033.57	948.971	872.143	871.574	803.456	715.418	636.436	620.043	573.043	583.567	566.82	530.257	515.172	503.079	479.737	468.371	437.091	401.077	413.765	400.887	373.024	375.971	336.862	317.454	309.301
RHEBp.P37L	right	17977-02	D2	no	1228.89	0.681229	73.4927	866.426	1938.31	2226.3	2429.86	2382.59	2274.29	2176.44	2248.27	2386.59	2556.8	2511.22	2253.47	1920.88	1659.18	1430.7	1236.52	1081.46	1011.22	950.932	800.825	795.006	749.891	670.206	637.107	610.305	576.454	565.413	540.497	486.465	450.735	409.97	397.802	390.534	364.782	358.571	346.37	318.68	298.688	294.856	290.398	276.871	261.675
RHEBp.P37L	left	17977-02	D3	yes	1218.29	0.667972	67.3828	826.155	2147.98	2959.29	3295.43	2830.97	2525.05	2273.73	2214.28	2296.83	2549.21	2987.7	2644.38	1690.69	1328.21	1167.56	918.008	795.548	665.231	619.539	599.576	541.821	502.695	451.151	441.894	410.363	370.738	388.122	375.172	359.203	322.514	304.016	291.631	287.964	260.846	269.718	259.852	246.375	251.226	240.48	214.262	211.671	206.057
RHEBp.P37L	right	17977-02	D3	no	1218.29	0.505446	53.1322	647.628	1538.93	1876.28	2105.42	1916.87	1984.45	2059.62	2099.15	2168.24	2557.42	2935.4	2745.26	1994.16	1603.03	1521.07	1323.01	1109.96	876.987	797.091	762.07	691.181	635.038	601.204	565.672	525.456	471.5	419.687	403.444	399.058	366.854	335	331.99	311.573	303.023	282.349	271.29	259.376	245.828	230.429	230.128	228.451	208.923
RHEBp.P37L	left	17977-02	D4	yes	274.64	0.360807	32.076	344.504	727.588	734.093	890.727	988.709	1135.2	1211.98	1477.65	2116.22	2794.38	2535.43	1775.06	1174.1	995.816	857.689	772.077	671.237	546.171	470.3	457.323	420.428	328.84	293.178	288.231	235.248	194.54	183.1	179.224	174.622	185.538	182.799	128.563	113.347	113.193	119.657	111.706	96.0854	80.947	81.1301	76.0923	76.8295	75.4812
RHEBp.P37L	right	17977-02	D4	no	274.64	0.377045	42.1345	410.706	763.761	764.004	971.301	974.446	1268.43	1471.1	1610.04	2099.47	2783.96	2733.79	2026.99	1406.83	1214.18	1060.11	971.853	935.273	706.508	532.312	500.554	441.459	378.729	341.326	292.705	258.426	216.644	213.066	210.797	211.021	203.214	186.115	162.323	151.672	140.471	146.847	129.712	111.956	93.4843	100.111	94.0288	91.0921	98.9216
RHEBp.P37L	left	17977-03	D1	yes	383.229	0.0105411	1.03861	11.7804	28.1974	35.4642	40.2651	43.8708	53.7509	39.4074	24.6206	19.7431	17.4006	15.1532	14.3672	12.2186	10.2827	10.2637	8.9559	7.94967	7.44856	7.68071	6.45713	6.33371	5.0795	4.64193	4.94637	4.01622	3.59756	3.66442	3.48781	3.20295	2.99208	2.68213	2.27057	2.12357	2.17552	2.24466	2.21981	2.24931	2.21311	2.21667	2.1747	2.15376	2.0352
RHEBp.P37L	right	17977-03	D1	no	383.229	0.15285	10.4913	128.858	362.838	594.943	785.851	863.098	882.486	875.045	817.516	952.028	1097.06	958.955	826.615	626.929	513.495	456.5	405.308	351.762	275.379	228.207	182.878	156.485	163.879	163.634	162.497	151.459	127.612	107.8	106.358	109.549	95.6811	92.0105	86.5543	75.1521	75.546	74.2785	62.3637	60.649	54.337	50.9663	53.7265	55.546	51.6905
RHEBp.P37L	left	17977-03	D2	yes	279.907	0.00722779	0.63003	6.34683	14.6069	20.6901	26.7487	22.5596	23.5716	26.4775	24.5365	29.5405	27.422	23.3151	18.9167	14.099	12.3461	9.81663	8.08288	7.78629	7.60791	7.02659	6.81697	6.68125	5.75614	4.81717	4.38651	4.17043	4.34316	3.79117	3.61762	3.48583	2.88043	2.61903	2.95961	2.76857	2.75571	2.34493	2.50944	2.40666	2.17152	2.35598	2.03393	1.94165	1.75276
RHEBp.P37L	right	17977-03	D2	no	279.907	0.208558	16.9486	204.628	514.852	830.433	1113.96	1025.62	1070.86	1025.27	1144.25	1601.52	1495.69	1141.54	809.964	583.336	557.651	455.329	347.134	285.174	258.99	220.015	188.53	178.363	150.065	139.471	142.338	131.921	118.125	104.752	96.5002	102.824	95.9155	80.0959	75.5262	67.3993	64.3713	62.2631	57.3408	53.8517	58.5382	50.172	48.6854	45.783	44.3074
RHEBp.P37L	left	17977-03	D3	yes	300.189	0.165413	13.0694	163.423	472.984	549.44	516.704	552.413	578.263	702.375	758.858	1073.22	1203.52	1145.03	819.645	463.538	319.684	273.964	249.801	193.087	157.1	154.701	142.311	124.997	118.006	130.131	118.37	105.734	85.6825	71.4134	76.4539	76.3488	66.333	65.4856	60.6637	59.2103	62.0699	59.0893	60.1386	57.781	58.2669	58.0056	53.805	51.8518	48.061
RHEBp.P37L	right	17977-03	D3	no	300.189	0.166047	14.4932	177.602	504.849	549.576	517.307	567.811	628.106	720.581	848.192	1108	1171.15	1015.42	724.63	421.938	312.766	240.942	212.191	184.658	151.207	147.118	120.433	119.51	105.939	112.369	109.406	88.8298	84.1331	71.7237	72.4892	69.2114	58.102	57.1019	58.64	55.7368	60.2122	57.1721	57.8902	51.5116	52.8398	51.5264	46.6177	49.8829	43.7896
empty vector	left	18861-01	D1	yes	706.557	0.163126	10.0479	122.871	328.186	460.896	602.455	948.422	1100.75	709.895	671.447	803.74	988.437	946.068	883.534	701.682	511.298	403.868	343.438	306.394	283.114	254.445	231.679	211.932	196.689	188.561	166.654	157.565	140.889	126.646	117.427	111.958	110.116	97.0744	93.0674	87.7182	77.9868	69.4832	69.1339	66.6818	65.4621	61.2581	56.0087	53.7445	56.53
empty vector	right	18861-01	D1	no	706.557	0.191939	14.3219	184.648	481.493	612.86	721.391	893.387	915.407	735.804	757.325	931.714	1155.59	1098.93	1045.03	810.642	594.384	439.249	361.727	323.577	291.026	259.421	240.022	218.777	192.404	186.006	176.331	160.483	147.768	134.157	123.186	119.606	109.948	97.0716	98.0998	88.1153	82.8329	77.75	75.7731	73.0808	66.6351	57.4554	54.3536	59.1664	57.4217
empty vector	left	18861-01	D2	yes	1022.26	0.30376	32.2113	389.808	832.519	820.266	907.186	964.165	948.292	844.232	909.76	1108.44	1270.87	1504.69	1632.01	1629.54	1290.75	837.103	513.465	392.432	320.209	276.133	252.091	214.385	193.52	169.369	169.359	151.704	144.47	134.713	136.156	125.562	117.389	107.561	100.213	92.7432	88.1334	84.155	78.1498	73.1042	69.7629	67.6942	65.3096	69.2024	65.3785
empty vector	right	18861-01	D2	no	1022.26	0.174205	17.7483	202.532	447.214	497.727	586.356	727.897	807.208	645.906	669.757	800.362	922.221	1064.4	1153.56	1108.4	888.887	610.15	397.317	320.154	272.177	237.187	207.969	178.658	172.888	152.158	146.035	135.912	127.091	124.741	121.681	112.544	101.567	94.3429	95.7907	87.8907	78.7198	77.1651	75.7267	72.6936	69.2727	70.3755	67.3043	61.8142	56.9126
empty vector	left	18861-01	D3	yes	669.649	0.454362	51.9891	541.078	1100.28	1223.45	1335.14	1199.4	1127.78	1017.19	1111.69	1308.12	1516.41	1834.84	1910.55	1719.6	1428.02	1111.77	772.575	508.858	410.397	325.273	285.456	232.408	202.913	189.093	174.588	168.389	155.445	138.197	129.488	127.07	109.819	113.661	105.692	91.0594	93.3786	92.6527	80.172	71.7917	74.3749	72.3053	70.4113	64.575	57.8989
empty vector	right	18861-01	D3	no	669.649	0.356315	36.1984	360.121	711.965	790.09	827.113	733.913	736.349	674.563	694.473	853.896	962.67	1169.45	1256.07	1099.81	886.395	697.773	482.937	334.661	288.276	238.181	211.747	185.661	167.431	152.455	139.638	132.572	124.406	113.367	106.164	107.356	99.3184	92.4432	87.8642	77.814	79.7242	79.7821	76.5138	67.3566	65.2101	62.1757	56.6777	53.9973	52.5367
empty vector	left	18861-01	D4	yes	1071.8	0.307776	29.5226	362.963	883.764	1071.38	1119.19	1006.14	999.164	1005.2	1081.03	1215.37	1429.31	1506.9	1424.81	1155.12	1009.63	833.778	621.979	418.06	334.859	278.355	244.738	216.154	192.056	170.276	163.13	148.21	135.926	120.452	116.441	114.201	112.186	100.024	95.6142	96.9383	89.6979	85.2618	79.6847	74.0028	69.4988	67.4332	64.3937	61.7013	58.3507
empty vector	right	18861-01	D4	no	1071.8	0.267114	22.1093	276.901	673.924	834.615	927.573	875.499	895.019	898.885	933.827	1027.3	1246.91	1347.26	1267.8	1027.38	870.803	718.767	534.441	388.358	323.599	269.887	236.812	215.743	193.593	170.103	159.043	149.025	136.01	125.943	123.991	119.188	113.703	101.231	100.138	98.7445	90.1672	87.4715	80.47	74.9171	70.3388	70.1925	67.4697	60.6966	57.3191
empty vector	left	18861-01	D5	yes	976.362	0.274864	28.4641	312.455	701.207	808.451	851.406	831.198	844.223	845.436	936.473	1196.15	1403.34	1479.58	1387	1188.76	949.599	688.033	517.842	396.352	323.829	264.03	208.525	185.28	162.65	149.735	138.096	130.544	119.512	112.882	102.746	97.3742	89.2837	81.9666	76.5669	69.4677	70.521	65.509	61.2263	61.4273	54.8287	53.1148	52.3732	52.501	47.6868
empty vector	right	18861-01	D5	no	976.362	0.213731	22.1478	232.035	495.852	575.844	649.272	662.794	674.22	680.106	791.769	964.775	1104.8	1148.58	1121.74	953.372	756.911	551.752	422.139	336.267	290.545	244.699	196.294	166.081	150.347	144.106	130.794	124.418	115.413	106.702	97.8137	91.2843	83.8196	81.5871	73.1034	67.1232	67.4161	64.4302	59.5381	59.3597	55.4199	52.5722	51.2434	50.3946	46.2548
empty vector	left	18861-03	D1	yes	632.855	0.33674	39.909	468.055	932.89	992.561	1071.09	1141.62	1141.72	1159.09	1247.88	1698.86	2098.02	1846.62	1515.83	1429.68	1095.12	757.073	550.901	431.718	334.259	289.631	268.381	236.799	206.916	186.498	173.382	148.63	133.815	134.898	129.109	121.326	111.252	101.552	92.8257	85.5322	80.2422	74.0533	74.6695	72.9819	69.376	73.5396	67.9764	69.8613	65.047
empty vector	right	18861-03	D1	no	632.855	0.334783	32.6709	386.356	843.123	971.448	1141.94	1211.15	1306.72	1321.87	1628.16	2243.95	2633.93	2236.41	1809.95	1578.15	1114.4	753.621	587.598	443.502	368.27	335.575	275.16	247.714	223.576	202.413	188.515	171.43	155.456	151.767	141.036	123.191	106.627	107.946	104.986	99.8654	85.1896	80.321	85.8265	86.9452	83.2426	79.1262	73.1255	74.4504	77.4276
empty vector	left	18861-03	D2	yes	895.009	0.251243	28.6356	339.817	750.968	822.732	832.851	806.224	791.349	848.019	879.373	1030.67	1237.46	1256.31	1251.6	1442.42	1511.62	1065.71	691.003	514.19	417.821	326.582	252.515	221.186	206.676	169.068	157.773	137.485	129.581	122.241	117.692	111.162	102.982	90.9802	90.3638	93.5922	82.3166	74.0423	70.4906	71.0063	68.8169	62.9847	60.3375	55.043	55.8186
empty vector	right	18861-03	D2	no	895.009	0.288529	26.9166	343.664	801.358	915.233	955.14	1040.14	1076.67	1165.64	1175.47	1361.25	1610.46	1567.68	1516.09	1680	1677.93	1189.33	767.221	553.281	446.917	368.407	275.458	235.581	213.645	193.573	182.304	159.893	150.694	146.672	147.272	147.78	147.404	122.417	117.642	120.324	103.347	96.3046	94.0166	92.7338	90.6018	81.0897	73.7242	71.5696	70.0956
empty vector	left	18861-03	D3	yes	592.387	0.310377	27.8247	337.332	793.562	1062.56	1153.88	1027.35	1131.28	1247.21	1281.4	1250.73	1415.66	1531.98	2010.07	1815.38	1238.29	862.179	605.694	457.515	406.588	340.64	297.349	244.409	214.416	181.048	169.472	158.149	143.311	146.58	138.049	122.596	119.383	115.644	103.755	96.2861	95.2253	78.1327	72.1452	77.3015	77.788	70.9667	68.3537	66.006	65.3557
empty vector	right	18861-03	D3	no	592.387	0.370871	27.6439	342.437	929.578	1298.97	1431.27	1284.31	1479.96	1573.52	1565.59	1541.09	1802.2	1972.49	2485.24	2264.89	1431.53	954.654	716.302	558.954	456.205	355.702	325.879	272.23	246.827	220.735	202.397	188.444	187.652	182.142	165.037	147.247	146.234	140.89	123.321	116.469	111.419	96.5158	87.9911	91.1777	81.5236	90.338	81.4249	78.282	81.3979
empty vector	left	18861-03	D4	yes	844.65	0.33254	29.4718	368.858	868.847	944.174	955.147	877.998	900.475	951.627	981.033	1123.83	1301.78	1379.25	1593.55	1593.32	1270.5	957.06	707.023	529.664	420.438	327.659	274.088	248.114	223.67	187.092	169.044	155.754	148.214	140.171	133.625	124.618	122.884	108.264	106.116	103.347	93.7002	88.6359	80.2514	78.5456	73.9115	69.4926	70.8228	65.7226	61.2465
empty vector	right	18861-03	D4	no	844.65	0.370185	29.9734	391.744	932.667	1037.4	1117.68	1129.55	1270.43	1305.88	1361.88	1504.38	1727.47	1812.62	2005.97	2012.51	1562.15	1136.27	820.902	587.459	490.678	390.398	316.298	282.672	241.788	218.838	203.487	188.352	174.19	161.899	162.479	155.96	149.338	143.298	138.913	129.294	122.187	115.237	103.023	96.697	94.47	92.4772	91.1763	80.8742	75.3974
empty vector	left	18861-03	D5	yes	707.659	0.658422	67.1422	670.34	1202.92	1169.66	1251.47	951.638	982.546	1035.8	1033.9	1142.56	1262.57	1374.83	1463.64	1404.56	1356.9	1010.65	683.583	493.228	394.075	327.755	279.044	229.171	208.905	194.74	164.775	153.332	144.453	138.242	137.515	126.636	131.773	113.406	105.151	101.869	92.4555	86.2897	81.4926	74.6085	68.5195	70.1755	72.2169	68.406	67.9224
empty vector	right	18861-03	D5	no	707.659	0.711048	71.6862	725.645	1441.75	1493.84	1570.98	1318.32	1420.3	1470.86	1451.73	1561.74	1724.22	1825.02	1836.85	1678.93	1584.23	1171.6	818.298	586.147	455.772	372.495	319.029	257.933	239.372	223.949	203.517	179.855	176.076	179.323	166.993	154.356	162.504	142.313	130.375	125.54	121.625	104.884	99.4211	95.3787	90.0132	86.0847	92.5266	80.662	69.7399
empty vector	left	18550-01	D1	no	1150.97	0.427618	43.1244	572.751	1386.68	1521.38	1627.44	1638.26	1829.52	1880.31	1872.13	2072.84	2223.04	2118.12	2034.19	1802.12	1514.7	1208.27	911.94	736.786	617.306	507.008	413.687	370.941	346.003	309.521	283.44	260.986	231.825	232.488	218.127	204.186	188.638	181.981	176.253	167.812	162.214	143.07	141.624	138.8	135.97	129.541	118.266	113.065	108.449
empty vector	right	18550-01	D1	yes	1150.97	0.403879	42.5591	559.581	1354.46	1571.16	1627.96	1573.03	1618.04	1712.71	1692.73	1808.71	2039.09	2001.82	1857.96	1688.37	1501.81	1148.05	846.814	680.469	560.666	457.698	382.655	332.148	310.141	271.223	247	226.598	194.909	198	191.001	167.839	162	157.611	145.09	137.116	135.346	126.86	122.734	121.433	117.686	111.658	103.74	97.6962	100.567
empty vector	left	18550-01	D2	no	775.829	0.470342	52.2336	625.031	1371.88	1477.26	1591.66	1549.56	1522.35	1841.37	1802.54	1820.23	2157.81	2226.46	2084.27	1875.42	1629.28	1310.14	950.059	751.313	602.917	482.566	400.092	346.532	338.922	306.315	275.474	254.829	228.453	230.881	221.943	202.877	184.008	177.904	168.27	167.697	151.25	152.773	141.964	135.841	136.94	128.53	114.15	110.863	108.481
empty vector	right	18550-01	D2	yes	775.829	0.449315	59.3808	721.793	1536.27	1576.16	1640.48	1600.05	1435.58	1514.12	1548.98	1665.28	1910.21	2058.13	1981.53	1768.77	1562.82	1185.73	906.525	722.652	549.956	445.856	372.133	350.388	324.736	265.463	253.986	238.02	205.708	217.648	212.217	187.073	173.618	172.693	164.537	146.872	140.491	138.303	138.791	142.365	137.907	122.99	110.404	107.316	97.792
empty vector	left	18550-01	D3	no	785.764	0.375709	43.1679	520.582	1131.33	1311.11	1347.1	1288.41	1354.37	1534.9	1667.6	2059.75	2282.84	2367.09	2214.03	2062.94	1990.75	1543.43	1108.03	821.029	624.268	471.596	381.904	327.82	288.277	271.795	241.744	221.749	204.117	189.612	179.338	171.363	166.486	163.399	157.43	146.216	141.359	125.135	122.365	121.877	113.618	107.061	100.733	91.1017	89.4834
empty vector	right	18550-01	D3	yes	785.764	0.403964	45.9042	548.115	1182.29	1309.79	1343.64	1273.53	1257.26	1340.52	1517.34	1930.74	2122.94	2243.25	2151.1	2039.25	1944.03	1452.06	1054.29	770.065	597.852	451.738	364.987	297.863	259.301	252.704	225.486	200.581	177.221	162.769	156.835	148.903	144.466	147.855	137.427	137.983	134.431	120.4	117.285	109.078	101.34	102.088	98.7169	93.2181	88.6441
empty vector	left	18550-01	D4	no	659.347	0.479424	56.4612	701.319	1473.96	1558.29	1643.95	1544.92	1454.25	1507.16	1580.82	1805.72	2242.04	2532.85	2622.94	2363.04	2123.54	1838.07	1419.12	962.05	644.15	529.556	447.866	383.861	319.181	286.834	250.878	239.02	198.489	190.154	194.68	191.894	190.217	170.134	170.332	160.249	155.958	141.607	120.166	111.129	99.8977	95.9284	89.4462	93.9123	92.6305
empty vector	right	18550-01	D4	yes	659.347	0.442253	55.1888	715.403	1499.33	1515.67	1561.38	1453.36	1279.55	1360.95	1432.73	1653.66	2061.34	2237.82	2476.35	2228.62	2048.8	1817.04	1370.11	923.947	627.492	487.07	419.542	373.43	293.917	264.027	230.269	209.691	181.007	157.562	171.785	174.786	169.849	152.163	143.787	137.893	127.958	121.821	111.439	106.263	92.2397	90.3591	86.5333	85.6163	84.0415
empty vector	left	18550-01	D5	no	1134.12	0.480472	61.6484	712.773	1521.6	1479.91	1466.27	1513.48	1561.76	1786.99	1826.66	1899.39	2066.46	2165.27	2243.74	2370.61	2494.67	1999.8	1385.05	990.379	719.362	583.244	495.746	408.249	347.752	311	278.116	247.697	244.26	217.82	212.447	204.416	200.567	189.746	171.185	167.39	155.458	147.191	140.337	137.21	122.55	109.84	102.903	104.673	95.0497
empty vector	right	18550-01	D5	yes	1134.12	0.473147	63.3236	737.076	1583.57	1483.39	1456.3	1428.62	1438.5	1588.01	1597.58	1643.4	1855.05	1973.02	2056.23	2246.06	2390.11	1902.56	1290.63	911.236	660.964	533.474	453.486	359.865	312.799	269.195	253.4	224.967	217.37	199.82	191.695	176.861	171.563	164.025	149.959	143.132	136.278	137.524	129.272	125.347	120.463	109.199	100.86	98.1973	87.5461
empty vector	left	18550-02	D1	no	909.731	0.371799	40.7683	488.761	1170.58	1467.37	1468.46	1445.51	1534.93	1846.81	2075.29	2343.62	2520.14	2328.92	1973.15	1673.2	1256.8	1076.19	790.843	609.019	474.361	381.387	317.837	275.851	261.462	254.156	228.785	197.331	183.221	170.402	158.847	157.418	150.394	134.414	125.258	125.922	123.106	116.19	112.472	105.581	102.215	99.3995	98.3465	94.8212	88.7237
empty vector	right	18550-02	D1	yes	909.731	0.391028	39.1501	488.013	1262.54	1568.28	1523.76	1495.18	1592.48	1868.74	2226.93	2710.28	2933.79	2685.36	2274.61	1833.07	1349.11	1148.35	859.92	609.315	503.322	415.793	351.748	289.415	274.673	245.127	233.01	213.325	186.408	174.249	172.17	171.371	155.471	137.628	126.128	132.15	132.153	134.114	121.947	117.241	114.838	107.495	100.362	100.688	98.5387
empty vector	left	18550-02	D2	no	1278.39	0.418554	41.6517	521.303	1243.97	1481.67	1571.16	1430.14	1538.14	1788.95	1914.11	2101.53	2215.27	2274.89	2157.4	1922.39	1570.69	1212.43	826.885	621.006	487.289	409.523	346.001	301.335	265.87	230.89	215.621	204.165	189.926	178.728	168.661	165.554	157.349	145.415	137.36	137.602	135.108	124.559	117.439	111.522	105.922	102.043	101.51	97.234	95.8201
empty vector	right	18550-02	D2	yes	1278.39	0.398629	40.4098	523.608	1263.82	1454.79	1515.94	1368.67	1437.42	1636.51	1747.24	2110.15	2425.82	2470.99	2339.05	2081.13	1756.15	1318.66	855.059	641.67	488.151	407.343	328.505	275.709	246.692	212.49	202.926	197.51	179.707	171.75	163.152	150.126	144.98	137.491	129.091	129.526	123.317	115.017	109.542	105.975	104.161	99.7234	94.8395	92.7061	91.3564
empty vector	left	18550-02	D3	no	937.772	0.337316	33.8115	423.645	973.002	1185.21	1294.4	1273.66	1397.13	1674.13	1857.82	1934.81	2084.62	2234.72	2129.48	2051.62	1704.33	1220.65	898.056	650.684	516.406	419.762	342.722	300.089	275.559	244.627	220.016	199.495	197.652	185.05	170.877	158.34	149.544	143.864	133.275	135.369	132.007	120.952	117.256	114.261	107.138	110.61	100.94	95.5523	93.8117
empty vector	right	18550-02	D3	yes	937.772	0.355318	35.2011	452.427	1061.4	1240.84	1260.23	1317.53	1414.08	1626.68	1908.53	2075.8	2446.85	2622.3	2450.06	2347.99	1975.08	1405.14	975.085	703.979	532.747	405.239	340.454	293.137	265.272	230.659	205.789	185.643	179.492	177.742	164.116	150.288	142.258	135.186	126.383	126.885	125.704	110.598	104.032	102.049	104.773	94.2928	100.54	93.2924	89.8507
empty vector	left	18550-02	D4	no	1100.43	0.326713	31.1668	373.747	1010.96	1244.91	1239.57	1241.7	1324.3	1322.09	1457.09	1708.44	1998.27	2251.8	2285.38	2168.72	2023.43	1576.15	1133.23	795.908	600.307	457.174	364.791	308.528	269.871	244.52	230.161	205.197	188.737	175.198	178.431	169.631	159.862	151.263	154.082	156.108	136.121	123.673	122.096	124.526	114.322	100.05	103.472	101.669	93.5114
empty vector	right	18550-02	D4	yes	1100.43	0.338803	31.3179	382.357	1042.77	1241.2	1225.69	1254.01	1263.54	1301.8	1512.07	1960.84	2358.25	2664.05	2681.73	2566.65	2422.4	1923.85	1337.39	907.014	631.545	458.833	375.426	300.118	258.595	235.911	210.063	193.697	174.329	162.854	167.354	173.421	162.373	148.742	142.89	145.655	131.603	116.603	113.498	106.89	100.545	94.7584	92.8579	91.0043	82.4756
empty vector	left	18550-02	D5	no	918.186	0.368605	38.379	513.222	1205.52	1309.44	1388.46	1433.1	1461.58	1525.49	1573.84	1517.7	1755.57	1745.23	1911.77	2334.72	2332.52	1874.04	1286.65	914.854	662.047	501.925	418.122	362.895	297.372	263.457	250.739	210.697	196.291	183.225	170.95	169.238	162.817	159.032	158.387	146.771	140.244	132.914	132.5	124.624	111.069	106.7	103	94.835	93.6528
empty vector	right	18550-02	D5	yes	918.186	0.352546	38.5576	492.413	1194.76	1306.48	1385.04	1394.3	1368.38	1334.54	1416.12	1475.69	1843.04	1991.61	2263.04	2797.73	2864.89	2281.85	1492.79	1015.18	736.292	525.643	432.258	349.531	278.664	247.255	225.084	198.814	181.371	172.849	167.977	158.237	156.203	146.681	140.8	134.176	129.143	120.305	121.201	114.603	106.271	95.0851	93.9688	91.26	88.2066
empty vector	left	18861-02	D1	no	598.097	0.111142	7.77709	93.8287	200.999	242.171	513.954	1133.49	1033.95	346.677	193.097	159.3	136.98	124.466	123.278	120.079	94.7202	85.6816	71.8438	60.0613	57.715	52.1784	50.5384	45.1729	39.9796	40.8295	46.1951	36.0803	32.9612	30.5719	29.0688	27.3911	26.4366	24.0217	21.7337	20.3969	21.0541	20.0839	18.1524	17.5943	17.6487	17.6335	14.9844	14.5238	15.0659
empty vector	right	18861-02	D1	yes	598.097	0.323506	34.1076	433.177	961.793	964.128	1108.3	1311.45	1272.51	1122.43	1190.41	1325.67	1525.85	1706.66	1807.15	1885.41	1678.86	1309.95	908.061	740.928	576.657	499.005	444.57	396.917	374.909	328.661	302.804	245.124	236.29	219.741	220.2	206.186	183.798	177.163	174.524	156.764	157.132	140.446	129.747	121.171	117.783	108.044	102.249	98.1793	95.5144
empty vector	left	18861-02	D2	no	685.373	0.140182	20.8426	152.733	208.228	204.244	293.989	466.75	835.655	670.863	336.506	224.364	175.047	147.774	135.383	126.107	110.745	98.0609	86.7409	68.9172	57.3895	52.1732	47.9445	46.2091	40.5542	38.8862	44.8953	39.5652	30.4218	27.6978	27.957	26.9968	23.8507	21.3091	21.5726	21.7054	19.712	17.9252	17.9659	17.631	16.618	17.2089	17.455	16.9241	15.8339
empty vector	right	18861-02	D2	yes	685.373	0.296123	31.8343	388.543	895.021	976.163	1015.62	1043.32	1089.39	1166.31	1096.05	1293.98	1690.06	1924.81	2026.95	1780.87	1606.74	1575.76	1307.16	925.731	677.607	500.577	423.142	339.566	297.995	254.958	237.65	221.534	203.356	177.245	159.253	146.878	138.078	151.438	147.897	136.833	129.284	119.282	119.265	108.783	94.9776	93.8307	92.1378	90.1062	88.0874
empty vector	left	18861-02	D3	no	760.264	0.0983472	10.7452	113.377	228.887	230.887	258.958	360.096	545.796	444.563	215.678	137.145	130.546	137.335	135.636	130.131	112.919	86.3452	68.2853	61.5173	49.6556	39.6811	39.5076	37.1859	33.728	31.8979	32.823	28.5397	26.4684	23.5049	23.292	21.704	18.857	18.1579	16.1845	15.9992	17.0189	14.6535	13.7546	14.2227	13.3457	12.7143	12.1606	11.2633	11.7887
empty vector	right	18861-02	D3	yes	760.264	0.331688	33.8156	425.929	1023.82	1191.58	1309.05	1260.64	1450.21	1364.97	1307.2	1507.34	1943.72	2289.55	2292.65	2195.65	1790.48	1325.01	980.697	683.007	545.003	430.33	393.46	326.936	301.856	284.719	236.475	219.313	206.132	181.611	166.49	164.702	150.85	136.477	126.913	117.297	120.346	101.223	97.6319	92.5945	90.3961	86.0777	84.0763	77.7219	77.433
empty vector	left	18861-02	D4	no	589.509	0.224339	26.0338	251.195	438.868	451.365	486.766	554.007	590.435	415.348	242.802	202.621	184.685	170.15	181.15	162.911	125.881	105.996	92.0287	71.2641	65.4202	55.7802	51.8782	43.4062	41.3431	41.3793	40.7351	36.6987	36.1655	30.749	29.1762	28.5141	27.4443	23.5409	24.1071	21.8765	21.52	19.118	18.8687	17.9968	18.0281	15.5608	15.244	15.5522	15.2487
empty vector	right	18861-02	D4	yes	589.509	0.550641	55.4674	632.825	1405.86	1481.54	1496.98	1475.81	1533.78	1428.82	1384.99	1588.01	1892.89	2054.99	2310.76	2359.3	1832.32	1308.36	921.32	698.755	620.111	469.428	440.124	377.685	332.642	301.652	267.627	262.277	238.043	215.903	214.082	217.476	193.922	164.684	158.79	147.406	142.475	136.456	131.833	118.839	108.495	99.0975	98.3294	94.1033	96.6902
empty vector	left	18861-02	D5	no	614.018	0.0811028	10.8809	139.939	315.359	315.47	327.701	401.374	478.336	404.028	349.692	310.977	319.584	290.021	251.346	220.107	200.03	146.118	125.061	110.063	99.9817	84.2024	80.5696	73.5327	66.8936	60.4349	54.6276	54.3035	48.0943	43.6745	43.2369	39.8387	36.3969	32.9508	32.3819	31.6281	29.9548	27.066	26.5952	25.6065	25.3111	23.9272	23.4905	21.6531	22.4407
empty vector	right	18861-02	D5	yes	614.018	0.388097	41.2766	524.666	1253.23	1252.24	1272.58	1374.38	1721.31	1728.11	1772.23	1852.33	1950.67	1814.51	1555.64	1269.6	1116.67	833.971	697.612	616.264	532.363	411.46	404.041	363.982	318.451	269.017	262.458	252.472	220.26	200.128	190.398	180.907	178.786	173.77	156.916	144.846	141.391	134.629	125.806	125.259	117.502	103.732	103.837	99.6418	92.0242
RHEBp.P37L	left	18550-03	D1	yes	420.244	0.326589	41.815	628.672	1775.62	2112.05	1930.17	1483.46	1100.39	879.856	752.486	652.232	533.989	436.373	391.836	373.176	326.221	277.129	238.905	227.839	201.742	164.449	152.664	163.878	148.418	129.67	117.891	113.528	96.3156	90.5029	87.4163	79.059	73.2018	70.2918	66.9763	62.1338	61.9818	56.7671	53.5323	48.2762	47.6117	44.3668	42.827	43.8883	44.572
RHEBp.P37L	right	18550-03	D1	no	420.244	0.957011	124.005	1626.46	4388.83	5601.75	5565.93	4448.92	3443.21	2235.73	1916.29	1539.54	1341.49	1153.07	993.196	774.798	661.167	640.306	652.4	599.299	569.616	427.241	397.579	364.656	352.688	353.825	306.118	271.138	234.193	251.304	274.301	234.844	211.974	190.852	193.876	198.201	185.498	162.495	164.708	159.349	162.828	153.421	139.425	140.462	125.229
RHEBp.P37L	left	18550-03	D2	yes	455.574	0.556415	65.6659	888.451	2750.76	3568.76	2682.87	2109.09	2027	1847.5	1730.02	1698.73	1499.45	1272.92	1009.2	809.039	726.337	695.678	590.785	521.565	467.107	449.352	414.106	388.902	382.01	323.465	289.176	307.149	276.957	253.28	247.659	232.372	200.677	175.979	169.512	161.494	158.816	142.825	134.087	129.021	119.981	119.124	114.085	106.619	94.5534
RHEBp.P37L	right	18550-03	D2	no	455.574	0.458004	50.8318	630.002	1479.81	1756.61	1707.05	1458.91	1299.74	1200.85	1366.35	1392.2	1199.9	1020.75	812.384	601.73	541.932	524.118	434.49	388.863	356.961	332.452	329.268	308.384	295.418	257.253	217.188	203.28	188.573	175.905	170.232	161.001	136.222	137.871	140.3	127.821	113.159	102.92	102.311	88.4375	79.569	80.9699	74.0431	66.3969	60.8834
RHEBp.P37L	left	18550-03	D3	yes	301.816	0.734117	70.6471	938.831	2542.57	3415.33	3102.68	2343.97	2260.24	1781.15	1365.65	1335.41	1464.32	1566.78	1290.8	958.037	780.876	704.866	636.929	550.136	491.561	435.226	366.594	324.563	292.388	271.633	273.115	257.058	220.216	203.088	176.808	161.352	193.259	179.966	159.194	146.245	140.247	138.619	121.019	109.169	106.577	117.349	93.8123	82.3174	96.4594
RHEBp.P37L	right	18550-03	D3	no	301.816	0.376639	44.7977	655.076	1687	1978.47	1823.8	1604.68	1444.54	1107.76	1014.74	1169.84	1267.75	1474.81	1099.93	718.483	574.01	480.82	370.672	332.447	310.179	264.357	257.772	253.454	212.036	203.823	207.978	179.948	163.776	146.841	136.665	129.238	111.756	109.673	96.1237	100.628	98.2868	89.5132	84.0116	85.2994	81.1177	66.9273	65.8556	65.8896	59.4436
RHEBp.P37L	left	18550-03	D4	yes	458.795	0.182374	18.132	223.447	486.476	592.868	653.143	704.204	753.671	892.425	924.679	930.717	1010.73	830.574	497.229	310.837	267.357	208.124	168.083	159.893	148.407	117.977	117.815	109.571	100.246	90.8102	83.9771	81.0778	70.3218	66.2703	64.6453	62.4892	52.1922	46.8682	43.7292	42.6035	42.1332	41.2871	36.9273	34.533	33.4041	32.7553	29.87	30.6047	29.7104
RHEBp.P37L	right	18550-03	D4	no	458.795	0.145618	12.9812	172.472	383.92	482.007	547.662	646.737	832.195	1121.98	1216.34	1241.6	1252.51	954.272	543.913	331.756	248.25	195.021	179.562	176.78	171.224	152.288	162.1	144.228	135.127	121.632	110.074	91.9559	82.8881	77.9314	73.4803	70.5147	66.0598	64.0525	60.9986	55.9408	53.0689	50.8661	47.6205	47.9826	40.0274	38.0646	39.6332	38.6332	36.9523
RHEBp.P37L	left	18550-03	D5	yes	683.617	0.237345	24.1093	342.768	924.985	1216.96	1380	1248.43	1071.02	1137.87	1229.43	1202.67	1303.41	1234.61	1120.16	868.348	679.622	497.808	398.792	375.908	333.138	264.651	243.433	227.323	234.35	209.011	190.976	164.531	156.533	145.543	132.374	113.416	103.703	95.217	96.1654	94.495	87.377	77.9675	72.2309	68.6988	63.839	66.7022	63.7307	58.617	55.1047
RHEBp.P37L	right	18550-03	D5	no	683.617	0.224445	21.5904	289.903	684.541	767.141	805.075	827.981	801.487	897.882	1059.65	1157.96	1316.45	1285.72	1109.04	837.108	643.405	446.048	329.651	291.424	278.692	233.22	196.207	189.004	219.451	210.678	209.102	173.044	153.796	142.33	132.718	114.781	107.507	97.8653	82.5303	79.5237	76.9546	68.508	65.4215	67.0061	62.3043	59.1419	53.9479	53.5123	49.2033
RHEBp.P37L	left	18550-05	D1	yes	313.643	0.885273	114.229	1309.19	3375.52	3817.07	3479.87	3138.62	2801.31	2398.61	2148.04	2225.85	1976.05	1931.64	1805.56	1331.98	1333.48	1155.17	1174.56	1049.73	880.362	780.64	657.188	621.345	606.217	532.419	576.308	475.622	490.336	402.9	344.703	355.676	313.675	282.306	293.215	274.51	257.843	257.225	232.24	203.908	202.5	186.309	170.354	173.481	154.145
RHEBp.P37L	right	18550-05	D1	no	313.643	0.630693	69.992	958.437	2336.95	2574.46	2674.71	2487.48	2572.6	2077.21	1977.56	2200.23	1819.88	1758.78	1638.49	1368.44	1335.01	1141.28	1062.09	1014.33	904.118	694.666	605.566	592.752	587.522	461.913	490.792	388.239	425.755	375.374	309.362	294.487	277.11	235.769	256.727	231.802	212.896	217.808	181.774	158.43	153.347	155.871	144.689	130.883	120.88
RHEBp.P37L	left	18550-05	D2	yes	422.386	1.37922	171.458	2282.32	5218.69	5600.2	5671.71	5212.76	4807.41	4208.42	3901.4	3569.78	2956.25	2479.68	2201.88	2225.29	2154.16	2067.83	2202.6	2474.52	2160.41	1807.71	1599.26	1541.5	1262.95	1133.59	1125.9	935.675	894.263	941.6	988.755	1049.23	995.465	999.505	927.764	1009.29	937.115	982.378	976.497	988.89	908.692	909.121	923.201	785.675	775.298
RHEBp.P37L	right	18550-05	D2	no	422.386	1.19133	135.346	1989.96	4945.73	6085.68	6203.99	4881.44	4635.81	3963.56	3817.53	3185.25	2690.82	2259.71	1888.37	1758.4	1594.43	1346.88	1232.24	1146.76	934.491	923.179	849.805	841.876	753.877	610.557	652.749	633.234	537.159	521.513	524.675	532.573	468.56	442.705	458.9	423.655	434.102	412.265	364.052	318.843	327.152	316.763	320.245	295.494	256.555
RHEBp.P37L	left	18550-05	D3	yes	526.04	1.38681	145.15	1804.88	4894.97	6208.84	7051.8	6334.71	5494.68	4512.64	3889.11	3471.78	2954.44	2773.11	2622.42	2361.81	2402.18	2248.78	2215.5	1884.34	1818.83	1872.51	1718.79	1680.39	1480.91	1409.14	1288.97	1216.44	1212.01	1128.49	1056.29	938.087	792.116	840.965	821.5	788.692	831.142	808.622	772.489	714.416	713.759	719.857	694.257	720.097	699.876
RHEBp.P37L	right	18550-05	D3	no	526.04	1.33662	160.519	2058.76	5326.57	6602.55	6929.59	5757.98	5328.18	4032.08	2983.97	2417.98	2049.47	1957.35	1869.37	1582.83	1318.68	1095.68	915.209	787.681	721.393	669.743	547.022	513.038	492.212	480.017	437.093	419.377	422.964	378.321	331.114	310.52	280.733	263.114	262.268	244.361	219.33	215.67	218.025	196.236	185.738	170.206	151.903	151.623	147.949
RHEBp.P37L	left	18550-05	D4	yes	459.077	0.234346	30.1222	349.292	852.416	907.738	919.683	949.969	1002.76	1033.3	1208.57	1369.23	1404.15	1529.36	1146.85	781.846	564.792	444.9	349.42	279.703	252.236	241.813	245.355	221.605	210.962	184.069	175.626	163.155	156.135	140.598	123.025	110.615	107.102	114.056	99.9672	92.9092	82.9868	72.1878	73.9728	74.4377	63.6742	65.025	66.5116	55.3373	52.3322
RHEBp.P37L	right	18550-05	D4	no	459.077	0.243469	29.7765	333.693	712.725	766.562	848.044	908.377	812.989	829.031	1023.93	1265.41	1463.76	1659.36	1304.22	902.074	585.323	451.471	380.696	309.352	287.564	266.483	250.133	226.431	209.039	191.292	163.285	155.709	139.94	126.791	121.566	110.885	113.602	106.766	90.5358	79.4981	77.5479	76.6924	77.7168	69.5416	56.9371	56.2807	56.6295	49.741	47.4044
RHEBp.P37L	left	18550-05	D5	yes	498.814	1.01797	102.745	1190.74	3293.69	4666.69	5546.85	5525.72	4605.29	3596.38	3058.5	2729.57	2265.04	2007.99	1542.43	1333.43	1091.19	989.881	868.131	774.314	676.326	636.129	571.309	557.936	529.455	489.611	455.995	421.291	390.259	364.518	333.196	323.738	311.18	312.335	304.919	283.194	255.167	264.298	285.603	264.04	247.098	256.247	235.863	235.402	198.046
RHEBp.P37L	right	18550-05	D5	no	498.814	1.28356	135.639	1756.95	5030.47	7368.31	8691.09	7537.72	5672.78	4530.73	3683.83	2918.27	2560.96	2125.87	1735.25	1489.26	1309.88	1162.16	983.91	885.017	793.915	712.019	626.15	570.382	497.938	487.784	475.979	414.093	412.009	350.547	310.478	315.645	295.374	272.518	242.459	241.591	225.881	208.115	201.875	186.812	175.229	189.709	177.163	167.97	175.147
RHEBp.P37L	left	18861-08	D1	yes	1089.3	0.167291	19.5772	271.1	664.453	802.136	828.123	862.634	856.966	1035.7	1089.76	1036.88	756.279	624.77	503.419	422.458	333.742	281.46	253.213	226.464	201.452	166.399	143.215	135.259	121.533	105.678	94.782	83.4759	74.7743	70.9706	65.4625	61.795	53.7945	49.5352	48.6891	43.4787	41.9505	40.0307	36.7481	32.9432	32.1494	30.3991	29.4407	27.1908	25.548
RHEBp.P37L	right	18861-08	D1	no	1089.3	0.222186	27.6691	385.038	976.31	1193.95	1184.85	1146.69	1100.88	1337.7	1458.52	1351.16	953.737	757.453	578.3	463.986	375.582	316.864	287.844	262.503	217.963	178.378	154.698	145.397	134.348	113.491	101.526	90.987	82.1126	77.0228	71.31	63.3601	56.5734	54.7778	51.4577	47.072	47.357	44.8148	40.5861	37.9112	36.5961	32.8855	31.5826	30.0026	28.8032
RHEBp.P37L	left	18861-08	D2	yes	712.285	0.206935	16.2491	218.412	571.056	721.592	782.827	840.361	879.329	955.052	1117.31	1161.57	974.686	789.427	628.432	492.573	446.248	344.125	281.369	255.691	251.133	220.245	183.344	164.798	146.694	153.03	139.265	116.699	96.7873	91.9214	91.3283	82.9961	74.6036	62.8414	60.2835	55.5965	51.5302	49.2821	46.3417	45.0808	43.3446	39.2373	38.9049	37.8992	35.4884
RHEBp.P37L	right	18861-08	D2	no	712.285	0.212686	20.8055	274.314	684.897	840.886	908.996	961.801	1050.61	1134.45	1397.98	1411.93	1183.37	929.528	689.486	529.196	454.123	353.416	286.715	240.427	218.65	211.434	176.952	154.889	149.885	140.088	120.433	108.222	89.7637	79.9976	76.0138	74.4767	71.5133	63.1231	57.9048	52.2072	48.6461	46.5345	41.1293	38.0593	37.2547	35.2909	36.2567	35.9319	33.4429
RHEBp.P37L	left	18861-08	D3	yes	650.38	0.271155	27.9978	412.833	1059.84	1248.32	1194.26	1167.28	976.568	887.189	1002.67	1224.04	1491.55	1587.56	1160.51	808.212	558.462	379.351	292.731	254.269	217.533	199.387	175.827	170.67	155.927	150.139	148.083	132.461	113.241	105.985	91.0989	79.572	70.6821	65.1811	63.2071	57.9614	53.2554	49.0805	47.0569	46.6249	43.1171	40.3711	36.8024	34.9058	35.8164
RHEBp.P37L	right	18861-08	D3	no	650.38	0.445024	43.6595	595.037	1393.27	1752.21	2405.42	3012.74	2513.43	1555.72	1313.69	1394.43	1778.2	2030.19	1442.29	970.087	676.66	445.591	345.317	294.831	227.101	212.877	186.065	176.678	167.941	164.32	153.266	137.332	124.831	113.756	104.605	91.2762	79.5286	72.5435	68.0358	64.4884	59.1996	56.7512	53.5971	50.3962	49.2246	43.9871	39.73	40.3536	37.6482
RHEBp.P37L	left	18861-08	D4	yes	986.762	0.81744	138.954	1956.85	5114.37	5417.15	4824.77	3778.92	2806.06	2375.06	2098.3	1858.09	1882.54	1670.75	1325.61	1022.65	775.033	616.287	568.579	513.956	442.371	437.894	392.097	361.51	300.421	274.303	260.648	243.274	221.121	199.196	176.424	166.523	149.783	148.958	141.136	123.41	103.589	102.372	102.795	95.656	92.7508	87.7812	81.1666	82.0754	80.6214
RHEBp.P37L	right	18861-08	D4	no	986.762	0.749191	98.7094	1582.22	4815.56	5383.99	4685.74	3594.03	2846.22	2339.13	1980.22	1845.11	2028.75	1922.29	1507.07	1010.91	788.159	626.412	524.296	503.203	466.067	423.318	364.291	348.904	323.756	320.667	299.811	268.121	267.65	263.417	245.569	231.12	215.771	203.987	197.001	183.692	170.737	169.784	166.407	153.246	155.043	153.515	141.309	139.631	142.567
RHEBp.P37L	left	18861-08	D5	yes	407.806	0.316839	34.7201	464.997	1222.1	1296.8	1106.9	994.295	1000	1091.04	1309.85	1621.53	1971.83	1814.32	1252.16	712.606	488.943	439.194	369.305	330.311	359.736	389.411	355.663	302.964	270.19	253.236	206.347	195.115	185.033	147.494	127.527	120.341	102.41	90.8659	89.0961	88.9986	82.3877	77.9879	70.2289	65.6225	64.5892	59.8039	58.0622	54.0568	52.4532
RHEBp.P37L	right	18861-08	D5	no	407.806	0.383333	39.4751	484.166	1245.19	1341.83	1519.34	1600.91	1275.02	1199.95	1490.04	2345.94	2924.85	2354	1455.17	858.521	531.324	430.501	384.521	372.609	334.913	314.699	320.272	310.952	306.047	276.911	289.4	334.907	308.13	258.816	201.892	184.682	196.926	202.916	203.365	192.246	198.182	203.905	192.189	169.152	157.039	138.052	135.283	134.391	142.567
RHEBp.P37L	left	18861-09	D1	yes	425.913	0.443043	37.434	565.238	1542.02	1996.21	2323.16	2308	2142.14	2122.32	1756.35	1285.49	1002.71	785.962	645.01	523.476	504.751	471.422	378.783	341.866	328.931	271.085	219.844	201.368	213.22	201.274	183.673	157.297	150.744	140.694	122.706	110.786	93.8735	92.0758	93.0041	97.6362	89.0526	76.0632	66.9032	70.2147	59.9477	58.4429	57.8959	56.2676	49.4811
RHEBp.P37L	right	18861-09	D1	no	425.913	0.695741	46.4033	658.213	1656.89	2340.6	3153.06	2956.16	2932.99	2952.21	2634.67	1890.94	1462.56	1248.76	1067.81	881.321	815.024	740.953	656.045	586.924	553.96	477.36	465.165	414.951	434.409	405.597	353.487	316.303	308.17	291.968	256.754	274.749	245.63	255.38	246.156	241.125	215.889	205.804	208.526	209.951	194.161	172.196	158.383	165.473	150.863
RHEBp.P37L	left	18861-09	D2	yes	389.835	0.579345	97.4632	1564.37	4053.72	3654.06	2756.92	1923.28	1549.7	1495.79	1379.75	1186.29	1005.76	769.515	720.115	661.505	494.35	399.476	355.958	316.385	280.788	239.247	220.765	202.133	173.63	155.909	151.469	143.265	139.661	116.899	119.438	118.376	109.43	103.437	91.4762	88.2332	74.4524	64.5942	61.6518	61.3429	62.3727	61.5975	61.3353	52.8967	49.2759
RHEBp.P37L	right	18861-09	D2	no	389.835	0.473511	65.8259	772.266	1783.17	2238.89	2188.01	1814.82	1727.06	1815.84	1747.59	1531.27	1053.98	868.983	830.225	745.638	591.58	521.115	395.939	388.865	343.222	292.01	267.601	229.043	201.084	192.144	192.786	169.187	176.414	164.591	157.178	143.313	128.07	110.143	104.619	106.639	100.001	91.6966	89.674	89.0846	87.141	78.4709	76.9114	70.0163	64.6197
RHEBp.P37L	left	18861-09	D3	yes	475.217	0.267203	26.5714	335.215	826	1177.85	1271.06	1158.24	943.163	986.41	1288.91	1177.01	948.898	763.697	586.298	470.842	372.919	272.472	231.615	195.199	187.149	163.118	135.854	126.677	105.635	85.8604	83.0931	82.6271	71.4715	69.9534	62.2647	55.2163	53.7966	47.5126	43.4906	43.1089	37.5776	35.1957	35.4903	31.2265	28.8495	28.2567	28.8197	28.2641	28.49
RHEBp.P37L	right	18861-09	D3	no	475.217	0.264843	26.0292	347.888	864.911	1134.61	1269.39	1081.05	1061.86	1180.76	1530.05	1466.06	1253.37	997.383	712.866	581.186	474.181	349.961	282.812	264.374	205.577	179.18	166.952	156.987	137.487	105.433	107.511	102.593	92.3491	85.8848	80.3035	69.9155	61.2404	53.6343	52.3043	50.7474	46.0899	40.3528	40.1205	41.5193	36.3091	35.313	35.7139	35.8794	34.2051
RHEBp.P37L	left	18861-09	D4	yes	819.571	0.268966	25.529	310.206	700.195	1062.61	1489.27	1322.44	1199.66	1237.07	1492.62	1622.6	1348.73	869.438	550.633	401.338	293.262	240.659	200.051	176.43	169.099	150.01	139.952	124.608	101.555	89.2221	79.9632	68.2477	59.6413	51.1484	47.2915	44.6266	41.0998	37.1407	35.4825	33.7017	31.5184	28.8915	27.111	27.419	26.2292	23.4834	22.7681	20.7009	20.7878
RHEBp.P37L	right	18861-09	D4	no	819.571	0.19092	16.0975	188.615	426.383	557.527	681.554	722.484	852.548	1237.85	2069.35	2526.72	1995.33	1146.18	636.464	407.684	295.063	245.34	205.789	174.285	173.107	162.255	158.074	145.861	118.452	101.474	94.4152	82.8712	70.3034	62.4557	56.6332	53.7217	50.2729	46.5863	43.9512	41.9723	41.4162	37.5677	34.6351	33.337	32.0217	30.6121	28.7306	26.8571	25.5801
RHEBp.P37L	left	18861-09	D5	yes	532.989	0.224436	21.6493	263.127	576.223	636.384	669.986	749.49	872.401	1035.75	1111.28	1134.83	1490.59	1555.11	995.517	529.928	397.776	355.94	359.309	415.644	466.302	524.655	521.668	430.553	356.693	273.966	199.693	157.566	114.09	87.2382	78.2197	74.289	65.204	54.7737	52.1598	44.3351	43.8828	39.4873	35.8097	36.6942	33.6187	30.2146	27.7292	27.0685	26.1943
RHEBp.P37L	right	18861-09	D5	no	532.989	0.161348	11.4715	145.163	319.162	326.09	340.836	351.84	393.638	418.571	534.044	940.678	2077.91	2484.85	1519.81	738.485	440.046	312.44	241.209	221.074	205.741	195.782	194.006	204.585	215.397	201.507	179.927	142.122	115.47	98.13	80.5553	72.0533	66.996	58.9315	62.2447	53.9497	52.3652	51.6579	49.8104	49.5886	45.3207	45.0779	39.8143	38.7808	35.7415
RHEBp.P37L (rapamycin)	left	18550-03	D6	yes	645.495	0.263477	29.2294	345.659	755.423	852.372	979.679	1035.63	1081.66	1241.37	1451.15	1384.15	1210.85	992.845	780.379	574.324	464.18	370.865	297.621	259.244	221.339	197.221	184.48	166.145	171.475	157.375	137.096	117.362	111.293	98.3926	84.8017	79.6058	79.39	71.5335	65.2098	66.3461	59.0546	53.5056	49.4208	47.8216	45.3019	40.1604	37.7146	34.146	33.0263
RHEBp.P37L (rapamycin)	right	18550-03	D6	no	645.495	0.318478	37.0893	431.606	968.566	1064.53	1194.64	1177.47	1356.26	1653.32	2053.31	1969.1	1652.99	1200.11	874.346	636.753	525.702	411.364	333.553	291.025	256.304	235.189	220.698	201.615	209.162	194.522	166.494	138.966	131.175	117.546	107.318	97.2254	94.8966	89.3956	86.2636	82.6733	77.3659	72.4685	69.9555	68.5169	59.3776	52.4673	51.3101	51.1005	47.8636
RHEBp.P37L (rapamycin)	left	18550-03	D7	yes	554.408	0.173366	17.1815	204.371	443.464	529.986	574.746	590.132	711.771	681.159	733.114	1118.84	1515.88	1599.51	1217.49	799.002	573.256	444.265	318.623	236.015	201.218	177.274	147.861	129.235	113.137	125.924	123.439	111.935	96.5266	88.0174	91.9729	98.7066	77.217	65.2745	59.7125	54.6985	53.8054	55.5606	49.0916	46.4041	42.0876	40.3279	37.5712	38.3574	42.6917
RHEBp.P37L (rapamycin)	right	18550-03	D7	no	554.408	0.222326	21.1292	241.037	517.921	612.64	685.929	739.985	884.111	902.224	1089.11	1597.74	2136.09	2161.45	1614.28	1072.34	737.181	565.405	396.946	303.597	262.663	222.917	184.475	176.552	164.916	166.209	171.198	157.974	130.685	118.478	114.759	118	97.0697	86.0823	83.358	78.4048	72.1769	74.3156	71.7871	72.8223	60.2603	58.1613	54.5081	52.5509	57.6835
RHEBp.P37L (rapamycin)	left	18550-03	D8	yes	615.17	0.153557	16.0961	192.182	420.254	452.58	448.815	500.26	569.958	665.211	783.626	978.807	1009.7	980.627	848.284	659.911	508.054	374.533	312.898	254.131	208.249	177.691	149.301	129.766	114.603	102.193	102.726	92.6148	86.3428	78.5486	76.2588	71.1232	67.4566	64.9328	63.1213	53.7846	50.7487	48.0054	46.6239	44.1968	42.9399	40.6529	38.3015	38.8764	37.9575
RHEBp.P37L (rapamycin)	right	18550-03	D8	no	615.17	0.220654	22.8584	276.432	578.057	610.562	635.415	686.807	770.848	946.431	1113.16	1361.65	1467.15	1343.03	1107.12	833.205	642.319	472.052	375.886	290.962	246.396	214.861	181.175	159.737	153.132	136.511	136.99	121.604	114.339	106.863	101.707	95.84	91.04	84.0396	80.2249	74.5714	73.072	69.6162	68.5265	62.5188	57.9863	54.6578	48.7316	52.0133	52.9003
RHEBp.P37L (rapamycin)	left	18550-03	D9.2	yes	680.86	0.199283	21.0913	225.389	508.249	575.874	559.632	592.716	691.719	589.284	584.477	739.48	1066.07	1378.27	1332.16	1115.27	876.492	636.314	469.802	379.861	301.082	247.901	189.379	169.554	150.737	125.54	118.033	117.195	109.532	103.67	92.3985	82.133	81.8709	77.4465	69.5972	68.8287	57.1325	55.6871	57.4389	56.0325	54.634	51.9074	47.5202	43.7564	43.466
RHEBp.P37L (rapamycin)	right	18550-03	D9.2	no	680.86	0.219007	17.7008	211.081	496.248	610.592	601.788	633.236	766.928	728.434	789.111	998.399	1446.39	1872.75	1771.89	1450.84	1029.62	740.224	557.715	423.932	359.771	291.379	224.72	212.273	186.39	165.274	145.5	142.682	130.235	117.479	110.089	99.969	101.899	96.0455	83.5851	84.3049	78.4896	68.3996	66.5105	71.2356	67.7144	66.0163	61.0779	58.7237	55.6685
RHEBp.P37L (rapamycin)	left	18861-08	D6	yes	932.63	0.165214	14.4233	178.291	424.448	503.973	589.058	577.597	558.641	541.11	665.213	849.011	996.632	1188.99	1262.57	908.283	583.212	360.34	279.673	232.454	193.21	164.476	143.906	134.311	123.425	121.458	128.721	121.214	114.131	105.921	94.1041	84.1419	80.0511	68.5501	65.3692	59.3446	52.7005	50.1949	45.443	41.608	39.7415	39.2721	38.051	37.4095	33.4523
RHEBp.P37L (rapamycin)	right	18861-08	D6	no	932.63	0.176805	14.5522	174.32	408.487	486.888	569.674	533.281	541.843	568.773	694.349	948.597	1165.19	1426.72	1555.25	1110.85	683.96	433.04	322.538	255.453	206.132	174.957	148.587	147.981	134.43	132.1	133.536	125.312	123.431	114.35	102.831	94.6883	85.342	71.899	69.4514	64.8757	57.4005	52.6307	47.0808	44.3546	42.0369	40.8154	39.6234	36.4383	34.3295
RHEBp.P37L (rapamycin)	left	18861-08	D7	yes	821.575	0.181466	17.1486	196.69	447.12	559.858	656.603	704.319	737.07	935.663	1153.78	1280.79	1304.63	1277.16	1146.99	818.559	582.207	399.816	332.938	261.249	208.16	170.834	151.063	125.835	120.848	116.246	105.277	98.3602	90.2977	84.019	78.8541	71.665	63.1491	58.6385	52.7441	49.7137	46.1311	41.5528	42.3281	40.0691	41.1579	37.4384	34.8923	34.7638	30.7259
RHEBp.P37L (rapamycin)	right	18861-08	D7	no	821.575	0.213799	23.4896	256.329	561.672	687.815	725.953	741.5	756.499	1021.02	1372.15	1521.84	1564.92	1594.14	1439.41	1016.12	683.847	440.564	357.05	291.275	219.07	179.84	163.448	141.613	128.159	126.157	114.886	107.169	103.037	95.4888	84.4866	77.7524	70.9646	67.6641	60.0696	53.5804	53.0089	47.1788	45.793	43.0626	43.2866	40.4616	40.2719	39.226	36.9284
RHEBp.P37L (rapamycin)	left	18861-08	D8	yes	968.81	0.155772	15.0821	180.691	444.29	552.227	612.366	654.83	700.507	742.989	861.794	1059.41	1201.76	1027.3	812.604	627.393	453.738	327.302	261.01	213.468	178.402	150.211	135.696	120.993	105.158	98.756	91.8613	89.8685	84.5758	75.2238	70.4648	63.6209	57.0343	51.0931	49.4591	50.4765	47.9912	39.8622	36.4308	37.6891	37.1838	35.6802	33.7424	33.3528	31.2798
RHEBp.P37L (rapamycin)	right	18861-08	D8	no	968.81	0.188368	18.1075	209.502	482.069	560.509	651.557	682.008	764.483	897.136	1136.82	1391.01	1533.05	1295	997.617	728.83	503.623	373.773	298.969	246.554	201.393	177.084	153.103	138.607	124.412	111.008	102.845	100.104	95.2992	83.5587	79.3597	72.5456	61.8909	55.3201	55.6677	53.7088	47.5346	44.2465	42.1932	42.2717	39.5322	38.422	37.7063	37.4975	33.6519
RHEBp.P37L (rapamycin)	left	18861-09	D6	yes	1389.5	0.149739	14.5187	159.564	321.93	390.579	454.935	517.818	594.548	654.055	734.77	1084.16	1669.61	1392.3	855.655	578.768	373.189	259.336	221.546	202.986	173.742	154.143	163.18	173.545	158.029	133.358	108.425	88.261	77.4116	66.4415	56.1409	48.209	44.3413	44.2805	41.4823	38.6231	33.1345	30.9298	29.4882	27.4308	25.9961	24.5748	23.3627	22.2821	21.276
RHEBp.P37L (rapamycin)	right	18861-09	D6	no	1389.5	0.160844	11.6129	129.367	282.456	333.274	399.265	454.263	519.833	579.541	788.245	1598.3	2797.86	2227.95	1252.07	792.198	499.779	329.384	265.83	228.089	187.205	163.836	176.761	186.318	174.622	155.571	130.416	107.787	96.6437	80.1513	72.7373	69.258	64.4922	58.7352	56.2765	54.2693	52.2133	48.4666	44.3249	43.9228	43.1909	41.7049	38.6218	36.5254	33.8381
RHEBp.P37L (rapamycin)	left	18861-09	D7	yes	821.416	0.367595	38.0915	477.224	1166.18	1611.41	1811.76	1702.17	1497.34	1242.96	1213.78	1271.84	1527.65	1393.51	1001.94	687.126	530.666	400.438	340.121	301.572	279.577	234.663	186.305	179.327	164.333	144.384	130.216	115.502	101.221	86.1947	76.2354	71.1779	69.8394	62.2332	53.5103	51.0159	46.5171	44.0833	41.6155	38.6078	38.062	35.1242	31.8845	30.0183	28.8076
RHEBp.P37L (rapamycin)	right	18861-09	D7	no	821.416	0.269173	22.9159	298.304	707.821	906.606	1118.3	1083.01	1081.95	1068.03	1260.8	1651.21	2208.37	2041.15	1358.1	898.664	622.357	459.305	350.215	298.553	262.944	229.72	199.37	203.673	186.488	174.26	153.95	132.626	119.201	104.679	101.799	92.028	84.17	81.3127	72.6371	71.6865	65.7105	61.9064	56.0136	55.3449	53.4919	48.0107	44.0677	43.5665	40.7847
RHEBp.P37L (rapamycin)	left	18861-09	D8	yes	508.635	0.198699	18.813	232.355	602.486	722.781	806.469	999.267	951.388	864.788	916.866	1092.71	1169.05	1056.38	887.272	684.608	494.868	407.982	334.439	287.324	228.072	186.891	171.142	155.713	147.841	128.029	120.318	108.482	93.0257	82.8344	78.8999	70.0817	60.5896	59.6597	59.6337	54.6508	45.2289	43.4442	41.0064	37.427	38.2212	34.7	36.2666	31.3455	29.4297
RHEBp.P37L (rapamycin)	right	18861-09	D8	no	508.635	0.193488	16.759	212.531	570.818	688.701	823.365	939.419	998.048	1029.31	1152.48	1483.38	1505.86	1372.1	1213.81	877.944	613.351	471.429	367.704	325.029	263.923	232.069	192.941	167.272	159.805	138.467	132.829	127.163	122.462	103.99	92.7945	86.6777	79.19	75.9093	67.9815	65.1139	58.1481	55.2443	54.7624	52.9087	54.9042	49.0325	44.7158	42.6021	41.6307
RHEBp.P37L (rapamycin)	left	18550-04	D6	no	569.806	0.510572	66.4099	722.193	1672.3	1931.94	1971.16	2217.52	2011.18	1453.17	1418.51	1445.2	1699.91	2323.51	3301.83	3778.02	3066.88	1790.8	1099.73	850.38	644.636	531.488	454.206	392.096	334.399	303.449	266.801	242.593	256.729	248.881	239.385	220.384	188.669	168.558	156.482	148.835	143.683	129.071	130.077	119.756	104.052	99.8183	96.0564	103.578	95.3257
RHEBp.P37L (rapamycin)	right	18550-04	D6	yes	569.806	0.43696	50.0578	579.936	1307.86	1487.76	1550.95	1721.68	1554.04	1294.36	1329.96	1399.71	1710.33	2372.63	3255.73	3722.02	2994.37	1811.19	1119.45	844.189	635.946	529.326	440.568	383.908	330.847	291.013	252.431	243.628	253.681	241.758	228.116	211.567	190.672	176.138	159.287	153.465	155.027	134.978	137.32	124.85	109.126	110.1	103.506	103.141	93.1005
RHEBp.P37L (rapamycin)	left	18550-04	D7	no	468.009	0.457176	36.8549	508.574	1115.79	1203.57	1308.36	1212.51	1309.78	1462.05	1814.55	2033.4	2256.97	2345.05	2451.68	2610.69	1920.76	1292.03	948.387	646.285	521.85	439.25	375.829	291.726	246.318	247.382	203.414	198.347	193.094	164.258	165.121	164.639	148.379	140.14	127.373	117.703	112.33	120.633	103.848	96.991	101.392	97.3508	98.7052	98.5528	96.812
RHEBp.P37L (rapamycin)	right	18550-04	D7	yes	468.009	0.396431	32.4726	425.762	939.19	983.574	1062.12	1102.53	1248.51	1429.44	1804.48	2013.04	2213.09	2394.99	2455.52	2552.53	1902.26	1251.51	892.842	615.214	510.535	424.233	352.235	296.423	246.301	243.789	197.241	193.796	186.307	167.735	167.318	165.536	153.784	137.704	125.012	121.004	123.054	123.95	112.939	107.22	101.538	99.9989	95.6453	97.5335	100.754
RHEBp.P37L (rapamycin)	left	18550-04	D8	no	353.241	0.50117	51.5618	603.057	1162.3	1610.16	2156.21	2483.25	2397.99	1832.52	1396.42	1273.71	1442.49	2119.96	3777.94	5352.92	4841.9	3192.52	2033.23	1291.05	1139.98	968.487	659.685	424.236	419.266	329.638	273.308	248.35	219.959	210.492	196.56	193.487	169.594	159.146	149.525	130.666	121.324	118.257	107.274	106.501	98.5283	101.58	102.122	80.7119	83.2254
RHEBp.P37L (rapamycin)	right	18550-04	D8	yes	353.241	0.309518	31.3591	375.976	723.524	704.262	685.01	681.9	601.871	542.43	695.519	892.622	1139.75	1792.14	3519.12	5158.39	4458.01	2897.81	1833.05	1161.25	1000.61	832.88	567.202	349.507	334.547	274.471	262.271	233.863	195.771	188.024	181.815	175.818	162.018	154.593	141.772	124.05	118.482	105.948	101.18	93.5441	81.1646	85.1222	90.1543	78.9355	77.3779
RHEBp.P37L (rapamycin)	left	18550-04	D9	no	1363.48	0.356447	39.2416	426.576	850.288	987.484	1068.35	1118.17	1107.46	910.178	813.53	893.249	1094.09	1729.74	3525.54	6115.05	5569.95	3261.13	1837.39	1208.43	816.184	602.373	446.064	369.929	309.939	252.998	241.894	236.304	241.962	235.821	215.552	206.983	187.179	160.719	146.485	134.959	123.031	110.441	102.912	102.07	98.662	88.7835	84.8257	86.2386	79.2885
RHEBp.P37L (rapamycin)	right	18550-04	D9	yes	1363.48	0.245873	17.3565	201.899	448.173	514.51	570.323	572.869	577.767	541.683	644.579	818.011	1088.45	1772.07	3549.37	6162.46	5568.47	3201.5	1760.03	1144.25	786.751	572.507	434.399	350.757	298.894	245.906	231.752	221.614	221.135	217.429	201.827	196.517	178.38	157.384	149.618	134.978	123.298	111.531	105.264	98.1744	94.2328	90.6109	84.9574	82.0347	76.3444
[truncated: 57 more columns]

## Sheet: Fig 2F and S2E Fig
LFP power analysis
Power (uV2)	Non-targeted SScx								Targeted SScx
Empty vector	11064-03	11064-05	11064-07	18550-01	18550-02	18861-01	18861-02	18861-03	11064-03	11064-05	11064-07	18550-01	18550-02	18861-01	18861-02	18861-03
delta (2-4 Hz)	6974.54	13057.1	1547.5	4300.83	3857.39	2609.09	1263.4	2827.06	8724.5	11954.4	2169.15	4199.85	3850.67	2020.07	3574.86	3393.37
theta (4-8 Hz)	8139.5	7968.88	3893.94	10656.8	9919.19	6065.61	1035.73	6896.16	9529.84	8744.51	5379.41	9891.74	10929.9	4927.59	9037.72	8415.39
beta (13-30 Hz)	1969.72	1773.46	645.863	1922.65	1741.64	1141.26	301.955	1206.01	1756.45	1766.76	821.874	1766.13	1676.57	1079.59	1774.44	1471.92
gamma (30-50 Hz)	511.264	419.646	143.108	443.558	459.813	312.305	92.4997	328.672	373.77	385.055	210.967	402.1	422.389	281.002	388.963	367.593
total (0-50 Hz)	18050.1	23638	6410.54	17803.9	16459.1	10484.5	2758.95	11675.1	20777.5	23253.3	8761.54	16632.6	17238.3	8545.08	15162.1	14027.5
Ratio theta/delta	1.16703	0.610311	2.51629	2.47785	2.57148	2.3248	0.819792	2.43934	1.09231	0.731489	2.47996	2.35526	2.83843	2.43931	2.52813	2.47995
Power (uV2)	Non-targeted SScx												Targeted SScx
RHEBp.P37L	11064-06	11064-08	14709-03	14709-04	14709-05	14709-06	17977-02	17977-03	18550-03	18550-05	18861-08	18861-09	11064-06	11064-08	14709-03	14709-04	14709-05	14709-06	17977-02	17977-03	18550-03	18550-05	18861-08	18861-09
delta (2-4 Hz)	16085.9	9636.88	344.372	868.291	410.776	434.05	7832.43	832.461	4901.72	11272.2	4585.12	4386.19	15943.3	10097.1	380.959	533.884	590.939	366.586	5093.64	1801.98	5143.7	11895.8	5487.87	3803.42
theta (4-8 Hz)	10369	7212.94	297.031	817.518	472.404	469.098	11896.5	1952.42	5015.82	12930.9	5332.7	4673.08	11187.1	7431.83	324.305	384.787	774.648	489.175	11785.6	3958.23	5264.36	10531.8	6137.5	5838.91
beta (13-30 Hz)	2313.58	1498.28	70.1274	182.084	161.07	103.114	4674.52	460.88	1284.78	6934.38	957.491	744.9	3648.23	2233.23	103.293	87.4105	241.199	105.796	4170.01	904.219	1377.51	3013.9	1438.2	1272.37
gamma (30-50 Hz)	626.885	365.932	25.1655	52.2437	39.8578	31.0333	1032.33	142.256	455.689	2196.63	301.969	230.679	1068.75	680.898	31.8565	28.8784	67.3783	33.1115	1037.84	228.07	398.156	698.883	376.529	421.349
total (0-50 Hz)	29947.6	19204.5	752.765	1957.79	1118.86	1062.23	26183.2	3505.99	12151.2	34612.6	11524.8	10398.5	32553.6	20928.1	863.067	1055.33	1726.93	1021.71	22823	7110.36	12561.5	26773.6	13810.1	11727.1
Ratio theta/delta	0.6446	0.748472	0.862531	0.941525	1.15003	1.08075	1.51888	2.34536	1.02328	1.14715	1.16304	1.06541	0.701679	0.736038	0.851285	0.720731	1.31088	1.33441	2.31379	2.1966	1.02346	0.885339	1.11838	1.53517
Power (uV2)	Non-targeted SScx						Targeted SScx
RHEBp.P37L-rapamycin	11064-06	11064-08	18550-03	18550-04	18861-08	18861-09	11064-06	11064-08	18550-03	18550-04	18861-08	18861-09
delta (2-4 Hz)	13498.8	2589.95	1868.4	4356.87	1685.1	2661.09	14317.6	2858.65	2285.98	2716.77	1786.3	2094.28
theta (4-8 Hz)	8274.61	4251.98	4627.76	13206.1	4372.49	4618.79	8691.85	5001.08	6065.07	12502.7	5208.23	5978.51
beta (13-30 Hz)	1656.4	772.006	774.617	1782.52	688.484	597.067	1674.85	985.221	1022.01	1782.22	749.733	809.217
gamma (30-50 Hz)	388.733	187.715	216.091	467.67	205.813	177.525	380.542	246.689	280.59	502.682	218.681	253.427
total (0-50 Hz)	24187.4	8046.77	7798.29	20359.3	7173.5	8328.52	25414	9318.79	9962.87	17892.7	8200.51	9410.39
Ratio theta/delta	0.612987	1.64172	2.47685	3.03109	2.59479	1.73568	0.607075	1.74946	2.65316	4.60206	2.91566	2.85469
Normalized power (% total)	Non-targeted SScx								Targeted SScx											Represented on graph
Empty vector	11064-03	11064-05	11064-07	18550-01	18550-02	18861-01	18861-02	18861-03	11064-03	11064-05	11064-07	18550-01	18550-02	18861-01	18861-02	18861-03	MEAN	MEAN %	SEM	Minimum	Median	Maximum	Range
delta (2-4 Hz)	0.386399	0.552377	0.241398	0.241566	0.234362	0.248853	0.457928	0.242144	0.419901	0.514094	0.247576	0.252507	0.223378	0.236402	0.235776	0.241908	0.311036	31.1036	0.0284241	22.34	24.486	55.24	32.9
theta (4-8 Hz)	0.450939	0.337122	0.607428	0.598566	0.602657	0.578533	0.375406	0.590671	0.458661	0.376054	0.613979	0.594719	0.634044	0.576659	0.596072	0.59992	0.536964	53.6964	0.0250727	33.71	59.2695	63.4	29.69
beta (13-30 Hz)	0.109125	0.0750257	0.10075	0.10799	0.105816	0.108853	0.109446	0.103297	0.0845362	0.0759787	0.0938047	0.106185	0.0972581	0.126341	0.117031	0.104931	0.101648	10.1648	0.00344526	7.503	10.5373	12.63	5.132
gamma (30-50 Hz)	0.0283247	0.017753	0.0223239	0.0249135	0.0279367	0.0297874	0.0335272	0.0281515	0.0179892	0.0165591	0.0240787	0.0241754	0.0245029	0.0328847	0.0256536	0.0262051	0.0252979	2.52979	0.00124119	1.656	2.52836	3.353	1.697
total (0-50 Hz)	1	1	1	1	1	1	1	1	1	1	1	1	1	1	1	1	1	100
																			Represented on graph
																	MEAN	SEM	Minimum	Median	Maximum	Range
Ratio theta/delta	1.16703	0.610311	2.51629	2.47785	2.57148	2.3248	0.819792	2.43934	1.09231	0.731489	2.47996	2.35526	2.83843	2.43931	2.52813	2.47995	1.99198	0.197186	0.6103	2.43933	2.838	2.228
Normalized power (% total)	Non-targeted SScx												Targeted SScx															Represented on graph
RHEBp.P37L	11064-06	11064-08	14709-03	14709-04	14709-05	14709-06	17977-02	17977-03	18550-03	18550-05	18861-08	18861-09	11064-06	11064-08	14709-03	14709-04	14709-05	14709-06	17977-02	17977-03	18550-03	18550-05	18861-08	18861-09	MEAN	MEAN %	SEM	Minimum	Median	Maximum	Range
delta (2-4 Hz)	0.537137	0.501802	0.457476	0.443505	0.367139	0.408621	0.29914	0.237439	0.403395	0.325667	0.397849	0.42181	0.489756	0.482464	0.441402	0.505891	0.342189	0.358798	0.22318	0.25343	0.409483	0.444311	0.39738	0.324329	0.394733	39.4733	0.0175918	0.2232	0.406008	0.5371	0.314
theta (4-8 Hz)	0.346238	0.375585	0.394587	0.417571	0.422221	0.441615	0.454357	0.556882	0.412786	0.37359	0.462715	0.449399	0.343651	0.355112	0.375759	0.364612	0.448568	0.478783	0.516393	0.556684	0.419088	0.393366	0.444421	0.497901	0.429245	42.9245	0.0124807	0.3437	0.420654	0.5569	0.2132
beta (13-30 Hz)	0.0772543	0.0780169	0.0931598	0.093005	0.14396	0.0970728	0.178531	0.131455	0.105733	0.200342	0.083081	0.0716352	0.112068	0.106709	0.119681	0.0828274	0.139669	0.103548	0.182711	0.127169	0.109661	0.11257	0.104141	0.108499	0.115104	11.5104	0.00690123	0.07164	0.107604	0.2003	0.1287
gamma (30-50 Hz)	0.0209327	0.0190545	0.0334307	0.026685	0.0356237	0.0292152	0.039427	0.0405752	0.0375017	0.0634634	0.0262017	0.0221838	0.0328304	0.0325351	0.0369108	0.0273642	0.0390161	0.0324081	0.0454736	0.0320758	0.0316967	0.0261035	0.0272648	0.0359297	0.0330793	3.30793	0.00187587	0.01905	0.0324716	0.06346	0.04441
total (0-50 Hz)	1	1	1	1	1	1	1	1	1	1	1	1	1	1	1	1	1	1	1	1	1	1	1	1	1	100
																											Represented on graph
																									MEAN	SEM	Minimum	Median	Maximum	Range
Ratio theta/delta	0.6446	0.748472	0.862531	0.941525	1.15003	1.08075	1.51888	2.34536	1.02328	1.14715	1.16304	1.06541	0.701679	0.736038	0.851285	0.720731	1.31088	1.33441	2.31379	2.1966	1.02346	0.885339	1.11838	1.53517	1.18412	0.0998089	0.6446	1.07308	2.345	1.701
Normalized power (% total)	Non-targeted SScx						Targeted SScx									Represented on graph
RHEBp.P37L-rapamycin	11064-06	11064-08	18550-03	18550-04	18861-08	18861-09	11064-06	11064-08	18550-03	18550-04	18861-08	18861-09	MEAN	MEAN %	SEM	Minimum	Median	Maximum	Range
delta (2-4 Hz)	0.558095	0.321862	0.239592	0.213999	0.234907	0.319515	0.563374	0.306762	0.22945	0.151837	0.217827	0.22255	0.298314	29.8314	0.0381198	0.1518	0.237249	0.5634	0.4115
theta (4-8 Hz)	0.342105	0.528408	0.593432	0.64865	0.609533	0.554575	0.34201	0.536667	0.608768	0.698761	0.635111	0.635309	0.561111	56.1111	0.0326751	0.342	0.6011	0.6988	0.3568
beta (13-30 Hz)	0.068482	0.0959399	0.0993317	0.0875531	0.095976	0.0716894	0.0659026	0.105724	0.102582	0.0996058	0.0914251	0.0859918	0.0891836	8.91836	0.00394179	0.0659	0.0936825	0.1057	0.03982
gamma (30-50 Hz)	0.0160717	0.0233279	0.02771	0.0229709	0.0286908	0.0213153	0.0149737	0.0264722	0.0281636	0.0280942	0.0266667	0.0269306	0.0242823	2.42823	0.00135895	0.01497	0.0265694	0.02869	0.01372
total (0-50 Hz)	1	1	1	1	1	1	1	1	1	1	1	1	1	100
															Represented on graph
													MEAN	SEM	Minimum	Median	Maximum	Range
Ratio theta/delta	0.612987	1.64172	2.47685	3.03109	2.59479	1.73568	0.607075	1.74946	2.65316	4.60206	2.91566	2.85469	2.2896	0.320146	0.6071	2.53582	4.602	3.995

## Sheet: S2A Fig
Seizures onset
		Day of first observed seizure
RHEBp.P37L	Mouse 1	54
	Mouse 2	53
	Mouse 3	35
	Mouse 4	27
	Mouse 5	39
	Mouse 6	39
	Mouse 7	21
	Mouse 8	22
	Mouse 9	22
	Mouse 10	28
	Mouse 11	27
	Mouse 12	33

## Sheet: S2B-C Fig
Number of seizures
Fig.S2B										Fig. S2C
								presented on graph				Counted targeted cells						presented on graph
	day1	day2	day3	day4	day5	day6	day7	Average number of seizures/day				Slice 1	Slice 2	Slice 3	Average number of targeted cells		Correlation graph	Average number of seizures/day	Average number of targeted cells
Mouse 1	3	2	2	1	2	3	4	2.42857			Mouse 1	248	210	318	258.667		Mouse 1	2.42857	258.667
Mouse 2	4	4	5	2	1	3	1	2.85714			Mouse 2	245	289	140	224.667		Mouse 2	2.85714	224.667
Mouse 3	2	1	1	0				1			Mouse 3	129	238	251	206		Mouse 3	1	206
Mouse 4	9	0	5	4	8			5.2			Mouse 4	338	225	226	263		Mouse 4	5.2	263
Mouse 5	2	3	0					1.66667			Mouse 5	190	171	244	201.667		Mouse 5	1.66667	201.667
Mouse 6	1	5	2	1	1			2			Mouse 6	326	377	136	279.667		Mouse 6	2	279.667
Mouse 7	10	6	0	3	6			5			Mouse 7	303	408	368	359.667		Mouse 7	5	359.667
Mouse 8	12	11	0	4				6.75			Mouse 8	229	95	190	171.333		Mouse 8	6.75	171.333
Mouse 9	8	13						10.5			Mouse 9	256	42	99	132.333		Mouse 9	10.5	132.333
Mouse 10	4	0	3					2.33333			Mouse 10	282	295	165	247.333		Mouse 10	2.33333	247.333
Mouse 11	0	7	1					2.66667			Mouse 11	221	496	253	323.333		Mouse 11	2.66667	323.333
Mouse 12	2	1	0	7	1	7		3			Mouse 12	256	144	313	237.667		Mouse 12	3	237.667
							MEAN	3.78353
							SEM	0.775895

## Sheet: Legend S2_Data
Fig 2E-F and S2D-E Fig
Includes computation of the Power Spectrum Density calculated by Fourier transformation in absolute values (uV2) for every mouse and every recording for each frequency bin (from 0 to 12 Hz, Fig. 2E and till 50 Hz in Fig. S2D) after filtering and time window selection
The contribution of every single frequency band (delta, theta, beta, gamma) to the overall power signal is shown in Fig. 2F and relative supplementary Fig. S2E for every mouse analyzed
S2A Fig
Includes the day in which seizures were first observed for every mouse analyzed in the RHEBp.P37L group
S2B Fig
Includes observed number of seizures per day for every recording session and average number
S2C Fig
To build the correlation graph the number of targeted cells over three non-consecutive slices were counted and averaged
