# Supplementary material for: RHEB/mTOR hyperactivity causes cortical malformations and epileptic seizures through increased axonal connectivity
Source: PLoS Biol. 2021 May 26;19(5):e3001279. doi: 10.1371/journal.pbio.3001279 (PMC8186814; doi:10.1371/journal.pbio.3001279)
Supplement: S4 Data — Excel spreadsheet containining in separate sheets the numerical data underlying Fig 4C–4F and S3 Fig, respectively. (XLSX) [file pbio.3001279.s010.xlsx]

## Sheet: Fig 4C-F
Number of mice showing seizures
LSL-RHEBp.P37L	No tamoxifen
	Number of targeted mice	Number of mice with seizures	% mice with seizures	% mice without seizures
	8	0	0	100
	tamoxifen P7
	Number of targeted mice	Number of mice with seizures	% mice with seizures	% mice without seizures
	9	3	33.3333	66.6667
	tamoxifen P21
	Number of targeted mice	Number of mice with seizures	% mice with seizures	% mice without seizures
	6	3	50	50
Floxed-RHEBp.P37L	tamoxifen P14
	Number of targeted mice	Number of mice with seizures	% mice with seizures	% mice without seizures
	6	0	0	100
	Before tamoxifen
	Number of targeted mice	Number of mice with seizures	% mice with seizures	% mice without seizures
	4	4	100	0
	tamoxifen post-seizures
	Number of targeted mice	Number of mice with seizures	% mice with seizures	% mice without seizures
	4	0	0	100

## Sheet: S3 Fig
Seizures onset
		Day of first observed seizure
RHEBp.P37L	Mouse 1	54
	Mouse 2	53
	Mouse 3	35
	Mouse 4	27
	Mouse 5	39
	Mouse 6	39
	Mouse 7	21
	Mouse 8	22
	Mouse 9	22
	Mouse 10	28
	Mouse 11	27
	Mouse 12	33
LSL-RHEBp.P37L, tamoxifen P7	Mouse 1	50
	Mouse 2	51
	Mouse 3	50
	Mouse 4	-
	Mouse 5	-
	Mouse 6	-
	Mouse 7	-
	Mouse 8	-
	Mouse 9	-
LSL-RHEBp.P37L, tamoxifen P21	Mouse 1	66
	Mouse 2	78
	Mouse 3	80
	Mouse 4	-
	Mouse 5	-
	Mouse 6	-

## Sheet: Legend S4_Data
Fig 4C and F
Describes the number of mice in absolute number and percentage that showed seizures in the LSL-RHEBp.P37 group after administration of tamoxifen either from P7 or from P21
and in the floxed-RHEBp.P37L group upon administration of tamoxifen at P14 or just after seizures were observed
S3 Fig
Includes the day in which seizures were first observed for every mouse analyzed in the LSL-RHEBp.P37L groups after administration of tamoxifen at either P7 or P21 in comparison with the RHEBp.P37L group
