# Supplementary material for: RHEB/mTOR hyperactivity causes cortical malformations and epileptic seizures through increased axonal connectivity
Source: PLoS Biol. 2021 May 26;19(5):e3001279. doi: 10.1371/journal.pbio.3001279 (PMC8186814; doi:10.1371/journal.pbio.3001279)
Supplement: S5 Data — Excel spreadsheet containining in separate sheets the numerical data underlying Fig 5A and 5C (in separate seets for empty vector control and RHEBp.P37L and combined together) and S4B Fig, respectively. (XLSX) [file pbio.3001279.s011.xlsx]

## Sheet: Fig 5A
Axon arborization in vitro
empty vector			Represented on graph			RHEBp.P37L			Represented on graph
	Axon number	Axon length	Normalized axon number against emty vector	Normalized axon length against emty vector			Axon number	Axon length	Normalized axon number against emty vector	Normalized axon length against emty vector
first batch	1	82.8701	0.611111	0.293063		first batch	1	610.227	0.611111	2.15802
	1	281.35	0.611111	0.99497			8	741.867	4.88889	2.62355
	2	357.907	1.22222	1.26571			8	1691.77	4.88889	5.9828
	2	362.664	1.22222	1.28253			3	2267.48	1.83333	8.01875
	3	495.245	1.83333	1.75139			5	1395.98	3.05556	4.93677
	2	648.571	1.22222	2.29361			1	244.823	0.611111	0.865796
	1	237.936	0.611111	0.84144			8	1434.68	4.88889	5.0736
	1	139.125	0.611111	0.492003			4	599.63	2.44444	2.12054
	1	52.6985	0.611111	0.186364			2	411.103	1.22222	1.45383
	2	176.61	1.22222	0.624566			4	471.316	2.44444	1.66677
	2	275.522	1.22222	0.974359		MEAN	4.4	986.888
MEAN	1.63636	282.773				SEM	0.884433	210.938
SEM	0.203279	53.7541				second batch	5	1255.3	4.33333	5.37005
second batch	1	147.663	0.866667	0.631688			5	685.091	4.33333	2.93075
	1	129.76	0.866667	0.555101			3	455.245	2.6	1.9475
	1	161.645	0.866667	0.691502			5	776.559	4.33333	3.32205
	1	346.069	0.866667	1.48045			5	679.087	4.33333	2.90507
	3	688.603	2.6	2.94578			4	563.102	3.46667	2.4089
	1	118.383	0.866667	0.506431			2	399.696	1.73333	1.70986
	0	198.097	0	0.84744			5	780.942	4.33333	3.3408
	1	195.61	0.866667	0.836801			4	747.607	3.46667	3.19819
	1	160.869	0.866667	0.688182			4	471.35	3.46667	2.01639
	1	166.236	0.866667	0.711142		MEAN	4.2	681.398	3.16444	3.2025
	1	330.331	0.866667	1.41312		SEM	0.326599	77.5561	0.316332	0.40276
	2	272.839	1.73333	1.16718
	1	122.765	0.866667	0.525177
MEAN	1.15385	233.759	1	1
SEM	0.191021	43.2649	0.104023	0.129931

## Sheet: Fig 5C combined
Axonal arborization in vivo
empty vector	Fluorescent intensity (AU) across the cortical layers (divided in 1000 bins)										Normalized fluorescent intensity (%) across the cortical layers (divided in 1000 bins)										Mean fluorescent intensity (%) represented on graph)				RHEBp.P37L	Fluorescent intensity (AU) across the cortical layers (divided in 1000 bins)																							Normalized fluorescent intensity (%) across the cortical layers (divided in 1000 bins)
Bins (from L1 to IZ)	Picture 1	Picture 2	Picture 3	Picture 4	Picture 5	Picture 6	Picture 7	Picture 8	Picture 9	Picture 10	Picture 1	Picture 2	Picture 3	Picture 4	Picture 5	Picture 6	Picture 7	Picture 8	Picture 9	Picture 10	MEAN	SEM			Bins (from L1 to IZ)	Picture 1	Picture 2	Picture 3	Picture 4	Picture 5	Picture 6	Picture 7	Picture 8	Picture 9	Picture 10	Picture 11	Picture 12	Picture 13	Picture 14	Picture 15	Picture 16	Picture 17	Picture 18	Picture 19	Picture 20	Picture 21	Picture 22	Picture 23	Picture 1
999	1.871	0.5144	0.9898	0.0954	0.0308	1.3962	1.934	6.4519	28.8123	42.5915	15.4569	5.38126	6.84564	0.655102	0.64006	10.8842	16.1073	38.9892	58.8578	83.6492	23.7467	8.84184			999	0.0153	0.0286	0.0025	0	3.9405	7.3887	3.4071	4.5893	0.8647	0.1386	0.6789	2.2291	9.1205	11.5461	11.473	11.2218	8.2179	13.9582	16.8424	12.1347	9.2152	11.2087	2.6709	0.0836937
998	1.9334	0.4932	1.2314	0.1609	0.0374	1.4833	1.9887	6.4381	30.6491	43.3207	15.9724	5.15948	8.51659	1.10488	0.777215	11.5632	16.5629	38.9058	62.61	85.0813	24.6254	9.05081			998	0.0124	0.044	0.0208	0	4.5608	7.5118	3.9951	4.789	0.85	0.2328	0.7282	2.6443	9.2756	11.4994	11.4975	11.2098	8.3939	14.0466	16.9897	12.0696	9.1839	11.2428	2.6614	0.0678302
997	2.0006	0.5307	1.6195	0.1562	0.0493	1.7137	2.2108	8.1163	30.9233	44.9285	16.5276	5.55178	11.2008	1.07261	1.02451	13.3593	18.4126	49.0473	63.1702	88.239	26.7606	9.41045			997	0.0153	0.0274	0.1017	0	5.1521	7.5864	4.6384	5.1124	0.9215	0.4372	0.7358	3.2593	9.3423	11.7712	11.4902	11.1301	8.6667	14.0943	17.0026	11.96	9.1159	11.2694	2.715	0.0836937
996	2.2853	0.5537	1.5825	0.1521	0.1468	2.1929	2.2375	9.6991	30.9905	46.5088	18.8795	5.79239	10.9449	1.04446	3.05067	17.095	18.635	58.6122	63.3075	91.3427	28.8704	9.78172			996	0.0382	0.0452	0.2684	0	5.6839	7.639	5.2312	5.6092	1.0872	0.6879	0.7035	3.7657	9.2744	11.7909	11.5172	10.9309	8.8147	14.2983	17.0155	11.8676	9.0691	11.2556	2.8275	0.208961
995	2.6373	0.6111	1.8442	0.2349	0.2896	2.8231	2.1616	10.0994	32.6369	48.7078	21.7875	6.39286	12.7548	1.61303	6.01822	22.0077	18.0029	61.0313	66.6707	95.6615	31.1941	10.0641			995	0.0258	0.0702	0.3333	0	6.2156	7.7303	5.4723	6.2984	1.1448	0.9271	0.6922	4.1629	9.3974	11.8524	11.6324	11.251	8.9289	14.1215	17.2636	11.8425	9.0613	11.3099	2.9106	0.14113
994	2.8302	0.6256	2.0042	0.3769	0.5405	3.2963	2.1802	10.0611	34.4495	51.9413	23.3811	6.54455	13.8614	2.58813	11.2322	25.6966	18.1578	60.7998	70.3735	102.012	33.4647	10.4143			994	0.0401	0.0667	0.5221	0	6.7976	7.8714	5.5744	6.6529	1.3779	0.9411	0.7034	4.4767	9.2769	12.0283	11.6998	11.1328	8.9114	14.0807	17.3359	11.8002	9.1394	11.2737	2.9664	0.219354
993	2.9432	0.6635	1.9007	0.5259	0.8738	3.6235	2.305	9.3387	35.3358	51.6839	24.3147	6.94103	13.1456	3.6113	18.1586	28.2473	19.1972	56.4343	72.184	101.507	34.3741	10.113			993	0.0344	0.0726	0.5551	0	7.3452	8.029	5.6753	7.1586	1.4681	0.9094	0.7258	4.742	9.3564	11.7146	11.8725	11.2457	8.9021	13.9038	17.3488	11.6005	9.0736	11.114	3.1104	0.188174
992	3.2651	0.8009	2.2819	0.4844	1.09	3.8547	2.3692	9.0742	38.4031	50.9864	26.974	8.37841	15.782	3.32633	22.6515	30.0497	19.7319	54.8359	78.4499	100.137	36.0316	10.0384			992	0.0411	0.0452	0.5748	0	7.8135	8.1563	5.813	7.9189	1.7117	0.7707	0.7767	4.993	9.3923	11.7823	12.0343	11.5923	9.1585	14.0962	17.0594	11.831	9.058	11.049	3.0547	0.224824
991	3.5229	0.9314	2.7475	0.4061	1.2356	4.0356	2.4137	9.9755	41.3988	52.6694	29.1037	9.7436	19.0022	2.78865	25.6772	31.4599	20.1025	60.2825	84.5696	103.442	38.6172	10.5079			991	0.0267	0.069	0.6373	0	8.2156	8.3416	5.7995	8.5443	2.1141	0.6669	0.795	5.4685	9.3449	11.6593	12.1654	11.761	9.2168	14.0165	16.9457	11.8824	9.1405	11.0873	3.1788	0.146054
990	3.5329	1.162	3.3114	0.3288	1.2627	4.0808	2.468	10.986	41.3267	54.2794	29.1863	12.156	22.9023	2.25784	26.2404	31.8123	20.5547	66.389	84.4223	106.604	40.2525	10.7231			990	0.0229	0.125	0.7904	0	8.5767	8.5602	5.8991	9.2609	2.3859	0.6556	0.8441	5.8639	9.6	11.7983	12.2341	11.7596	9.2413	14.242	17.0297	11.6861	9.1851	11.1608	3.2261	0.125267
989	3.9497	1.5343	3.1109	0.255	1.3484	4.1732	2.4968	11.4163	40.5462	54.3334	32.6296	16.0507	21.5156	1.75106	28.0213	32.5326	20.7946	68.9894	82.8279	106.71	41.1823	10.5995			989	0.0143	0.106	0.7598	0.0013	8.9537	8.6155	6.1058	10.0412	2.5347	0.7145	0.8802	6.292	9.8128	12.1046	12.2439	11.6932	9.4056	14.2293	17.1008	11.7021	9.1929	11.1672	3.266	0.0782235
988	4.3585	1.895	3.0451	0.1372	1.5256	4.2976	2.5947	12.9301	41.2436	55.1864	36.0069	19.824	21.0605	0.942139	31.7037	33.5023	21.61	78.1374	84.2525	108.385	43.5425	10.914			988	0.0162	0.0857	0.8358	0.0326	9.2659	8.8091	6.3087	10.8577	2.754	0.6995	0.9096	6.4835	10.0628	12.0849	12.3505	11.7238	9.3578	14.0534	17.3036	11.6667	9.2798	11.1768	3.3933	0.0886168
987	4.4616	2.1189	3.1046	0.0999	1.51	4.5065	2.6792	14.0654	43.8721	56.0428	36.8586	22.1663	21.472	0.686003	31.3795	35.1308	22.3137	84.998	89.622	110.067	45.4694	11.414			987	0.0315	0.0821	0.9032	0.0815	9.5701	9.0069	6.5916	11.965	2.7817	0.6529	0.9719	6.4792	10.0654	12.1353	12.576	12.2683	9.2249	14.0224	17.2248	11.46	9.1895	11.0692	3.4911	0.17231
986	4.4458	2.1287	3.7338	0.1461	1.3853	4.7199	2.7897	13.4636	44.818	57.5418	36.7281	22.2688	25.8237	1.00325	28.7881	36.7944	23.234	81.3613	91.5543	113.011	46.0567	11.4486			986	0.0439	0.1262	0.9424	0.1291	9.9193	9.1217	6.9176	12.9988	3.0071	0.6609	1.0066	6.6246	10.2641	12.2017	12.8113	12.1089	9.2471	13.9718	17.3605	11.4989	9.2062	10.9979	3.6362	0.240141
985	4.8138	2.3681	4.326	0.213	1.3239	4.762	2.8974	13.7629	45.8412	60.1786	39.7682	24.7733	29.9194	1.46265	27.5122	37.1226	24.131	83.17	93.6445	118.19	47.9694	11.7637			985	0.0487	0.1321	1.0233	0.1441	10.1468	9.195	7.0443	13.8527	3.106	0.6746	1.0378	6.9229	10.2269	12.0369	12.951	12.1939	9.0886	14.2099	17.0336	11.2352	9.1026	11.0628	3.7455	0.266397
984	5.3415	2.6854	4.9272	0.2339	1.5033	4.8635	2.8781	14.2301	47.3651	65.2486	44.1277	28.0926	34.0774	1.60617	31.2403	37.9139	23.9702	85.9933	96.7575	128.147	51.1927	12.4097			984	0.0669	0.0667	1.0527	0.2193	10.5198	9.2531	7.2645	14.5893	3.2877	0.6437	1.0079	6.7927	10.2013	12.1427	12.7623	12.6361	9.1317	14.2031	17.1977	11.5205	9.0836	11.1246	4.0168	0.365955
983	5.8635	2.9376	5.2306	0.3241	1.6266	5.1781	2.8443	14.1428	48.2127	65.2912	48.4401	30.7309	36.1758	2.22556	33.8026	40.3664	23.6887	85.4658	98.489	128.231	52.7616	12.269			983	0.0583	0.0845	1.239	0.2995	10.8942	9.473	7.5375	15.3858	3.5993	0.7147	1.0262	7.0361	10.4026	12.2177	12.7096	12.9814	9.1655	14.31	17.3527	11.5251	9.1204	11.1651	4.1767	0.318911
982	5.953	3.2599	4.9081	0.414	1.6545	5.362	2.9343	14.4189	48.3344	64.1555	49.1795	34.1026	33.9453	2.8429	34.3824	41.8	24.4383	87.1343	98.7376	126.001	53.2564	12.0756			982	0.042	0.1464	1.1642	0.5238	11.3135	9.6501	7.6974	16.5281	3.6411	0.804	1.1139	7.0634	10.9718	12.1033	12.8676	13.2377	9.1352	14.2886	17.6008	11.6758	9.0792	11.164	4.2061	0.229747
981	5.9076	3.6193	4.7914	0.4263	1.8253	5.351	3.0369	15.0265	49.615	64.0824	48.8044	37.8624	33.1382	2.92736	37.9318	41.7142	25.2928	90.806	101.354	125.857	54.5688	12.1662			981	0.0564	0.1976	1.2451	1.0238	11.7884	9.8271	7.7761	17.8165	3.5463	1.0626	1.1937	6.8732	10.9192	12.0996	12.9694	13.2895	9.3916	14.1778	17.8605	11.5868	9.0948	11.1683	4.3817	0.308518
980	5.656	3.5699	5.1249	0.4583	2.0221	5.6565	3.1371	16.2722	49.458	66.9984	46.7259	37.3456	35.4448	3.1471	42.0216	44.0958	26.1273	98.3339	101.033	131.584	56.5859	12.6531			980	0.1223	0.1464	1.4081	1.2444	12.2328	9.9668	7.8512	18.4919	3.5934	1.3033	1.3967	6.7724	11.2821	12.0677	13.1127	13.6932	9.4522	14.1944	17.8656	12.0788	9.1739	11.4121	4.5037	0.669002
979	5.4572	3.7774	6.2769	0.4565	2.1564	5.8179	3.1831	16.3519	49.0822	69.0207	45.0836	39.5163	43.4122	3.13474	44.8125	45.354	26.5104	98.8155	100.265	135.556	58.246	12.7032			979	0.1452	0.1655	1.4436	1.1779	12.6323	10.1024	7.9471	19.6042	3.795	1.5615	1.5385	7.029	11.5346	12.1242	13.1029	13.5471	9.3753	14.1876	17.7339	12.3037	9.2453	11.4281	4.5636	0.794269
978	5.8002	4.4293	6.6466	0.4546	2.3126	5.955	3.2365	15.8288	49.5517	70.8272	47.9172	46.336	45.9691	3.12169	48.0585	46.4228	26.9552	95.6544	101.224	139.104	60.0763	12.6542			978	0.1824	0.25	1.4142	1.1591	12.9788	10.5021	8.2103	20.834	3.8798	1.7605	1.6383	7.1244	11.7474	12.2768	13.261	13.2098	9.3497	14.1963	17.7519	11.9886	9.3489	11.1715	4.6824	0.99776
977	5.9677	4.8474	6.1609	0.4235	2.2073	5.9866	3.3345	15.535	50.9467	73.7329	49.3009	50.7098	42.6099	2.90813	45.8702	46.6691	27.7714	93.8789	104.074	144.811	60.8603	13.104			977	0.2416	0.2881	1.4571	1.203	13.2037	10.9129	8.6421	22.2572	3.8139	1.9073	1.7497	7.1764	12.0064	12.2472	13.0968	13.4914	9.3193	14.3586	17.5362	11.6301	9.369	10.9968	4.7781	1.32159
976	6.2233	5.1204	6.0304	0.3613	2.2098	6.1636	3.4718	16.6781	52.3239	76.217	51.4125	53.5657	41.7074	2.48101	45.9222	48.0489	28.9149	100.787	106.887	149.689	62.9416	13.6972			976	0.3037	0.3131	1.5858	1.2845	13.3942	11.2739	8.7995	24.3695	3.7816	1.9594	1.8459	7.0757	12.3756	12.3087	12.8578	13.838	9.2681	14.3848	17.4483	11.9167	9.2252	11.065	4.9064	1.66129
975	6.9336	5.7115	6.5273	0.2966	2.1011	6.3182	3.5544	17.9846	54.1488	76.1589	57.2805	59.7494	45.144	2.03672	43.6633	49.2541	29.6028	108.682	110.615	149.575	65.5603	13.9605			975	0.3992	0.3167	1.6299	1.5414	13.7487	11.3555	8.9902	25.7715	3.7683	1.9314	2.039	7.171	12.9654	12.2755	13.1483	13.9655	9.1946	14.2284	17.4974	11.8984	9.1159	11.1438	4.9506	2.18369
974	7.3906	6.5167	6.6771	0.2577	2.0614	6.3939	3.5738	18.9039	54.7096	77.2506	61.0559	68.1728	46.1801	1.7696	42.8383	49.8442	29.7644	114.237	111.761	151.719	67.7343	14.2971			974	0.5473	0.3774	1.5919	1.8509	14.0701	11.4827	9.0308	26.4919	3.8353	2.0051	2.1713	7.3796	12.8359	12.4071	13.0772	13.9774	9.3077	14.2741	17.4858	11.8744	9.1048	11.1438	4.9096	2.99383
973	7.3871	6.4823	6.7478	0.268	2.2454	6.3457	3.7227	18.6258	55.172	76.2214	61.027	67.8129	46.669	1.84033	46.662	49.4685	31.0045	112.557	112.705	149.698	67.9444	14.0264			973	0.5721	0.2821	1.5895	2.1754	14.4272	11.7953	9.1181	27.3845	3.9577	1.9756	2.2971	7.4253	12.5115	12.3346	13.0907	14.5896	9.4371	14.2255	17.3656	11.9224	9.1048	11.2471	5.0011	3.12949
972	7.4238	6.342	7.315	0.3072	2.3161	6.603	3.8607	19.6845	57.917	75.6337	61.3302	66.3452	50.5919	2.10951	48.1312	51.4743	32.1538	118.955	118.313	148.544	69.7947	14.2312			972	0.5864	0.3702	1.652	2.3872	14.9193	12.0733	9.3124	28.5119	4.0775	2.0354	2.5589	7.3887	12.6205	12.2903	13.0895	15.0465	9.3881	14.0826	17.3178	11.9486	9.204	11.2939	5.0053	3.20771
971	7.5767	6.3211	7.7025	0.5263	2.3444	6.8696	3.9607	21.5113	59.4494	78.1886	62.5934	66.1265	53.2719	3.61405	48.7193	53.5526	32.9867	129.994	121.443	153.561	72.5863	14.9114			971	0.7039	0.3405	1.6826	2.6516	15.3942	12.3485	9.3149	29.0399	4.2543	2.1196	2.8274	7.3873	12.7103	12.5018	13.2341	15.0505	9.4044	14.2935	17.1912	11.8025	9.1516	11.3653	4.9821	3.85046
970	7.8724	6.474	8.0165	0.7774	2.4711	6.7709	4.0141	22.593	60.0142	77.7308	65.0362	67.7261	55.4436	5.33833	51.3523	52.7832	33.4314	136.531	122.597	152.662	74.2901	14.9985			970	0.8739	0.3512	1.9167	2.8897	15.9563	12.7552	9.524	29.4332	4.4858	2.1572	3.179	7.5972	12.9833	12.2632	13.2279	15.3586	9.4126	14.2002	17.4664	12.0274	9.0814	11.1427	4.9706	4.78038
969	8.1039	6.3834	9.0515	0.7626	2.4727	6.758	4.0503	21.739	61.7692	75.903	66.9487	66.7783	62.6019	5.2367	51.3856	52.6826	33.7329	131.37	126.182	149.073	74.5992	14.6037			969	0.9312	0.3679	1.9988	2.995	16.5291	13.1936	9.4674	29.372	4.4552	2.1443	3.3539	7.6288	13.3538	12.3629	13.0772	15.0199	9.4219	14.207	17.2946	12.2317	9.1672	11.2354	5.0221	5.09383
968	8.6644	6.9386	9.9492	0.4888	2.7311	6.9033	4.0583	22.2244	62.3507	75.4223	71.5792	72.5864	68.8105	3.35654	56.7554	53.8153	33.7995	134.303	127.37	148.128	77.0505	14.6185			968	1.0573	0.4631	2.0821	3.2368	16.9101	13.4302	9.7097	29.2022	4.3195	2.0973	3.6417	7.54	13.5372	12.6027	13.3039	15.0717	9.4848	14.1545	17.301	12.0183	9.2397	11.1917	5.1672	5.78361
967	8.8718	7.5006	10.8127	0.4711	2.9814	6.9274	4.1577	23.2713	62.6784	77.0036	73.2926	78.4656	74.7826	3.235	61.9569	54.0032	34.6274	140.63	128.04	151.234	80.0267	14.939			967	1.2732	0.4155	2.1311	3.3835	17.3267	13.4855	9.8647	29.8764	4.2743	2.1641	4.0668	7.5733	13.3718	12.5351	13.6042	15.2948	9.4627	14.2488	17.5698	11.8653	9.2074	11.4026	5.3176	6.96463
966	8.9826	7.9799	10.9842	0.5327	3.1637	7.1771	4.3702	25.8027	63.0042	78.6758	74.2079	83.4796	75.9688	3.658	65.7453	55.9497	36.3972	155.927	128.705	154.518	83.4557	15.6856			966	1.4776	0.3798	2.3064	3.4336	17.9947	13.7593	9.9053	30.6929	4.38	2.1095	4.4252	7.7092	13.1359	12.4711	13.4645	16.0664	9.5117	14.2809	17.876	12.1473	9.3802	11.4334	5.4848	8.08273
965	9.3568	8.4416	10.3634	0.9202	2.9531	7.3792	4.5293	26.0751	64.7515	80.4389	77.2993	88.3096	71.6752	6.31892	61.3688	57.5252	37.7223	157.573	132.275	157.981	84.8048	15.9215			965	1.6714	0.4452	2.3799	3.5539	18.4458	13.8921	9.8081	31.5868	4.5503	2.1107	4.6745	7.6777	13.5462	12.4895	13.337	15.8632	9.6189	14.4665	17.5879	12.847	9.3289	11.3727	5.7634	9.14285
964	9.8649	8.9284	10.3235	1.517	3.0879	7.9005	4.5236	23.8591	66.5719	79.9668	81.4969	93.4021	71.3992	10.4171	64.1701	61.5891	37.6748	144.182	135.993	157.054	85.7378	15.0337			964	1.8415	0.5298	2.4975	3.7231	18.9444	13.9447	9.7405	31.5693	4.8824	2.1791	4.8183	7.7051	14.1513	12.6089	13.2647	15.5153	9.5012	14.656	17.5866	12.3562	9.4192	11.5389	5.8927	10.0733
963	9.7711	8.5763	10.211	1.3973	3.1678	7.7056	4.5855	22.4506	66.229	78.2913	80.722	89.7187	70.6212	9.59512	65.8306	60.0697	38.1903	135.67	135.293	153.763	83.9474	14.5019			963	2.1117	0.55	2.6716	3.8095	19.3876	14.3333	9.9114	31.4232	4.833	2.24	4.9563	7.9119	14.4987	12.9508	13.2096	14.8619	9.3636	14.7707	17.345	12.5023	9.4515	11.7955	6.0946	11.5514
962	9.5518	8.2569	10.7788	1.0642	3.4269	7.5406	4.6524	23.1874	66.1745	79.6934	78.9103	86.3774	74.5482	7.30775	71.215	58.7834	38.7475	140.123	135.181	156.517	84.7711	14.8593			962	2.469	0.4738	2.5613	3.8409	19.8743	14.4896	10.0271	31.9076	4.8235	2.3035	5.2276	8.1462	15.1256	13.1316	13.2206	14.9376	9.4231	14.9893	17.3605	12.6427	9.4593	11.9127	6.2608	13.5059
961	9.3757	8.7502	10.9648	1.1743	3.5623	7.701	4.7624	23.9713	69.373	81.402	77.4554	91.5379	75.8346	8.0638	74.0287	60.0339	39.6636	144.86	141.715	159.873	87.3066	15.3675			961	2.6151	0.6381	2.7279	3.9261	20.5238	14.704	10.1784	32.0749	5.2911	2.3707	5.3109	8.0114	16.0051	12.8881	13.4301	15.5352	9.5536	14.9155	17.3902	12.6084	9.3846	11.9457	6.306	14.3051
960	9.1911	9.0264	10.1808	1.5687	3.5422	7.6792	4.8439	25.7926	69.3902	81.0557	75.9304	94.4273	70.4123	10.7721	73.611	59.8639	40.3424	155.866	141.75	159.192	88.2169	15.7386			960	2.9179	0.8464	2.8358	4.0539	21.0833	15.1286	10.4231	32.4345	5.3234	2.4686	5.487	8.0045	16.3462	12.7515	13.81	15.7689	9.5455	15.2682	17.5194	12.9441	9.2765	12.082	6.3701	15.9614
959	9.2581	8.9658	9.2085	1.7183	3.4326	7.9108	4.7901	28.1572	69.2618	79.9887	76.4839	93.7934	63.6877	11.7994	71.3334	61.6694	39.8943	170.156	141.488	157.097	88.7402	16.4075			959	3.0525	0.9048	2.7488	4.1629	21.4352	15.1674	10.4637	33.3458	5.0982	2.4656	5.6854	7.9523	16.4667	12.4219	13.8444	14.911	9.5862	15.3605	17.3165	13.3653	9.3478	11.967	6.4616	16.6977
958	9.1548	8.8653	9.3713	1.9099	3.6379	8.0894	4.8533	25.3191	69.3442	80.6218	75.6305	92.742	64.8136	13.1151	75.5998	63.0617	40.4207	153.005	141.656	158.34	87.8385	15.4245			958	3.1671	0.8357	2.5919	4.3221	22.0807	15.4011	10.4588	34.04	5.3002	2.4142	5.8264	7.9905	16.3256	12.3518	13.462	14.9681	9.4336	15.1302	17.5375	13.2443	9.4727	11.6337	6.5184	17.3246
957	9.272	9.1776	9.4845	2.1114	3.531	8.0525	4.9352	23.3417	70.1377	79.9799	76.5988	96.0091	65.5966	14.4988	73.3783	62.774	41.1028	141.055	143.277	157.08	87.137	14.826			957	3.3085	0.7167	2.6838	4.4185	22.6944	15.9032	10.476	34.2759	5.7369	2.3039	6.0253	8.146	15.3513	12.5966	13.4951	15.3386	9.6084	15.0525	17.4767	13.4338	9.5206	11.7721	6.6519	18.0981
956	10.2078	9.098	10.7246	1.8952	4.0183	8.0869	5.0102	21.9143	70.3275	80.8717	84.3297	95.1764	74.1733	13.0141	83.5049	63.0422	41.7274	132.429	143.665	158.831	88.9894	14.4311			956	3.3171	0.7512	2.8676	4.5677	23.2593	16.2434	10.4391	34.2784	5.4891	2.4932	6.3264	8.3063	15.75	12.647	13.3873	15.5684	9.6247	14.9106	17.6628	13.782	9.6522	11.8988	6.776	18.1451
955	10.6123	8.7583	11.2089	1.933	4.5081	8.2658	5.1304	22.1254	70.1241	79.502	87.6714	91.6227	77.5228	13.2737	93.6835	64.4368	42.7285	133.705	143.25	156.141	90.4035	14.17			955	3.489	0.9274	2.9792	4.6078	23.6508	16.6985	10.4637	34.4307	5.1503	2.5583	6.3311	8.2759	15.8936	12.4809	13.2782	15.6401	9.7401	14.7473	17.6266	13.5525	9.7358	11.7668	6.9926	19.0854
954	10.753	9.6952	11.3204	2.2189	4.5299	8.3047	5.3337	24.8735	70.5861	80.814	88.8337	101.424	78.294	15.237	94.1366	64.7401	44.4217	150.312	144.193	158.718	94.031	14.8043			954	3.6036	0.8655	3.0306	4.6003	23.9563	16.9613	10.5264	35.1361	5.2034	2.8848	6.3322	8.3075	16.4872	12.476	13.3493	15.1195	9.6876	14.9145	17.6292	13.581	9.6031	11.9244	7.3743	19.7123
953	11.0705	10.4391	11.7945	2.3009	4.2956	8.2993	5.387	27.9194	73.2433	84.1478	91.4567	109.206	81.5729	15.8	89.2675	64.698	44.8656	168.719	149.622	165.265	98.0472	16.1225			953	3.7947	0.8107	3.1336	4.6817	24.0066	17.3223	10.8241	35.2272	5.3709	2.999	6.2473	8.1765	17.4474	12.3346	13.0368	14.6069	9.6457	15.2799	17.8708	13.1678	9.7726	12.1012	7.6477	20.7577
952	11.1993	10.2864	12.2098	2.1867	3.6888	8.5433	5.4583	27.7985	74.284	81.5831	92.5208	107.608	84.4452	15.0158	76.6575	66.6001	45.4594	167.988	151.748	160.228	96.8271	16			952	3.9112	0.8321	3.3199	4.6303	24.2937	17.6805	11.1759	35.7715	5.2246	2.6351	6.443	8.4106	17.8179	12.2817	13.239	14.1567	9.7471	15.2196	18.0413	13.339	9.6878	12.0192	7.836	21.3949
951	10.6901	10.3909	12.3714	2.4118	3.5551	8.633	5.4564	29.8993	74.9932	80.0082	88.3141	108.702	85.5629	16.5616	73.8791	67.2993	45.4436	180.683	153.196	157.135	97.6777	16.5532			951	4.2378	1.0333	3.4436	4.5188	24.6653	17.9903	11.4416	36.4856	5.5733	2.7386	6.4807	8.5158	17.8526	12.262	13.315	14.34	9.7471	15.1603	18.2416	13.6804	9.7492	11.9457	8	23.1815
950	10.3533	11.3083	12.2113	2.905	3.6386	8.5479	5.556	32.4233	75.7825	80.9004	85.5317	118.299	84.4556	19.9483	75.6143	66.6359	46.2731	195.936	154.809	158.887	100.639	17.4674			950	4.4661	1.3774	3.7218	4.4975	25.1905	18.6736	11.5191	37.3171	5.9879	2.814	6.6939	8.7131	18.1487	12.0886	13.2022	14.3068	9.8077	15.3567	18.3437	13.7386	9.7525	11.9244	8.1251	24.4303
949	9.9169	10.8899	13.1656	3.1277	3.8923	8.6603	5.4582	31.9466	76.091	84.2702	81.9265	113.922	91.0557	21.4776	80.8865	67.5122	45.4586	193.055	155.439	165.506	101.624	17.3715			949	4.7822	1.4917	3.951	4.5263	25.6058	19.2268	11.7528	37.9226	6.084	3.348	6.7182	8.8925	18.3718	12.294	13.0821	14.1062	9.6655	15.4247	18.5	13.605	9.8328	12.0224	8.1725	26.1595
948	10.1455	10.8295	13.4855	3.8152	4.0636	8.7126	5.586	30.4882	75.7719	85.5487	83.815	113.29	93.2682	26.1986	84.4463	67.9199	46.523	184.242	154.787	168.017	102.251	16.5782			948	4.9952	1.2929	3.9804	4.5401	26.1045	19.7759	11.9213	38.1985	6.22	3.5696	6.7765	8.7741	18.2628	12.3911	13.3517	13.7039	9.7483	15.5559	18.6447	13.7397	9.8172	11.9425	8.347	27.3246
947	11.1544	11.0676	12.7933	4.7504	4.2549	8.8688	5.8476	26.2491	76.7405	83.1846	92.1498	115.781	88.4808	32.6205	88.4217	69.1375	48.7017	158.625	156.766	163.374	101.406	14.6656			947	5.2416	1.2905	4.4645	4.6015	26.5675	20.325	12.0295	37.6092	6.6598	4.0658	6.6418	8.9952	18.5795	12.31	13.3015	13.7371	9.9452	15.5364	18.7571	14.4304	9.932	11.819	8.7066	28.6725
946	11.7142	11.2968	12.1072	4.977	4.2541	9.2179	6.0229	23.9568	78.5071	83.793	96.7745	118.179	83.7356	34.1766	88.4051	71.859	50.1617	144.772	160.374	164.568	101.301	14.201			946	5.3247	1.4643	4.4252	4.7531	26.9524	20.9557	12.1476	37.7416	6.6077	4.1266	6.6503	8.8517	18.8795	12.4194	13.326	13.9854	10.0956	15.5792	18.8553	14.8151	10.146	11.9063	9.2261	29.127
945	11.3387	11.4095	12.7446	4.6178	4.2124	9.5977	6.0691	22.502	80.4487	82.6659	93.6724	119.358	88.144	31.71	87.5385	74.8198	50.5465	135.981	164.341	162.355	100.847	14.0512			945	5.2665	1.4345	4.5551	4.7519	27.0767	21.6279	12.3038	38.6105	6.5179	3.3143	6.851	8.8999	18.6333	12.4797	13.3591	13.8911	10.458	15.5277	18.7765	15.2614	10.33	12.0735	9.2376	28.8087
944	11.4642	11.0047	13.5143	4.4594	4.2157	9.7228	6.1808	23.3706	80.7826	82.4286	94.7092	115.123	93.4674	30.6222	87.6071	75.795	51.4768	141.23	165.023	161.889	101.694	14.117			944	5.2292	1.2905	4.56	4.7168	27.2328	22.1881	12.6113	38.5893	6.5622	3.1892	6.8156	9.0808	17.5013	12.7232	13.2414	14.4422	10.3159	15.379	18.4302	15.7009	10.3746	12.2748	9.3901	28.6046
943	11.558	10.657	13.0681	4.8996	4.0946	9.6834	6.2482	23.5349	79.9754	81.5358	95.4841	111.485	90.3814	33.6451	85.0905	75.4878	52.0381	142.223	163.374	160.135	100.934	13.8154			943	5.4651	1.381	4.5355	4.7657	27.6984	22.6003	12.5535	38.427	6.586	3.2248	6.7096	8.9741	17.1923	12.9287	13.3162	14.6906	10.2051	15.2964	18.6654	15.863	10.4281	12.3206	9.2376	29.895
942	11.8342	10.8302	12.3594	5.8301	4.0909	9.8458	6.2461	23.1886	78.4771	82.1534	97.7658	113.297	85.4799	40.0347	85.0136	76.7538	52.0206	140.13	160.313	161.348	101.216	13.3552			942	5.532	1.3929	4.614	4.8822	27.9974	22.9018	12.6863	39.2072	6.7675	3.3028	6.7537	8.9934	17.8205	13.198	13.5711	14.6693	10.3648	15.243	18.7339	15.847	10.4259	12.2673	9.1262	30.261
941	11.5898	11.2125	12.4355	6.4102	4.2359	9.5091	6.387	23.8624	77.1783	85.9592	95.7468	117.297	86.0062	44.0182	88.0269	74.1291	53.1941	144.202	157.66	168.823	102.91	13.5732			941	5.2455	1.3345	4.8603	5.0238	28.2235	23.5989	12.8795	39.9026	6.9095	3.6782	6.618	8.916	17.7872	13.3186	13.7181	14.5511	10.4126	15.6288	18.7558	15.7032	10.3735	12.442	9.1293	28.6938
940	10.9104	12.0456	12.0991	6.2519	4.4667	9.5805	6.4353	22.3407	76.8416	88.9766	90.1341	126.012	83.6796	42.9312	92.8232	74.6857	53.5964	135.006	156.972	174.749	103.059	13.7872			940	5.149	1.2476	4.8897	5.1165	28.332	24.5615	13.0738	40.0774	7.1568	3.5473	6.6656	9.0925	17.6821	13.4539	13.8725	14.579	10.5991	16.172	19.0194	16.1541	10.2698	12.8009	9.1377	28.1659
939	10.7453	12.7789	12.4956	5.7702	4.3467	9.7369	6.4287	22.118	74.8158	89.9815	88.7701	133.683	86.4219	39.6234	90.3295	75.9049	53.5414	133.66	152.834	176.723	103.149	13.9978			939	5.5129	1.3333	5.0417	5.1328	28.3836	25.3638	13.1513	40.5194	7.8981	3.3575	6.819	9.1298	17.7782	13.5289	13.9914	14.5578	10.873	16.3683	19.2752	16.21	10.4025	12.9372	9.1987	30.1565
938	10.6418	13.0787	12.6055	5.8565	4.1071	9.8912	6.5504	23.1083	76.3523	89.6305	87.9151	136.819	87.182	40.216	85.3503	77.1078	54.555	139.645	155.973	176.033	104.08	14.2842			938	5.7259	1.4869	5.2022	5.1566	28.9021	25.4952	13.1808	41.0112	8.2731	3.249	6.6747	9.1166	17.6423	13.4736	13.8787	14.7477	10.7587	16.0554	19.1537	15.9692	10.427	12.901	9.7729	31.3217
937	11.0491	12.9466	12.2487	5.6016	3.9884	9.8097	6.5089	21.9046	75.7291	91.9236	91.2799	135.437	84.7143	38.4656	82.8836	76.4724	54.2094	132.371	154.7	180.537	103.107	14.4241			937	6.2178	1.6298	5.2047	5.2218	29.4683	25.6487	13.3198	40.8552	8.1052	3.1506	6.509	9.2733	16.9897	13.7503	14.0392	15.0186	10.7343	16.3265	18.8088	16.1336	10.2843	12.6635	11.1104	34.0124
936	12.0009	12.4049	12.4447	5.3264	4.0376	9.9165	6.5723	20.4184	75.7886	91.8526	99.143	129.771	86.0699	36.5759	83.906	77.305	54.7374	123.39	154.821	180.397	102.612	14.0927			936	6.0936	1.7095	5.3235	5.3722	29.6812	26.1784	13.5707	40.3908	7.6514	3.1146	6.6265	9.5224	16.5923	13.8462	14.1225	15.2749	10.8695	16.2799	18.7158	16.1142	10.204	12.6081	12.061	33.3331
935	13.2383	11.5836	13.4246	4.8016	4.054	9.8728	6.4827	20.4318	76.5593	88.988	109.366	121.179	92.847	32.9721	84.2468	76.9643	53.9912	123.471	156.396	174.771	102.62	13.836			935	5.9589	1.7571	5.261	5.3183	29.7209	26.7026	14.0701	39.4257	8.0666	3.2688	6.7299	10	16.4205	14.2558	14.087	14.8765	10.8671	16.2731	18.5543	15.984	10.2386	12.6315	12.4732	32.5962
934	14.0134	11.3544	13.304	4.8826	3.9487	9.6489	6.366	20.1226	77.5113	88.4712	115.769	118.781	92.0129	33.5283	82.0586	75.2189	53.0192	121.602	158.34	173.756	102.409	13.936			934	6.0697	1.7536	5.1152	5.4123	29.631	27.0456	14.5941	38.5031	8.6764	3.5072	6.8708	9.871	16.341	14.3506	14.4877	14.3865	10.8963	16.4062	18.677	16.4155	10.1918	12.6028	12.8244	33.2023
933	14.8638	10.97	14.0082	5.6794	4.4524	9.9273	6.4747	19.5463	77.777	88.2194	122.794	114.76	96.8833	38.9999	92.526	77.3892	53.9245	118.119	158.883	173.262	104.754	13.3729			933	6.3668	1.9012	5.3076	5.5614	29.4762	27.296	14.6876	38.2584	9.4597	4.1443	6.7848	9.72	17.0282	13.984	14.4436	14.2948	10.8578	16.6842	19.0284	16.2249	10.2642	12.5069	12.4154	34.8275
932	14.4483	11.0457	14.3952	6.1017	5.1639	9.8266	6.6427	19.2627	75.7643	86.1261	119.362	115.552	99.5599	41.8998	107.312	76.6042	55.3237	116.406	154.771	169.151	105.594	12.6171			932	6.7354	1.8393	5.4449	5.6642	29.3968	27.4965	14.4736	38.5393	10.1422	4.5356	6.8588	9.844	17.9205	13.7245	14.1716	14.6122	10.7413	16.5656	19.3941	16.4075	10.437	12.4185	10.7476	36.8438
931	14.3808	12.0976	13.5437	6.3895	5.0522	9.8622	6.7386	18.7343	76.3872	88.3495	118.804	126.556	93.6707	43.8761	104.991	76.8817	56.1224	113.212	156.044	173.517	106.368	12.9307			931	6.8949	1.8988	5.5147	5.8534	29.4484	27.9184	14.5572	38.8177	9.7294	5.28	6.6979	9.8836	17.5346	13.7294	14.3922	14.0969	10.6235	16.6706	20.2041	16.6587	10.6511	12.6454	9.9085	37.7163
930	13.8585	12.3025	13.4014	6.6952	4.7351	10.1256	6.7297	18.9634	77.973	88.6967	114.489	128.699	92.6866	45.9753	98.4009	78.935	56.0483	114.597	159.283	174.199	106.331	13.0026			930	6.6476	1.9071	5.625	6.0414	29.5886	28.3347	14.7921	39.2072	9.5164	5.408	6.5973	9.8884	16.9846	13.8918	14.2304	14.2417	10.7821	16.8319	20.3372	16.6861	10.9833	12.7189	9.8023	36.3635
929	13.3067	12.0113	13.7703	6.514	4.3033	9.9809	6.8236	21.2394	78.1734	85.4774	109.931	125.653	95.2379	44.731	89.4276	77.807	56.8303	128.351	159.693	167.877	105.554	12.8961			929	6.6562	2.0381	5.8076	6.2882	29.6495	28.9142	14.6999	39.1885	10.4277	5.7837	6.5589	9.7939	17.1192	13.7651	14.3885	14.8367	10.9476	16.9106	20.0698	16.5297	11.3434	12.8999	9.9516	36.4106
928	13.2316	12.3166	13.9981	6.7916	4.2888	9.4682	6.7668	20.6294	76.4141	84.1625	109.31	128.847	96.8135	46.6372	89.1262	73.8102	56.3573	124.665	156.099	165.294	104.696	12.5979			928	6.7822	1.9893	5.6752	6.4737	29.7183	29.1162	14.7663	39.3046	11.1855	6.2063	6.5526	9.5762	17.2654	13.5178	14.4804	15.008	11.1224	16.8552	20.3992	16.5308	11.728	12.7827	10.1714	37.0998
927	12.8647	13.1587	13.5765	7.3293	4.521	9.5425	6.8697	18.9146	74.8022	84.6288	106.279	137.656	93.8976	50.3296	93.9516	74.3894	57.2143	114.302	152.806	166.21	104.704	12.311			927	6.4871	2.2512	5.7304	6.7519	29.8108	29.3264	15.0431	39.2809	11.2234	5.5303	6.6465	9.8259	17.6385	13.4268	14.1569	14.5923	11.303	16.6113	20.6202	16.7135	12.0569	12.7732	10.3691	35.4856
926	11.9578	12.6971	13.8475	7.8462	4.4291	9.9468	6.9621	18.7557	75.2883	83.3387	98.7869	132.827	95.7719	53.8791	92.0418	77.5412	57.9838	113.342	153.799	163.676	103.965	11.7978			926	6.5664	2.169	6.0147	6.7694	30.0688	29.7012	15.1919	39.2285	11.385	5.3071	6.7796	9.7103	18.0808	13.6568	14.065	14.7357	11.4825	16.2886	20.4406	16.8459	11.9509	12.7093	10.5773	35.9193
925	11.6062	12.9103	14.6049	8.4501	4.4243	9.6925	7.1035	19.1309	75.5567	83.1353	95.8823	135.058	101.01	58.026	91.9421	75.5588	59.1615	115.609	154.347	163.277	104.987	11.6864			925	6.4317	2.3786	6.1936	6.9662	30.3016	29.8976	15.3481	39.4157	11.2968	4.9738	6.7457	10.0028	18.0718	13.4403	14.0895	15.0212	11.6655	16.1526	20.1899	16.8219	11.8718	12.5304	10.6267	35.1825
924	11.7009	13.4218	14.9403	7.7997	4.5341	9.522	7.2944	18.6955	73.7692	84.2993	96.6646	140.409	103.33	53.5598	94.2238	74.2296	60.7514	112.978	150.696	165.563	105.24	11.9313			924	6.7278	2.644	6.3566	7.2481	30.6111	30.0152	15.6433	39.0537	10.966	5.0495	6.6904	10.1925	18.3936	13.6052	14.1654	15.1328	11.549	16.2838	19.5452	17.2066	11.8183	12.7412	10.8328	36.8022
923	12.2284	13.5244	15.6676	7.2901	4.286	9.9483	7.4044	19.7234	72.4988	81.6422	101.022	141.482	108.36	50.0604	89.068	77.5529	61.6675	119.19	148.101	160.344	105.685	11.7277			923	6.9026	2.8	6.6017	7.2306	30.9643	30.3112	16.0357	38.7553	10.9984	5.0668	6.8826	10.1896	18.4474	13.77	14.2806	14.838	11.6445	16.4704	19.5103	17.0925	11.6087	12.9989	11.9527	37.7584
922	12.7024	13.0373	15.7645	7.7468	4.5104	10.4914	7.361	19.417	72.2808	80.3707	104.938	136.386	109.03	53.1965	93.7313	81.7867	61.3061	117.338	147.655	157.847	106.322	11.0589			922	7.2378	2.8714	6.6765	7.203	31.2579	30.4744	16.294	39.1086	10.7824	5.9877	6.8048	10.1012	18.4231	14.0135	14.19	15.0398	11.845	16.5063	19.4005	16.9338	11.233	13.0309	14.1966	39.592
921	12.5715	12.4323	14.9587	8.5527	4.5149	10.4677	7.3503	18.6763	73.4711	80.2952	103.857	130.057	103.457	58.7305	93.8248	81.6019	61.217	112.862	150.087	157.699	105.339	10.6627			921	7.8558	2.9524	6.8444	7.3935	31.4444	30.7054	16.5141	39.186	10.3357	7.3868	6.6718	10.1207	18.9051	13.9102	14.1936	15.0996	11.9044	17.103	19.5297	16.4555	10.9509	12.8658	15.6677	42.9726
920	13.068	11.7328	13.7485	9.1122	4.7156	10.2833	7.4275	19.188	70.0202	78.6167	107.959	122.74	95.0872	62.5726	97.9956	80.1644	61.8599	115.954	143.037	154.402	104.177	9.85979			920	8.0669	2.8929	7.1054	7.3897	31.6442	30.8091	16.6863	39.166	10.1711	6.9882	6.8599	10.3124	18.6474	13.556	14.1152	15.2855	12.3473	17.4325	19.8178	16.2374	10.9744	12.7157	16.591	44.1273
919	13.3784	12.7293	13.2746	10.1707	4.7137	9.8534	7.3722	18.3195	70.6675	77.6753	110.523	133.164	91.8096	69.8412	97.9561	76.8131	61.3994	110.706	144.36	152.553	104.913	9.90061			919	7.9093	2.9476	7.0576	7.5764	32.0317	31.0498	17.0381	39.0649	11.0304	6.2252	6.7842	10.2131	17.8192	13.4982	14.2279	15.1567	12.6061	17.1691	20.1525	16.8151	10.903	12.7029	16.205	43.2652
918	13.1049	14.3103	14.0122	10.5264	4.4747	9.7128	7.5833	17.511	75.1372	79.107	108.263	149.703	96.911	72.2837	92.9894	75.717	63.1575	105.82	153.49	155.365	107.37	10.9188			918	7.9436	3.0917	7.3272	7.7669	32.0833	31.2462	17.1316	38.9913	11.4436	5.8353	6.7791	10.3234	17.9949	13.305	14.261	14.83	12.2984	16.9611	20.9432	17.0274	10.7938	13.1321	15.4805	43.4529
917	13.0882	15.0802	14.134	10.8141	4.4648	9.6038	7.6258	17.3042	76.8223	80.3418	108.126	157.758	97.7534	74.2593	92.7837	74.8673	63.5115	104.57	156.933	157.79	108.835	11.5017			917	7.9293	3.4631	7.5257	7.6905	32.213	31.4149	17.3198	38.3171	11.514	5.4886	6.8827	10.1739	18.1115	13.0455	14.2353	14.9947	11.8613	16.6764	21.7196	16.8916	10.7436	13.4249	15.102	43.3746
916	13.012	14.9161	14.3546	12.9439	4.3502	9.5764	7.4831	17.2189	76.9571	80.7376	107.496	156.041	99.2791	88.8845	90.4022	74.6537	62.323	104.055	157.208	158.568	109.891	11.1634			916	7.8032	3.4679	7.6336	7.8972	32.4418	31.556	17.5018	37.8652	12.1408	5.7382	6.7326	10.0964	18.0538	13.048	14.1507	15.1806	11.6282	16.8027	22.0801	16.9863	10.9521	13.2737	14.6519	42.6849
915	13.3231	14.4127	14.642	13.0895	4.3713	9.6161	7.3648	17.0424	75.9001	80.6825	110.066	150.775	101.267	89.8843	90.8407	74.9632	61.3377	102.988	155.049	158.459	109.563	10.8172			915	8.0755	3.3095	7.5159	7.9524	33.0833	31.6349	17.5966	37.4969	13.2651	6.2384	6.8171	10.1643	17.459	13.1685	14.1373	15.0053	11.8228	16.9747	22.031	17.2534	10.9922	12.8594	14.2639	44.1744
914	13.3454	14.8063	14.723	11.7672	4.7839	9.6724	7.5362	16.6625	73.4094	77.9155	110.25	154.892	101.827	80.8042	99.415	75.4021	62.7652	100.692	149.961	153.025	108.903	10.5395			914	8.2149	3.1714	7.5576	8.0664	33.4339	31.6902	17.8647	37.6067	13.4837	6.0763	6.809	10.1809	17.7128	13.1661	14.098	15.1102	12.1643	17.2449	21.4535	17.2591	10.9732	12.7306	13.9926	44.9369
913	13.2448	14.4667	14.467	10.7885	4.7687	9.7881	7.8071	16.3146	73.2857	77.2234	109.419	151.34	100.056	74.0835	99.0991	76.304	65.0214	98.5901	149.708	151.666	107.529	10.4123			913	8.0544	3.1679	7.7635	8.0063	33.1323	31.6169	18.0184	38.0225	13.1261	6.4797	6.7588	10.1556	18.4128	13.1624	13.9583	15.1793	12.2902	17.4956	20.9496	16.8482	11.2821	12.459	13.6456	44.059
912	13.2467	14.2026	14.1333	10.274	4.5309	9.9311	7.7325	16.2564	73.1524	76.2433	109.435	148.577	97.7485	70.5505	94.1573	77.4188	64.4001	98.2384	149.436	149.741	105.97	10.3801			912	8.2302	3.2714	7.7855	7.8271	32.3836	31.491	18.2522	38.2072	12.9267	6.7482	6.7796	10.4049	18.5103	13.3173	13.8407	15.3121	12.2401	17.6871	20.3708	16.5571	11.505	12.5602	12.9506	45.0206
911	14.1574	14.8342	14.0052	10.1649	4.5696	10.1356	7.7299	15.827	72.0065	76.2259	116.958	155.184	96.8626	69.8013	94.9616	79.013	64.3785	95.6435	147.095	149.707	106.96	10.6524			911	7.8042	3.4833	7.4743	7.9286	32.0304	31.545	18.3629	38.1823	13.2137	6.7163	6.7257	10.4393	18.1231	13.4846	13.6287	15.158	12.704	17.3022	19.8295	16.2557	11.3701	12.7029	12.0883	42.6903
910	14.5572	15.1057	13.7568	10.4511	4.5231	10.0958	7.9329	15.6946	70.28	77.5994	120.261	158.024	95.1446	71.7666	93.9953	78.7027	66.0691	94.8434	143.568	152.404	107.478	10.7242			910	7.7469	3.675	7.5257	7.8922	31.8545	31.7137	18.5498	38.0337	13.8606	6.2189	6.6512	10.7519	18.3256	13.4047	13.6912	15.5684	13.4312	17.2643	20.2829	16.4954	11.2609	12.7902	11.8149	42.3769
909	14.4615	15.5226	14.0041	11.0624	5.2009	10.0742	7.9981	16.523	68.6206	78.3348	119.471	162.386	96.855	75.9644	108.081	78.5344	66.6122	99.8495	140.178	153.849	110.178	10.5291			909	7.724	3.6036	7.6495	7.9048	31.963	31.7289	18.7417	37.5493	15.0422	6.7345	6.7216	10.8339	18.3705	13.2226	13.3186	15.2523	13.3846	17.243	20.3295	16.6712	11.1739	12.5197	11.8202	42.2516
908	14.1021	15.4765	14.3754	12.0945	6.4627	10.002	7.9277	17.2291	68.8331	77.3294	116.502	161.903	99.4229	83.0517	134.302	77.9715	66.0258	104.116	140.612	151.874	113.578	10.3932			908	7.5893	3.6	7.6654	8.0526	31.8386	31.7151	19.2731	37.0587	14.8917	6.9777	6.6579	10.7074	18.2808	13.6285	13.4424	14.9748	13.1142	17.2187	20.5749	16.4692	11.1282	12.2162	12.1788	41.5148
907	13.8558	14.8513	14.6752	13.4227	6.8987	10.1079	8.0793	16.6144	69.4256	80.2719	114.467	155.363	101.496	92.1723	143.363	78.7971	67.2884	100.402	141.823	157.653	115.282	10.2607			907	8.2063	3.8167	7.9167	8.1366	31.9987	31.6846	19.5818	36.8614	13.2653	7.0781	6.8516	10.576	18.6	13.9582	13.5576	15.2829	13.1014	17.0952	20.5879	16.0674	11.3055	12.1565	12.4679	44.8899
906	14.0521	14.3869	14.0567	14.1624	5.7469	10.6215	7.9282	16.2893	67.8956	80.8761	116.089	150.505	97.2187	97.2518	119.427	82.8009	66.03	98.4372	138.697	158.84	112.53	9.45408			906	8.5053	4.0714	8.2843	8.094	32.0847	31.7773	20.1107	36.7591	12.2394	7.3179	6.7557	10.7	18.7308	14.0295	13.8725	15.0226	13.0198	17.2556	20.2377	16.0354	11.4181	12.4579	12.3975	46.5255
905	14.3559	14.224	13.7	13.7437	5.3177	10.5363	7.9834	16.5488	65.947	77.4726	118.598	148.801	94.7517	94.3766	110.508	82.1367	66.4897	100.005	134.717	152.155	110.254	8.95235			905	8.4776	4.1512	8.239	8.2018	32.3175	31.9654	20.3235	36.4806	12.9717	7.4406	6.8897	10.8196	18.359	14.0209	14.0662	15.1142	12.6527	17.793	20.0943	16.0559	11.4482	12.3845	12.2429	46.3739
904	14.1451	14.2788	13.9229	12.9333	5.2026	10.7578	8.0449	17.1998	65.8578	75.8692	116.857	149.374	96.2934	88.8117	108.116	83.8634	67.0019	103.939	134.534	149.006	109.78	8.77453			904	8.6686	4.2012	8.2708	8.4674	32.5767	32.0443	20.5264	36.4594	13.6158	7.4644	6.7818	10.9074	17.8423	13.9299	14.2108	15.1965	12.3497	18.3411	20.3269	15.7683	11.4738	12.5144	12.3491	47.4187
903	13.6068	14.3554	14.4243	12.661	5.5269	10.9271	8.0899	18.0522	65.8478	78.1061	112.41	150.175	99.7611	86.9418	114.855	85.1832	67.3767	109.091	134.514	153.399	111.371	8.93125			903	8.8634	4.3274	8.4926	8.7168	32.7976	32.1037	20.7134	36.2085	14.6563	7.7408	6.7849	10.727	17.5474	13.786	14.076	15.8712	12.3019	18.5569	19.9974	16.0731	11.6644	12.4707	12.409	48.4843
902	13.5643	15.2821	14.5208	13.5225	5.6456	10.7241	8.07	18.1131	65.5412	77.3367	112.059	159.87	100.429	92.8576	117.322	83.6007	67.211	109.459	133.888	151.888	112.858	9.25082			902	9.255	4.5917	8.8554	8.8271	32.8056	32.0761	21.059	36.1685	15.05	7.9311	6.8024	10.8968	17.1474	13.8758	14.3064	17.5989	12.2343	18.5355	20.1667	16.1906	11.6366	12.6326	12.2082	50.6265
901	14.1757	15.3876	14.7899	14.4124	5.8213	10.6999	7.9907	17.459	65.7081	76.4312	117.11	160.973	102.29	98.9685	120.973	83.4121	66.5505	105.506	134.229	150.11	114.012	9.1895			901	10.0287	4.8726	8.8873	8.911	33.0635	32.1867	21.567	36.3383	14.9401	7.8705	6.7648	10.8063	17.5256	14.0184	14.6397	17.6029	12.3322	18.4043	19.9496	17.1872	11.3222	13.0319	11.9569	54.8587
900	14.8202	14.5069	14.6674	14.3162	6.0146	10.7528	8.3085	16.8176	67.6378	75.9947	122.434	151.76	101.442	98.3079	124.99	83.8244	69.1973	101.63	138.171	149.253	114.101	8.76826			900	10.1595	4.8202	8.7365	8.7744	33.2963	32.2116	21.9446	36.4394	15.465	7.9775	6.7958	10.9789	18.1846	13.8487	14.7733	17.0584	12.1608	18.0418	20.0413	17.6963	11.1382	12.9798	12.2114	55.5742
899	15.3924	14.3202	14.6606	14.0148	6.0208	10.8762	8.4886	16.6831	67.4754	76.8293	127.161	149.807	101.395	96.2382	125.119	84.7864	70.6973	100.817	137.839	150.892	114.475	8.745			899	9.6905	4.9048	8.625	8.7519	33.3188	32.3983	22.2497	35.985	15.9992	8.2774	7.0742	10.9421	18.3923	13.7946	14.8444	16.2444	12.2238	17.621	20.0207	17.1347	11.1973	13.0383	12.612	53.0087
898	15.4194	14.9967	14.4742	12.935	5.8077	10.9561	8.543	16.7083	66.4	77.0343	127.384	156.884	100.106	88.8233	120.691	85.4093	71.1504	100.969	135.642	151.294	113.835	9.17251			898	9.4928	4.8095	8.7279	8.7318	33.5794	32.6349	22.3776	35.5081	15.9159	8.6508	7.2819	10.8667	18.1462	13.6248	14.5319	15.7158	12.2599	17.7561	19.9587	16.2671	11.3835	13.2364	12.694	51.9273
897	15.4603	15.1628	14.3625	11.4213	5.6886	11.1604	8.7746	17.6105	65.7713	77.5921	127.722	158.622	99.3337	78.4289	118.216	87.0019	73.0792	106.421	134.358	152.39	113.557	9.44262			897	9.9074	5.0512	8.9718	8.9962	33.8135	32.5975	22.5043	35.3945	15.2879	7.9492	6.8394	10.8935	18.0615	13.7208	14.7831	15.5989	12.3636	18.1691	20.0426	16.3311	11.5875	13.2162	12.6467	54.1952
896	15.0193	14.2237	14.271	10.7016	6.0022	11.0964	8.6139	19.6806	65.9943	77.7913	124.079	148.798	98.7009	73.4868	124.733	86.503	71.7408	118.931	134.813	152.781	113.457	9.31157			896	10.2321	5.1429	9.3444	9.3095	33.9167	32.751	22.6642	35.211	14.9912	7.3631	6.7703	11.1141	18.5782	13.8204	14.6238	15.1182	12.4487	18.3946	20.4134	16.8881	11.7313	13.4185	12.6646	55.9714
895	15.1611	14.8299	14.3818	11.352	6.2294	11.3329	8.7095	19.408	65.7544	76.6257	125.25	155.139	99.4672	77.953	129.454	88.3467	72.537	117.284	134.323	150.492	115.025	9.24402			895	9.9761	5.3155	9.3909	9.2118	34.2183	32.888	22.7761	34.5119	14.9743	7.0697	6.8856	11.1497	18.6782	14.3075	14.5282	15.2032	12.5571	18.6501	20.9328	16.8744	11.8216	13.8424	12.9159	54.571
894	15.4079	16.0804	14.607	12.5757	6.1896	11.6638	9.1602	17.4368	65.3792	77.3466	127.289	168.221	101.025	86.3561	128.627	90.9262	76.2907	105.372	133.557	151.908	116.957	9.44214			894	9.9981	5.225	9.4645	9.1541	34.5145	32.6113	23.1796	34.5006	14.9628	7.4897	6.9175	10.912	18.4167	14.4772	14.6752	15.0943	12.7657	18.6268	21.1615	17.2226	11.8127	14.1278	13.2829	54.6913
893	15.4169	16.6644	15.4502	13.6318	6.0696	11.2596	9.1327	15.2785	65.909	79.8237	127.364	174.33	106.856	93.6082	126.133	87.7752	76.0617	92.3289	134.639	156.773	117.587	10.0862			893	10.2846	5.3357	9.4755	9.3459	34.377	32.5159	23.5793	34.573	14.8252	8.9687	6.9506	11.0252	18.2872	14.5769	14.9387	14.5604	13.1142	18.3265	21.0052	16.4692	11.9855	14.2545	13.7487	56.2586
892	15.282	16.9945	16.196	13.5517	5.9953	11.0591	9.0181	15.4055	66.8194	78.6132	126.249	177.784	112.015	93.0582	124.589	86.2122	75.1072	93.0963	136.499	154.395	117.9	10.2635			892	10.3037	5.7714	9.6054	9.3546	34.4325	32.5574	23.8438	34.4444	15.4369	9.3098	6.8593	10.9004	18.1731	14.6986	14.8713	14.915	12.9627	18.3032	20.6331	16.403	12.194	14.5932	14.2324	56.363
891	15.0939	15.9087	16.057	13.3901	6.0725	11.157	8.9544	16.3434	65.7837	78.334	124.695	166.425	111.053	91.9485	126.194	86.9754	74.5767	98.7641	134.383	153.847	116.886	9.39444			891	10.4842	6.0179	9.864	9.6892	34.5648	32.7137	23.6482	34.6155	15.5739	8.9944	6.8559	11.2224	17.9449	14.7638	14.685	15.0664	12.9802	18.1837	20.9393	16.5845	12.3523	14.9329	14.4143	57.3504
890	14.534	15.902	15.9621	13.9614	6.1381	11.1712	8.9231	16.8834	64.1865	76.4991	120.07	166.355	110.397	95.8715	127.557	87.0861	74.316	102.027	131.12	150.243	116.504	8.99984			890	10.9694	6.369	9.9534	9.7218	35	32.8368	23.4895	34.0849	15.8219	9.5054	7.0297	11.1761	17.9346	14.6322	14.8223	15.1673	13.6737	18.3499	21.0039	16.4418	12.4125	14.8072	14.5121	60.0045
889	14.8708	15.9009	15.8489	14.22	6.5967	11.3249	8.8495	16.8899	65.8392	76.6953	122.852	166.343	109.614	97.6473	137.087	88.2843	73.703	102.067	134.496	150.629	118.272	9.2163			889	10.7049	6.5845	9.7022	9.5752	35.2751	32.9945	23.5744	33.6492	16.1358	8.4907	7.1069	11.0082	17.9667	14.4157	14.8897	14.9934	14.1014	18.5792	21.3243	16.25	12.2219	14.655	14.3197	58.5577
888	16.4191	15.7655	16.0564	13.5615	6.4038	11.4211	8.8025	16.477	67.4568	77.8805	135.643	164.927	111.049	93.1255	133.078	89.0342	73.3116	99.5715	137.801	152.956	119.05	9.53735			888	10.5263	6.6452	9.3603	9.8947	35.377	33.112	23.8905	33.6542	16.3682	7.1994	6.9766	11.1185	18.1218	14.3001	14.7868	15.3201	14.1678	18.7862	22.0749	16.1484	12.2475	14.5304	13.7298	57.5807
887	16.7724	16.158	17.0074	12.8084	5.8991	11.5607	8.8567	16.4397	67.1261	76.6108	138.562	169.033	117.626	87.954	122.59	90.1225	73.763	99.3461	137.125	150.463	118.658	9.68871			887	10.9035	6.4952	9.5944	10.0138	35.4008	33.0263	24.1218	33.5318	16.9084	6.61	6.8954	11.3805	18.5872	14.4305	15.0233	15.3214	14.1515	18.8659	22.0039	15.5833	12.5028	14.6198	13.6625	59.644
886	15.7445	16.1781	18.115	13.4182	5.8771	11.6859	9.0484	16.7842	66.0653	75.0696	130.07	169.243	125.287	92.1414	122.133	91.0985	75.3596	101.428	134.958	147.436	118.915	9.112			886	10.9026	6.5286	9.5098	10.2068	35.4802	33.2199	24.0492	33.3071	16.6644	6.4563	7.0649	11.259	18.6603	14.4391	15.1581	15.1992	13.8427	19.0962	22.1072	15.4532	12.6198	14.5985	13.7992	59.6391
885	15.5554	15.4563	18.5394	14.0839	6.3749	11.8087	9.0468	16.6062	64.8395	76.4408	128.508	161.692	128.222	96.7127	132.478	92.0558	75.3463	100.352	132.454	150.129	119.795	8.69195			885	10.9742	7.381	9.4363	10.4724	35.6138	33.3527	24.1611	32.8352	16.331	6.9396	7.0619	11.385	19.0564	14.4477	15.2279	14.9429	13.8706	19.1662	22.4961	15.6986	12.5753	14.8807	13.694	60.0308
884	15.0261	14.9832	17.6061	14.0682	6.423	12.3082	9.0204	16.5933	64.128	76.079	124.135	156.743	121.767	96.6049	133.477	95.9497	75.1264	100.274	131.001	149.418	118.45	8.19404			884	10.5138	7.8083	9.375	10.6805	35.3466	33.2503	24.1304	32.3371	16.8806	7.3416	7.1123	11.3867	19.45	14.6544	15.1703	14.7888	14.5268	18.8941	23.0581	15.8299	12.8629	15.36	13.6383	57.5123
883	14.2122	15.0772	17.049	13.4407	5.9201	12.3801	9.1859	17.0863	65.3289	76.4027	117.411	157.726	117.914	92.2959	123.027	96.5102	76.5047	103.254	133.454	150.054	116.815	8.10888			883	10.4728	8.1607	9.4154	10.6003	35.4656	33.2158	24.2952	31.7403	17.8587	7.4515	7.2134	11.1967	19.241	14.8585	15.0404	14.8274	14.8497	18.8853	22.8114	16.1164	13.4682	15.8786	13.836	57.288
882	14.4456	14.81	17.3827	12.8859	6.028	12.9357	9.2846	17.1826	65.1258	75.7367	119.339	154.931	120.222	88.4862	125.269	100.841	77.3268	103.835	133.039	148.746	117.204	7.89447			882	10.681	8.2845	9.6483	10.5313	35.664	33.2918	24.674	31.1885	18.7642	7.8595	7.0695	11.0707	19.4423	14.7528	15.1397	15.1036	14.7552	19.1254	22.8501	16.242	13.8049	16.3813	13.8896	58.4269
881	15.3435	14.6615	16.8408	13.2942	5.5995	12.6242	9.5272	17.0501	63.6162	75.4789	126.757	153.377	116.474	91.2899	116.364	98.4131	79.3473	103.035	129.955	148.24	116.325	7.58481			881	10.7412	8.4167	10.0527	10.718	35.7976	33.2503	24.7724	30.8052	19.1686	8.2258	6.9912	11.249	19.2179	14.7245	15.587	15.4635	14.1235	18.5763	22.0904	16.0068	13.7035	16.7945	13.7045	58.7562
880	15.2295	15.5494	17.0939	13.8239	5.5631	12.2107	9.9179	16.6414	63.7084	77.7314	125.815	162.666	118.225	94.9273	115.608	95.1896	82.6012	100.565	130.144	152.664	117.84	8.17883			880	10.3457	8.4881	10.2194	10.7632	35.7474	33.1867	24.7269	30.6005	19.705	7.4187	6.8986	11.5174	19.0936	14.936	15.4596	15.9402	13.817	18.0457	21.5181	15.7443	13.7079	17.1534	13.5584	56.5928
879	14.613	15.9489	17.7083	15.2768	5.6182	12.309	9.7468	16.3381	64.3921	75.7538	120.722	166.845	122.474	104.904	116.753	95.9559	81.1762	98.7321	131.54	148.78	118.788	8.11311			879	10.1041	8.8274	10.337	10.9662	35.6653	33.1881	24.754	30.2472	20.0687	7.5661	6.9515	11.3825	18.7833	14.8967	15.3125	15.7862	13.9254	18.4169	21.363	14.9475	13.7982	17.4121	13.3996	55.2712
878	14.8306	16.161	17.8876	16.2748	5.9625	12.0033	9.6258	16.8403	65.9851	73.6897	122.52	169.064	123.714	111.757	123.908	93.5728	80.1685	101.767	134.795	144.726	120.599	8.13407			878	10.0611	8.8298	10.136	10.995	35.8029	33.1826	24.6888	30.0662	20.5946	7.9568	6.873	11.2502	18.8423	14.9975	15.326	15.8592	13.5897	18.5948	21.2997	14.7888	13.5351	17.4164	13.4543	55.036
877	15.3862	16.4689	17.5353	15.5109	6.1577	11.7796	9.5426	17.0135	68.7723	75.0192	127.11	172.285	121.277	106.512	127.964	91.829	79.4755	102.814	140.488	147.337	121.709	8.75617			877	9.9838	8.5512	10.3627	10.99	35.996	33.2573	24.3764	29.8851	21.5014	8.2353	6.9417	11.1656	18.8756	14.8303	15.2402	15.6826	12.9709	18.8309	21.2067	14.8505	13.2609	17.0745	13.4805	54.6131
876	15.1298	15.8641	17.1578	13.9908	6.5385	11.7275	9.7147	17.4074	69.9898	76.7534	124.992	165.958	118.667	96.0734	135.878	91.4228	80.9089	105.194	142.975	150.743	121.281	8.80908			876	10.3095	8.9095	10.5723	11.01	35.9616	33.3513	24.4145	29.603	23.5894	7.8984	6.9035	11.2994	18.5141	14.9164	15.3505	15.5671	12.7739	19.2245	21.3734	14.9441	13.1449	17.0106	13.8391	56.3948
875	14.8768	16.2399	17.6103	13.9541	6.921	12.0586	9.9	17.3039	69.9675	75.9631	122.902	169.889	121.796	95.8214	143.826	94.0039	82.4521	104.568	142.93	149.191	122.738	8.99356			875	11.0602	9.206	10.7917	11.2707	36.082	33.1563	24.54	29.4769	24.7683	8.0153	6.9701	11.9782	18.6026	14.9865	15.424	15.8114	12.979	19.4568	21.4897	14.6735	13.2508	16.7657	14.3733	60.5012
874	15.18	18.3634	18.0858	14.3663	6.9144	12.3556	10.1851	17.9176	68.6861	75.6823	125.406	192.104	125.085	98.6519	143.689	96.3192	84.8266	108.277	140.312	148.639	126.331	10.0213			874	11.2751	9.4048	10.9265	11.6065	36.2156	33.1729	24.2657	29.6217	25.1676	8.3156	6.9731	12.3522	19.1141	15.1624	15.5208	15.9389	13.2121	19.516	21.4018	14.3596	13.2821	16.5825	14.5289	61.6768
873	14.882	19.3162	18.5941	14.412	7.4094	12.2236	10.6755	18.6321	69.3418	76.586	122.945	202.071	128.6	98.9657	153.976	95.2902	88.9109	112.595	141.652	150.414	129.542	10.8169			873	11.17	9.831	11.0282	11.8095	36.1204	33.0526	24.2374	29.5156	25.2133	8.5576	7.1516	11.7743	19.5718	15.3358	15.4939	15.8778	13.7331	19.6025	21.9225	14.6164	13.3222	16.3557	14.7003	61.1018
872	14.668	17.8586	18.4221	14.8418	8.0801	12.4473	10.545	19.4907	71.7717	76.5866	121.177	186.823	127.411	101.917	167.914	97.0341	87.824	117.783	146.615	150.415	130.491	10.1351			872	10.9933	10.125	11.0772	12.2707	36.1138	32.8479	24.1415	28.9039	24.1293	8.2073	7.0641	11.1575	19.2231	15.1476	15.6005	15.6308	14.4825	19.346	22.1512	14.7009	13.3868	16.1342	14.6856	60.1353
871	15.2768	15.994	18.2193	15.1945	9.0322	12.2867	10.3186	20.8841	71.6967	76.4924	126.206	167.317	126.008	104.339	187.7	95.7821	85.9384	126.204	146.462	150.23	131.619	10.1058			871	11.8138	10.05	11.1789	12.084	36.0754	32.7635	23.9324	28.7091	23.345	8.4071	7.0901	11.1126	18.6936	15.1292	15.6814	15.4635	14.8054	19.1127	22.2416	14.6792	13.6109	15.6006	14.9832	64.6235
870	15.5599	15.442	18.1363	15.5686	8.9605	12.0545	10.4382	20.8725	71.7465	76.773	128.545	161.542	125.434	106.908	186.21	93.972	86.9345	126.134	146.564	150.781	131.302	9.75677			870	12.4336	10.0714	11.087	11.8872	36.0053	32.8672	24.0947	28.6667	23.1791	8.696	7.2903	11.2992	18.6859	15.6765	15.7475	15.4502	14.7261	19.24	22.1305	15.242	13.6009	15.2599	15.4606	68.014
869	15.2413	16.1734	17.8837	16.0447	8.0619	12.0664	10.7131	19.6897	70.0101	76.18	125.913	169.194	123.687	110.177	167.536	94.0647	89.224	118.986	143.017	149.617	129.141	8.82974			869	12.5415	9.981	11.5368	12.2694	35.9061	33.0443	24.4649	28.4045	22.6518	8.8748	7.176	11.2421	18.3026	15.8266	16.2598	15.5764	14.6713	19.3362	22.1744	15.7317	13.9699	15.0554	15.5846	68.6042
868	15.6909	17.4521	17.175	15.4699	7.697	12.3567	10.7067	19.6575	68.452	76.3737	129.627	182.571	118.785	106.23	159.953	96.3278	89.1707	118.791	139.834	149.997	129.129	9.2899			868	12.3161	9.8131	11.848	12.9236	36.1415	33.2946	24.524	28.4082	22.4433	9.6292	7.2909	11.0241	18.0603	15.4207	16.4485	15.9017	14.296	19.1827	22.0504	16.1381	14.2308	14.6315	15.4816	67.3712
867	15.8116	16.4104	17.6597	14.4572	8.1016	12.7944	10.395	20.0695	67.8227	76.2947	130.624	171.673	122.138	99.2761	168.361	99.7399	86.5747	121.281	138.548	149.842	128.806	9.15563			867	12.2942	9.9036	11.9191	12.8972	36.4325	33.408	24.5535	27.9563	22.4371	11.088	7.345	10.9515	17.9346	15.5105	16.0502	16.4475	14.3718	19.3732	21.5401	15.6678	14.3088	14.345	15.551	67.2514
866	15.8032	14.6423	18.8795	14.2576	8.2976	13.3972	10.4946	21.5413	66.0454	77.3319	130.555	153.177	130.574	97.9055	172.434	104.439	87.4043	130.175	134.918	151.879	129.346	8.38971			866	11.7087	10.0119	11.8958	12.6504	36.4841	33.5297	24.5424	27.779	21.9887	12.3472	7.2321	11.5156	17.6449	15.4563	15.9044	16.6228	14.472	19.5627	21.4406	15.3253	14.466	14.0777	15.8486	64.0486
865	16.166	14.2031	18.8842	15.4154	8.1783	13.1367	10.5138	21.4742	65.8539	79.3147	133.552	148.582	130.607	105.856	169.955	102.408	87.5642	129.77	134.526	155.773	129.859	8.01684			865	11.3639	10.0095	11.788	12.485	36.6389	33.6542	24.7651	27.6067	22.1822	11.7735	7.2554	11.4717	17.6154	15.5314	15.9069	16.8181	14.3392	19.3605	21.863	15.5263	14.5284	14.1193	16.0074	62.1625
864	16.3236	14.0435	18.9273	16.3205	8.2353	12.5367	10.6034	21.8604	66.4772	81.8295	134.854	146.912	130.905	112.071	171.139	97.731	88.3104	132.104	135.8	160.712	131.054	8.21501			864	11.1605	10.4167	11.9473	12.9599	36.7791	33.5837	24.8376	27.2659	23.4833	11.3393	7.3859	11.3646	17.1692	15.5387	15.9167	16.3758	14.6189	19.2828	22.1059	16.0285	14.7804	14.1555	15.7676	61.0499
863	16.2407	14.4469	19.1575	15.9449	8.8834	12.5171	10.3142	21.4313	66.1991	80.9504	134.169	151.132	132.497	109.492	184.607	97.5782	85.9018	129.511	135.232	158.986	131.911	9.24952			863	11.68	10.4202	12.4265	13.282	36.9087	33.4329	24.7331	26.5506	24.4377	10.8107	7.3273	11.512	16.5128	15.5424	16.2243	15.5724	14.697	19.8027	22.009	16.879	14.854	13.8647	15.6225	63.8916
862	16.8036	15.3806	19.5991	15.0771	8.9359	12.5865	10.5663	20.7546	65.4588	79.7237	138.82	160.9	135.551	103.533	185.698	98.1192	88.0014	125.421	133.719	156.576	132.634	9.61377			862	11.8214	10.1667	12.5895	13.5276	36.922	33.4398	24.8758	25.8165	23.7023	10.7056	7.1528	11.374	16.3026	15.8057	16.3162	15.498	14.7564	19.932	21.6137	16.6929	14.7804	13.7423	15.4932	64.6651
861	17.5002	15.259	19.4769	14.948	8.4067	12.5228	10.8365	21.0806	66.9022	80.211	144.574	159.628	134.706	102.646	174.701	97.6226	90.2518	127.391	136.668	157.533	132.572	8.963			861	11.3553	10.3833	12.6507	13.703	36.7712	33.2849	25.4428	25.4682	23.5684	11.5097	7.0275	11.5938	16.9769	16.032	16.2206	15.5378	14.9907	20.2255	21.6021	16.4144	14.9197	14.0224	15.1861	62.1155
860	17.3515	15.6776	19.8611	14.7334	8.102	12.5179	10.5925	21.8967	68.2334	78.059	143.346	164.007	137.363	101.173	168.369	97.5844	88.2196	132.323	139.387	153.307	132.508	8.85827			860	11.297	10.3702	12.7439	13.7632	36.5608	33.112	25.8893	25.7204	24.1843	12.5319	6.9793	11.1981	17.0205	16.0701	16.152	15.1129	15.3823	20.4655	21.1292	16.1393	14.9287	14.2322	15.0883	61.7966
859	17.0344	14.514	20.0744	14.5116	8.2501	12.6622	10.4456	23.5027	66.5869	75.3972	140.726	151.834	138.838	99.6497	171.447	98.7093	86.9962	142.028	136.024	148.079	131.433	8.57943			859	11.5358	10.4476	12.7341	14.0226	36.8862	33.0927	26.0467	25.5518	24.3292	13.0652	7.1093	11.3795	16.6154	15.5732	16.1115	14.7703	15.1049	20.3022	21.624	15.9932	15.0546	14.1693	15.0032	63.1028
858	16.5235	14.7724	20.5177	14.2491	8.0566	12.8131	10.4771	22.6929	65.5408	73.6566	136.506	154.538	141.904	97.8471	167.425	99.8857	87.2585	137.135	133.887	144.661	130.105	8.32342			858	11.3878	10.6833	12.8174	14.0539	37.3056	32.9544	26.2386	24.794	24.4918	11.6531	7.3262	11.3924	16.1936	15.5092	16.3235	14.7902	15.0606	20.24	21.4121	15.9943	15.2698	14.3536	15.1262	62.2932
857	16.3454	14.827	21.4919	14.6772	8.2944	12.8808	10.2514	21.4632	66.2089	73.1743	135.034	155.109	148.642	100.787	172.367	100.413	85.3788	129.703	135.252	143.713	130.64	8.64726			857	11.1757	10.8512	12.8664	13.8634	37.332	32.8147	26.2817	24.3208	24.1816	10.7813	7.503	11.6281	16.1026	15.4453	16.2194	14.988	15.6958	20.104	21.199	16.3904	15.3456	14.7348	15.3417	61.133
856	16.6872	15.4069	21.5316	14.9013	8.7876	12.2844	10.387	21.622	66.0163	75.0777	137.858	161.175	148.917	102.326	182.617	95.7642	86.5081	130.663	134.858	147.452	132.814	9.56784			856	11.2837	11.1452	12.9596	13.5902	37.4008	32.834	26.1599	24.2522	24.1227	10.8241	7.4523	11.6235	15.9872	15.3198	15.9534	15.1846	15.5443	19.6919	21.5297	16.29	15.4671	14.853	15.4248	61.7238
855	17.1104	15.6538	20.9584	15.1722	8.6196	12.6439	10.5821	21.6123	65.6717	77.3475	141.354	163.758	144.952	104.186	179.125	98.5667	88.133	130.604	134.154	151.91	133.674	9.23477			855	11.6734	11.0702	13.2855	13.7368	37.1548	32.8299	26.0664	24.402	23.7824	11.3194	7.636	11.4078	15.8641	15.4453	15.7304	15.6335	15.1061	19.5811	22.009	16.129	15.9744	14.771	15.653	63.8555
854	16.9144	15.1808	20.9238	15.9799	9.28	13.1619	10.594	21.7588	65.9784	77.4294	139.735	158.81	144.713	109.732	192.849	102.605	88.2321	131.49	134.781	152.07	135.502	9.54905			854	12.2894	11.2512	13.8775	13.6955	37.1071	32.8064	25.6999	23.9913	23.5403	10.6003	7.8151	11.4389	15.6615	15.6568	15.6299	15.595	14.8508	19.6093	23.0646	16.4132	16.864	14.7497	15.5941	67.2252
853	17.1849	14.8326	20.5362	15.96	10.4967	13.4053	10.6557	22.4099	66.1818	78.0572	141.97	155.167	142.032	109.596	218.134	104.502	88.746	135.424	135.196	153.303	138.407	11.2299			853	13.2407	11.5869	14.136	13.5727	37.2513	32.7068	25.3838	23.6604	24.2063	10.4484	7.7707	11.814	15.8897	15.7257	15.7574	15.3891	15.0571	19.3858	23.1641	16.1461	17.4404	14.4377	15.7192	72.4289
852	17.2035	15.2898	19.8264	16.0833	10.3559	13.4011	11.0461	22.5471	65.5892	80.2297	142.123	159.95	137.123	110.442	215.208	104.47	91.9974	136.253	133.986	157.57	138.912	10.982			852	13.3381	12.2143	14.2512	13.6366	37.3003	32.8686	25.2386	23.6242	25.7561	11.601	7.8271	12.033	16.641	16.2841	15.8248	15.4529	15.2168	19.3712	22.7868	15.7352	17.7001	14.4707	15.5689	72.9617
851	16.8794	15.6344	20.5718	16.3273	9.4832	13.6671	11.4119	22.1025	64.2182	79.8173	139.446	163.555	142.278	112.118	197.072	106.543	95.044	133.567	131.185	156.76	137.757	9.47807			851	12.7221	12.6964	14.3897	14.0238	37.3558	32.8119	25.4182	23.3184	26.9371	12.2972	7.7759	11.8321	16.4551	16.567	15.94	15.2284	14.9452	19.241	22.7468	15.2979	17.4326	14.738	15.4658	69.5921
850	16.8055	15.6912	21.1702	16.8847	9.0911	14.1843	11.9259	21.7409	64.1259	79.4593	138.835	164.149	146.417	115.946	188.924	110.575	99.3248	131.382	130.997	156.057	138.261	8.49907			850	12.2569	12.8286	14.4265	14.317	37.6402	32.7524	25.802	22.9663	26.5089	11.5269	7.776	11.8274	16.0692	16.7122	16.0049	15.0305	15.4231	19.3499	22.3643	15.7888	17.0045	14.8626	15.1998	67.0474
849	18.4729	15.9765	20.4432	17.2282	8.9032	14.3536	11.7563	22.3978	64.1805	78.2392	152.61	167.134	141.389	118.304	185.019	111.895	97.9123	135.351	131.108	153.661	139.438	8.32667			849	11.8844	13.0857	14.3395	14.3985	38.0145	32.7372	25.9397	22.6879	26.3206	12.2592	7.8054	11.7702	15.7974	16.9717	15.9289	14.6454	15.4149	19.4558	21.9483	16.4304	17.3445	14.9393	14.8065	65.0097
848	19.6696	16.2878	20.8886	16.8737	8.1439	14.0611	11.2673	22.1723	65.6881	76.2834	162.496	170.391	144.469	115.87	169.24	109.615	93.8397	133.989	134.188	149.82	138.392	8.22016			848	12.0458	13.4905	14.5135	14.688	37.6019	32.9544	26.1697	22.6429	25.8797	12.7672	8.45	11.6219	15.7038	17.5228	16.3456	14.6056	15.6981	19.3508	21.6357	16.7477	17.8986	14.8967	14.6288	65.8926
847	18.7224	17.1522	21.8043	16.5258	8.0639	13.3984	11.2185	21.6641	65.4376	76.7031	154.671	179.433	150.803	113.481	167.577	104.448	93.4333	130.917	133.676	150.644	137.908	8.80347			847	12.5081	13.7238	14.9044	14.7093	37.4405	33.0346	26.3653	22.3695	25.1435	14.6814	9.701	11.9393	16.0474	18.2079	16.8897	14.5312	15.81	19.5462	20.8553	16.4475	18.6065	14.9361	14.7928	68.4215
846	19.1514	18.0765	22.5876	17.5846	8.4898	13.1198	11.271	21.8489	66.1316	80.7646	158.215	189.103	156.22	120.752	176.428	102.277	93.8705	132.034	135.094	158.621	142.261	9.79657			846	12.8243	13.8476	15.2745	15.1955	37.5304	33.0028	26.7355	21.814	24.7722	15.6688	9.3088	11.8433	16.2577	18.5141	17.3027	14.3745	15.4382	19.8912	21.3643	16.7089	19.6845	15.1768	15.102	70.1512
845	19.5957	17.5454	22.5861	19.8066	8.7815	13.5055	11.032	22.236	66.0905	80.7589	161.886	183.547	156.21	136.01	182.49	105.283	91.88	134.373	135.01	158.609	144.53	9.53229			845	12.6686	14.4631	15.402	15.4799	37.4405	33.1106	27.3506	21.6816	25.221	14.6706	8.126	11.7652	16.6321	18.4883	17.288	14.4529	15.1259	20.3703	22.208	16.976	20.3724	15.1938	15.5468	69.2994
844	20.0006	17.9783	21.8484	20.9505	9.9274	13.9403	10.9499	22.1237	67.0171	79.6504	165.231	188.075	151.108	143.865	206.303	108.673	91.1962	133.695	136.903	156.432	148.148	10.8017			844	12.4479	14.5155	15.5539	15.5965	37.3241	33.0858	27.9299	21.5094	25.9668	14.4409	7.8605	11.8261	16.4397	18.5966	17.2194	14.7158	15.0385	20.171	22.6576	16.6461	20.8261	15.3291	15.9474	68.0922
843	18.5315	16.5219	21.9412	19.8916	10.3955	14.4844	11.2919	22.1773	68.0925	78.9743	153.094	172.84	151.749	136.594	216.031	112.914	94.0446	134.019	139.1	155.105	146.549	10.4677			843	12.4021	14.6226	15.7414	15.6554	37.086	32.982	28.2349	21.3246	26.321	13.1414	7.9197	11.8093	16.3103	18.3038	17.3076	14.656	14.9825	19.8989	22.2519	16.1507	21.2196	15.0735	16.1851	67.8416
842	17.563	16.0955	21.7772	18.6579	10.3417	14.4349	11.3429	23.1105	67.4801	78.2888	145.093	168.379	150.615	128.122	214.913	112.529	94.4693	139.658	137.848	153.758	144.538	10.2809			842	12.8157	14.8667	15.6875	15.8183	37.3664	32.8368	28.401	20.8864	26.5114	14.0612	7.8689	12.1747	16.3205	17.9902	17.712	14.8287	14.7436	19.9932	22.031	15.9315	21.7168	14.8711	15.6835	70.1041
841	17.4219	16.8405	21.9955	17.9474	10.3618	14.2004	11.3955	24.2361	67.4185	78.1693	143.928	176.173	152.125	123.243	215.33	110.701	94.9074	146.46	137.723	153.524	145.411	10.6745			841	12.9265	15.2821	15.8529	15.8559	37.623	32.7607	28.2103	20.4806	26.8998	17.1167	7.6234	11.7691	16.0885	17.5646	17.5233	14.7596	14.6422	20.1059	22.354	16.3094	21.8618	14.6656	15.3417	70.7102
840	17.8852	16.6225	21.6794	17.3415	9.6957	14.6329	11.7531	26.3187	67.667	78.5347	147.755	173.892	149.939	119.082	201.488	114.072	97.8857	159.045	138.23	154.241	145.563	9.56322			840	13.1404	15.7464	15.4547	15.6541	37.6759	32.6819	28.3542	20.206	27.3115	17.9904	7.7545	12.1884	16.3654	17.326	17.5049	15.0159	14.8345	19.8863	22.4625	16.3447	21.7804	15.1278	15.5668	71.8803
839	17.8558	16.9195	21.6725	18.0726	9.5717	14.9056	11.8422	26.055	68.5734	77.7546	147.512	176.999	149.891	124.103	198.911	116.198	98.6277	157.452	140.082	152.709	146.248	9.18954			839	13.7507	16.1536	15.1838	16.0426	37.9206	32.5173	28.556	19.98	28.6186	17.1538	7.9338	12.4732	16.491	16.9102	17.5061	15.1607	15.2191	19.7318	22.2868	16.6107	21.9119	15.3845	15.9779	75.2187
838	18.1561	16.2222	22.3378	19.1018	10.176	15.0506	11.969	24.8199	67.1893	77.9588	149.993	169.704	154.492	131.17	211.469	117.328	99.6838	149.988	137.254	153.11	147.419	9.57203			838	13.7708	16.1667	15.5784	16.2794	37.9669	32.5477	29.0037	19.7953	29.5736	16.6234	7.9061	12.5465	16.3654	16.9975	17.7279	15.3958	15.2832	19.9388	22.4574	16.8196	21.7157	15.4696	15.7003	75.3287
837	18.9702	15.2426	22.2827	19.7649	10.2781	14.885	11.8789	23.7043	65.9981	78.5919	156.718	159.456	154.111	135.724	213.591	116.037	98.9334	143.246	134.821	154.354	146.699	9.63001			837	13.0755	16.356	15.8836	16.2093	37.9233	32.5339	29.2116	19.7665	29.4052	16.3989	7.7572	12.4646	16.1244	17.5105	17.3199	14.9894	15.127	19.9232	22.4884	17.2454	21.0357	15.606	14.9317	71.5253
836	19.0112	14.9057	22.7855	20.676	10.3787	14.9601	12.047	23.7688	67.1806	78.2182	157.057	155.932	157.589	141.98	215.681	116.623	100.333	143.636	137.237	153.62	147.969	9.58992			836	12.3849	16.2357	15.8762	16.1579	37.9048	32.4509	29.1697	19.8452	29.1681	15.9129	7.7806	12.4732	16.0308	17.3383	17.1091	14.9615	14.8531	19.9738	22.5129	18.1838	20.495	15.9702	14.8212	67.7476
835	18.4198	14.8984	22.3652	22.0901	10.4691	15.3439	12.3949	24.0239	68.0886	79.9218	152.171	155.856	154.682	151.69	217.56	119.615	103.231	145.178	139.092	156.965	149.604	9.38554			835	12.0248	15.875	15.8799	16.0426	37.5608	32.3651	29.3407	19.5893	29.4313	16.1897	7.8064	12.6707	15.9833	17.8622	17.2059	14.9947	14.9639	19.8124	22.2274	18.1735	20.6711	16.6901	14.5478	65.7777
834	18.7665	15.135	22.0593	21.9595	10.6551	15.2123	12.2968	23.0617	67.9103	79.5503	155.036	158.331	152.566	150.794	221.425	118.589	102.414	139.363	138.727	156.236	149.348	9.84858			834	11.8844	16.0714	16.0159	15.817	37.4008	32.3707	29.6027	19.1174	29.6035	15.7606	7.9844	12.5863	16.409	18.6224	17.3076	14.8765	14.9336	19.7609	22.1602	17.8151	20.9955	16.6337	14.4248	65.0097
833	18.5409	16.307	22.25	21.2977	10.8346	14.8909	12.2553	23.6574	67.342	77.4612	153.172	170.591	153.885	146.249	225.156	116.083	102.068	142.963	137.566	152.133	149.987	10.418			833	12.001	16.1381	16.1716	15.8922	37.3228	32.1466	29.9951	18.839	29.2278	15.8164	8.1305	12.8411	16.2179	18.9852	17.2402	14.9349	15.134	19.8941	21.8114	17.1119	20.9398	16.1438	14.224	65.6476
832	18.0362	16.693	23.2139	21.7533	10.4691	15.0739	12.4976	24.1124	66.9746	76.6158	149.002	174.629	160.552	149.378	217.56	117.51	104.086	145.713	136.816	150.472	150.572	9.79598			832	12.4183	16.2631	16.3051	16.3584	37.3532	31.9391	30.3198	18.6792	28.553	16.0845	8.6529	12.9954	16.2064	18.9188	17.5772	15.0717	15.9429	20.449	22.0698	16.9475	21.0033	16.1736	14.0137	67.9303
831	17.9018	17.1805	24.1018	22.1864	10.453	14.5849	12.4162	23.7524	66.7975	77.6922	147.892	179.729	166.693	152.352	217.225	113.698	103.408	143.537	136.454	152.587	151.358	10.2165			831	12.6447	16.0048	16.7083	16.3421	37.2857	32.0152	30.4846	18.2971	28.7121	15.7227	8.8292	12.55	16.2026	18.6753	18.212	14.8964	16.7681	20.5384	22.2687	17.0388	21.5853	16.5367	14.2029	69.1687
830	18.3686	18.78	24.3769	22.2564	10.8344	14.6555	12.1102	23.1183	69.1516	79.4267	151.748	196.462	168.595	152.832	225.151	114.248	100.86	139.705	141.263	155.993	154.686	11.477			830	12.4642	16.281	17.0613	16.4286	37.0939	32.029	30.6187	18.1673	28.5066	15.5706	8.618	12.6775	16.1949	18.6101	18.701	15	16.7098	21.0466	22.3811	17.2363	21.6856	16.6198	14.2482	68.1813
829	18.7186	18.8123	25.1281	21.9165	11.0397	14.5161	12.0043	22.5973	70.1998	78.0931	154.64	196.8	173.791	150.498	229.418	113.162	99.9778	136.557	143.404	153.374	155.162	11.9785			829	12.7335	16.5857	17.1189	16.7206	37.2183	31.9613	30.9803	18.1436	27.5919	15.6215	8.6583	13.018	16.4321	18.7651	18.5466	15.4954	16.4009	21.7085	22.2261	17.5297	22.0279	16.3504	14.2461	69.6545
828	18.7424	17.24	25.4389	21.6731	11.2632	14.8136	12.2981	22.3236	69.4771	76.2879	154.837	180.352	175.94	148.827	234.062	115.481	102.425	134.903	141.928	149.828	153.858	11.6831			828	12.6562	16.6429	17.364	16.6253	37.5714	31.8645	31.4071	17.8989	28.3042	15.0516	8.5368	13.0956	16.7179	18.2669	18.5355	15.8871	16.5455	22.4742	22.2132	17.3299	22.1048	15.8552	13.918	69.2316
827	18.4432	16.4026	25.3962	21.0432	10.9636	16.0081	12.3911	22.1732	66.9459	79.5222	152.365	171.592	175.645	144.502	227.836	124.793	103.199	133.994	136.757	156.181	152.686	10.7711			827	12.6418	16.306	17.3174	16.6466	37.5516	31.8285	31.7085	17.3633	29.0255	14.2499	8.5998	12.9315	16.2295	17.8696	18.3456	15.8353	16.6061	22.5316	22.3979	16.7637	21.8528	15.8541	13.7392	69.1528
826	18.6062	17.2707	24.333	20.756	11.0947	16.3559	12.7503	22.1677	67.0247	81.1087	153.711	180.673	168.292	142.529	230.561	127.504	106.191	133.961	136.918	159.296	153.964	10.8618			826	12.6323	16.3179	17.8578	16.6516	37.3399	31.7856	31.7614	16.9663	29.152	13.938	8.4902	12.8819	16.3718	18.0271	18.663	15.336	16.3834	22.2332	21.9884	16.4361	21.4693	15.8019	13.7624	69.1009
825	19.5018	17.0508	23.842	21.5807	10.9386	15.6332	12.7469	21.6415	67.7642	81.1283	161.11	178.373	164.896	148.192	227.317	121.87	106.163	130.781	138.429	159.335	153.646	10.6989			825	13.0392	16.6536	17.9118	16.5489	36.9458	31.6418	32.032	16.6792	28.5794	14.3953	8.4707	13.0136	16.3974	17.7909	18.7512	15.1368	16.1387	21.9368	22.0155	16.5925	21.3924	15.9478	13.9979	71.3267
824	18.7285	17.085	24.2637	22.0726	10.491	15.2292	13.0915	22.5518	67.3812	78.7363	154.722	178.73	167.812	151.57	218.015	118.721	109.033	136.282	137.646	154.637	152.717	9.85379			824	13.9207	16.6786	17.6348	16.817	36.5741	31.5228	32.5043	16.3396	30.4489	14.6629	8.5861	12.5992	16.1	17.6851	18.049	15.1009	16.1562	21.4315	22.0853	16.9441	21.6878	15.9531	14.1788	76.1486
823	18.4017	17.4736	25.4396	21.5042	10.375	15.2103	13.3424	23.0639	66.9919	79.5879	152.022	182.796	175.945	147.667	215.605	118.573	111.122	139.377	136.851	156.31	153.627	9.86314			823	14.4928	16.9643	17.7721	16.8434	36.4458	31.2891	32.5228	16.0924	31.0962	14.7404	8.3075	12.8735	15.9013	17.5166	17.5711	15.3028	16.3427	20.3226	21.9871	17.3425	21.9766	15.9329	14.1104	79.2781
822	18.7313	17.4963	26.0074	21.2315	10.7104	15.5181	12.9425	22.6399	67.9008	76.0891	154.745	183.033	179.872	145.795	222.575	120.973	107.792	136.814	138.708	149.438	153.974	10.5718			822	15.2111	17.5298	18.1262	16.9361	36.0886	31.3845	32.6888	16.1174	30.7953	15.2836	8.875	13.0904	16.1192	17.5535	17.4645	15.4529	16.9126	19.9155	21.9612	17.0925	22.175	16.0138	14.2061	83.2074
821	18.8713	17.1457	25.159	21.5604	10.884	15.3458	13.0206	23.2008	72.5552	75.3041	155.901	179.365	174.004	148.053	226.182	119.63	108.442	140.204	148.216	147.896	154.789	10.4374			821	15.4327	18.0893	18.4387	17.0777	35.6865	31.7372	32.8635	15.9451	29.8817	15.5786	9.1964	13.7444	16.5244	17.5867	17.5637	15.0916	17.0128	19.7143	22.1357	16.8619	22.524	16.2002	14.0368	84.4196
820	18.85	17.5295	25.1345	22.9665	10.251	14.6533	13.2728	24.5174	69.8508	75.3696	155.725	183.38	173.835	157.709	213.028	114.231	110.542	148.16	142.691	148.025	154.733	9.67245			820	15.7975	18.1738	18.5551	17.2581	35.6151	31.6625	32.9237	15.638	30.3509	15.7718	8.8277	13.948	16.3718	17.6531	17.5355	15.1793	16.8741	19.931	22.5775	17.0114	23.0769	16.0373	14.1052	86.4151
819	19.7141	17.8139	25.0548	23.243	10.5047	14.377	13.4334	24.5431	68.3393	74.9654	162.864	186.355	173.284	159.607	218.3	112.077	111.88	148.315	139.604	147.231	155.952	10.2427			819	16.6791	18.2476	18.4596	17.6792	35.7209	31.2711	33.0098	15.2934	31.2183	16.2032	8.5277	13.5746	15.8256	17.6605	17.6042	14.9801	17.2716	20.2449	23.0956	17.153	23.5474	16.2939	14.1104	91.2376
818	20.0307	18.2016	25.0991	22.5156	11.5506	15.2062	14.3877	24.3864	68.4253	74.7194	165.48	190.411	173.59	154.612	240.035	118.541	119.828	147.368	139.779	146.748	159.639	11.3771			818	17.0506	18.3167	18.6115	17.6992	35.5966	30.9156	33.2718	15.0911	31.0359	16.7149	8.6609	13.5983	15.7436	18.2017	17.5674	15.2244	17.3776	20.0175	23.5982	17.5148	23.8718	16.6954	14.2355	93.2697
817	20.0795	17.6349	24.4967	22.6068	12.2638	14.9001	14.409	25.0335	69.3243	74.0184	165.883	184.483	169.424	155.239	254.856	116.155	120.005	151.279	141.616	145.371	160.431	12.4237			817	17.1834	18.1429	18.6299	17.8747	35.5278	30.751	33.091	15.0375	30.289	16.7027	8.7636	13.5473	15.309	18.2435	17.3333	15.8433	17.0501	19.6812	22.677	17.2523	23.757	16.9265	14.4248	93.9962
816	20.5708	17.5978	24.5013	23.1826	11.6534	14.2644	13.9939	25.2973	70.7419	74.7309	169.942	184.095	169.456	159.193	242.171	111.199	116.548	152.873	144.512	146.771	159.676	11.6694			816	17.4336	18.4274	18.8113	17.782	35.5291	30.6598	32.5892	15.0387	29.6141	15.9547	8.6115	13.2422	15.3769	18.1316	17.3235	15.749	17.0315	19.5092	22.3773	17.2523	23.4582	16.7135	13.836	95.3648
815	20.7614	17.5108	24.5643	23.9946	10.6305	13.9589	14.2538	25.353	71.306	74.6099	171.516	183.185	169.891	164.768	220.914	108.818	118.713	153.21	145.664	146.533	158.321	10.1271			815	17.5005	18.9333	19.2439	17.8246	35.2474	30.5795	32.5523	14.7678	30.4649	16.5493	8.7048	13.0188	15.5141	18.5929	17.4522	15.4475	16.9534	19.5287	22.261	17.2112	23.7625	16.3972	13.7056	95.7308
814	21.3428	17.1661	24.5192	23.7771	10.4633	13.6455	13.875	25.9482	70.8176	73.963	176.319	179.579	169.579	163.275	217.439	106.375	115.558	156.807	144.666	145.262	157.486	10.1661			814	18.3457	19.5048	19.3444	17.8484	34.9683	30.6473	32.599	14.4457	31.3873	16.8352	8.659	12.9487	15.6846	18.8696	17.8946	15.1567	17.1492	19.9602	22.0904	17.2374	24.1081	16.5218	13.5247	100.354
813	21.5255	17.5924	24.2135	22.4495	10.884	13.8954	13.6566	27.0841	69.7809	73.6263	177.829	184.038	167.465	154.158	226.182	108.323	113.739	163.671	142.549	144.601	158.255	10.9041			813	18.2779	19.5393	19.2561	17.886	34.5397	30.61	32.7909	13.9625	31.0597	15.9719	8.4949	12.7764	15.8872	18.5474	18.0319	15.0797	17.0711	19.8367	22.3824	16.8973	24.5229	17.0671	13.5752	99.9833
812	21.1327	18.8089	24.0223	22.1329	11.9799	14.1339	13.3335	27.3636	67.8357	73.5409	174.584	196.764	166.143	151.984	248.956	110.182	111.048	165.36	138.575	144.433	160.803	12.9877			812	17.724	19.4024	18.9326	18.3734	34.3452	30.5325	32.8955	13.819	30.2423	15.8071	8.209	12.8134	16.3231	18.8007	18.0196	15.2032	17.3159	19.8445	22.4987	17.4281	24.4415	17.6368	13.6372	96.9534
811	20.4809	18.8751	24.1751	22.6868	13.1814	14.0095	13.7916	27.0974	66.1871	75.1433	169.199	197.457	167.199	155.788	273.925	109.212	114.863	163.751	135.207	147.581	163.418	14.8395			811	18.0181	19.7429	18.7365	18.3922	34.1799	30.314	33.0148	13.5843	29.4237	16.8495	8.5577	13.2555	15.9282	19.5793	18.0723	15.6149	17.5828	20.0224	23.0711	17.6975	24.6054	17.5687	13.5121	98.5621
810	21.021	18.3501	24.3168	22.6357	13.7048	13.5713	14.1847	26.8558	66.7126	75.0146	173.661	191.965	168.179	155.437	284.802	105.796	118.137	162.291	136.281	147.328	164.388	15.6695			810	18.0755	19.8702	18.6789	18.5714	33.9021	29.9862	33.321	13.3446	29.549	16.775	9.0331	12.8801	15.691	19.5264	18.5123	15.6016	17.5	20.2264	23.4457	17.3505	24.7347	17.2141	13.3691	98.8761
809	21.7485	19.5574	24.3722	22.9035	14.0367	13.4556	14.3569	26.7858	66.8716	76.2304	179.671	204.595	168.563	157.276	291.699	104.894	119.571	161.868	136.605	149.716	167.446	16.5241			809	18.2474	20.1548	18.7255	18.2281	33.8598	29.5712	33.2165	13.2809	29.9418	16.3302	8.7361	12.9381	15.6833	19.444	18.5049	15.5086	17.3695	20.1603	23.5853	17.1986	24.5853	16.9851	13.4479	99.8165
808	21.6235	20.4342	23.9992	23.3455	13.5813	13.6113	15.0127	27.0792	67.0602	77.779	178.638	213.767	165.983	160.311	282.235	106.108	125.033	163.641	136.991	152.757	168.546	15.7082			808	18.3247	20.1857	18.8836	18.381	33.8585	29.6196	32.8598	13.2372	29.5556	16.3235	8.642	13.2094	15.7218	19.3518	18.4252	15.6401	17.3496	20.2915	23.2455	16.8094	24.68	16.4941	13.5121	100.239
807	21.2923	20.3572	24.1274	23.2559	12.9036	13.8559	15.2023	26.702	66.8449	76.9745	175.902	212.962	166.87	159.696	268.152	108.015	126.612	161.362	136.551	151.177	166.73	14.4513			807	17.9752	20.3262	18.815	18.7732	33.7262	29.6362	32.6986	12.9613	30.1171	16.3304	9.0185	13.0655	16.1859	19.5277	18.6054	15.6866	17.007	19.7619	23.2739	16.9475	24.9666	16.606	13.5352	98.3275
806	21.3855	20.8399	25.3231	24.0145	12.9975	13.5575	15.0016	26.9779	66.4616	75.4814	176.672	218.011	175.139	164.905	270.103	105.689	124.941	163.029	135.768	148.245	168.25	15.0007			806	18.5244	20.5179	19.011	18.9073	33.5635	29.61	33.0873	12.6117	31.1773	16.878	9.2529	13.453	16.159	20.4293	19.0821	15.8327	17.6702	19.2954	23.2326	16.9498	24.699	17.0202	13.4911	101.332
805	21.811	19.8853	25.4672	24.8666	13.3768	13.8603	14.0688	27.2191	66.8411	75.5606	180.187	208.025	176.136	170.756	277.985	108.049	117.172	164.487	136.543	148.4	168.774	15.4484			805	19.1261	21.0452	19.1397	18.7845	33.4907	29.5685	33.6261	12.5119	31.6628	17.6477	8.8537	13.3401	16.4115	20.2362	19.2022	15.7649	18.3228	19.6035	23.4432	17.1712	24.2118	17.41	13.7108	104.623
804	22.7726	19.4457	24.9815	25.0249	13.7196	14.5814	13.9183	27.3382	65.8784	75.6436	188.131	203.426	172.777	171.843	285.109	113.671	115.919	165.206	134.577	148.563	169.922	15.8263			804	19.5253	21.8024	19.0711	18.9474	33.3717	29.473	33.6371	12.8652	30.2802	17.1306	9.0477	13.5844	15.8692	20.1439	19.5944	16.0571	18.5641	19.7697	23.7829	16.6861	24.5987	17.9063	13.8233	106.807
803	22.9917	18.8301	25.3576	25.2097	14.0528	14.6098	13.3097	26.6748	66.6524	75.7972	189.941	196.986	175.378	173.112	292.033	113.892	110.85	161.197	136.158	148.865	169.841	16.4563			803	20.5339	21.8964	18.4485	18.9624	33.1786	29.2503	33.9127	12.985	28.6436	17.5537	9.6885	13.6124	15.8218	19.6986	19.7096	15.8459	18.2739	19.7153	23.8463	16.5023	25.4861	18.311	13.633	112.324
802	22.2348	18.6823	25.9137	25.0159	14.132	13.889	13.0352	26.6502	67.68	77.282	183.688	195.44	179.224	171.782	293.679	108.273	108.564	161.049	138.257	151.781	169.174	16.7388			802	21.4288	22.0345	18.0368	18.6266	32.8545	29.2268	33.9446	12.9526	28.3927	18.7988	9.7819	13.7825	15.9359	19.3776	19.8713	15.5578	18.3834	19.2468	23.3437	17.0422	25.9666	18.5889	13.5762	117.219
801	21.5862	18.6208	26.0429	24.4362	13.5942	13.521	13.0202	26.8489	67.987	77.0691	178.33	194.797	180.118	167.801	282.503	105.404	108.439	162.249	138.884	151.363	166.989	15.88			801	22.213	21.8881	18.2279	18.6253	32.5873	29.0636	33.6753	12.7578	29.133	17.9948	9.4453	14.1529	15.7385	19.8696	19.2917	15.7384	18.6026	19.5073	23.0323	17.1575	26.1349	18.8892	13.7687	121.509
800	20.8911	18.6962	26.579	24.3544	12.2115	13.4528	13.2124	26.3666	68.7116	74.6894	172.588	195.585	183.825	167.239	253.769	104.873	110.039	159.335	140.364	146.689	163.431	13.6699			800	22.4069	21.5643	18.2439	18.6554	32.4021	28.953	33.2718	12.4132	29.2512	17.1401	9.6127	14.5964	15.5487	19.6667	18.9424	15.8114	18.859	19.4801	23.5749	16.7945	26.4025	19.0117	13.9937	122.57
799	21.0073	19.8842	27.4313	25.0135	12.1986	13.5414	13.6942	27.2524	66.254	74.6053	173.548	208.013	189.72	171.765	253.501	105.563	114.052	164.688	135.344	146.524	166.272	14.0419			799	21.9666	21.8262	18.1985	19.203	32.2778	28.9032	33.1205	12.1735	29.0626	16.8874	9.7136	14.902	15.3385	19.3592	18.7684	15.6228	18.9231	19.5306	24.4057	17.0548	26.2943	19.2545	14.3912	120.161
798	21.9481	20.0328	27.9824	25.8172	12.8209	13.4398	14.2823	27.8609	65.9231	73.9748	181.32	209.568	193.531	177.284	266.433	104.771	118.95	168.365	134.668	145.286	170.018	15.0269			798	22.0105	22.1738	18.364	19.4837	32.3003	28.8188	33.0185	11.8914	30.4335	17.0948	9.5322	14.2	15.4	18.9373	18.5429	15.6228	18.6795	20.2235	24.7739	17.4098	25.8428	19.5666	14.5542	120.401
797	20.9935	19.8432	28.6444	25.4778	12.2503	13.6667	14.2725	27.0355	67.2828	73.8063	173.434	207.584	198.11	174.953	254.575	106.54	118.868	163.377	137.445	144.955	167.984	14.0333			797	21.8816	22.4107	18.3787	19.8709	32.2804	28.8935	32.8647	11.0762	31.3469	17.6871	9.5094	13.8015	15.2205	19.3026	18.7525	15.4157	18.7261	20.7619	24.7067	17.1655	25.6042	19.7817	14.775	119.696
796	20.0317	20.0021	28.2159	25.5768	11.4699	14.1671	13.8106	26.4011	69.8245	74.5491	165.488	209.247	195.146	175.633	238.358	110.441	115.022	159.543	142.638	146.414	165.793	12.7823			796	20.6504	22.3083	18.8248	20.193	32.041	28.8119	32.476	10.7478	30.86	18.5773	9.5053	13.8476	15.15	19.6827	18.7868	15.3081	18.7762	20.9388	24.4884	16.6986	25.456	19.5644	15.0294	112.961
795	19.8825	20.2864	27.8288	25.1792	10.6486	14.2129	13.6928	26.2893	70.4011	76.542	164.255	212.221	192.469	172.903	221.29	110.798	114.04	158.868	143.816	150.328	164.099	11.7588			795	19.6361	22.1083	18.7267	19.5238	32.2804	28.8617	32.0664	10.593	31.0616	18.5958	9.3669	13.9434	15.3705	19.7712	18.5797	15.2218	19.2354	20.619	24.7261	16.6564	25.8004	19.1544	15.164	107.413
794	20.2579	20.7482	27.2003	24.3424	10.2713	14.1272	13.7719	26.7347	68.2988	77.7872	167.357	217.052	188.122	167.157	213.45	110.13	114.699	161.559	139.521	152.773	163.182	11.5084			794	19.8777	22.0369	18.7341	19.1015	32.328	29.1065	31.8942	10.5056	31.3599	17.6979	9.7572	14.1237	15.3359	20.187	18.5355	14.9097	19.648	20.2109	24.4018	16.8687	26.204	18.8754	15.0242	108.734
793	20.9132	20.4396	26.4906	24.9121	10.6424	14.2745	13.9379	26.8732	68.0247	78.5179	172.77	213.824	183.214	171.069	221.161	111.278	116.082	162.396	138.961	154.208	164.496	11.5684			793	21.0172	21.7869	18.7806	18.8409	32.1653	29.5491	31.7478	10.2672	30.938	17.5244	10.0986	14.1273	15.2641	20.0627	18.587	14.7185	19.8462	20.036	24.4884	17.4509	26.3768	18.6326	14.6856	114.968
792	22.1209	21.1092	26.339	26.3803	10.8149	14.1041	13.9301	27.7164	68.5667	79.9622	182.747	220.828	182.165	181.151	224.746	109.95	116.017	167.492	140.068	157.045	168.221	12.281			792	21.6772	21.8155	18.6593	18.7018	31.9947	29.4136	31.9582	10.0362	30.8653	18.5095	10.1206	14.4223	15.1936	20.0025	19.1115	14.6016	20.1037	20.102	24.9483	17.1438	26.6878	18.5367	14.2881	118.578
791	22.825	20.6195	27.2694	28.9934	10.8053	13.9391	14.3271	28.4665	66.6617	78.0799	188.564	215.706	188.6	199.095	224.547	108.664	119.323	172.025	136.177	153.348	170.605	12.6287			791	21.6141	22.2202	18.4767	18.5739	31.5437	28.9419	32.1451	9.794	31.5394	18.6292	9.7428	14.3328	14.8679	20.2731	19.6017	14.7822	20.1026	20.2614	25.5517	17.3459	27.1728	18.3855	13.775	118.233
790	24.0258	20.7276	27.5324	30.9673	10.7768	13.8038	13.9905	28.1075	65.6815	77.4042	198.484	216.836	190.419	212.649	223.954	107.609	116.52	169.855	134.174	152.021	172.252	13.524			790	21.6428	22.6988	18.3395	18.995	31.2063	28.4744	32.23	9.7228	33.8819	18.3276	9.6712	14.8428	14.9731	20.08	20.1838	14.8592	20.7214	20.5559	25.3217	17.8459	27.8205	17.885	13.6309	118.39
789	23.3851	20.719	27.2644	30.2941	11.1473	13.3463	13.4079	28.3916	64.713	79.2161	193.191	216.746	188.566	208.027	231.654	104.042	111.668	171.572	132.196	155.579	171.324	14.0199			789	22.5396	22.581	18.6801	19.5025	31.1257	27.9917	32.1882	9.8652	35.5012	19.6133	9.7885	14.9407	15.1654	20.3801	20.1164	14.9044	21.6189	20.4888	24.761	18.097	28.3155	17.7977	14.0147	123.296
788	22.4571	20.2348	27.3983	28.9046	11.165	13.336	13.4406	28.5965	64.1845	81.7241	185.525	211.681	189.492	198.485	232.022	103.962	111.94	172.81	131.116	160.505	169.754	13.4816			788	22.7889	23.0738	18.9571	19.5351	31.2262	27.74	32.1279	10.4195	34.5354	19.5861	9.5891	14.7638	15.1628	20.4785	19.723	15.0544	21.789	20.3644	25.4315	17.6267	28.9699	17.7998	14.0294	124.659
787	21.7106	20.8707	28.2392	28.0415	10.5903	13.6843	13.7677	28.3425	65.172	79.7538	179.358	218.333	195.308	192.558	220.079	106.677	114.664	171.275	133.134	156.635	168.802	12.7705			787	23.5377	23.4214	18.9841	19.4173	31.4021	27.4827	32.0836	10.3321	34.0665	18.6663	9.8633	14.457	15.1244	20.3555	19.5797	15.3041	21.2786	20.5977	26.3463	17.5251	29.1014	17.6773	13.7971	128.755
786	20.6842	22.105	28.2744	28.0989	10.9612	13.8328	14.5282	28.989	65.3052	78.4505	170.878	231.246	195.551	192.952	227.786	107.835	120.998	175.182	133.406	154.076	170.991	13.3941			786	23.3935	23.3845	18.826	19.3033	31.2196	27.2503	32.1279	9.7678	34.7703	18.1312	9.6022	14.3449	14.8897	20.1205	19.3664	15.421	20.6807	20.76	26.2584	17.6701	28.5407	17.7316	14.0095	127.967
785	20.6412	22.4148	29.155	28.3367	11.2957	14.1453	14.1668	29.3942	65.7063	78.5156	170.523	234.487	201.641	194.585	234.738	110.271	117.988	177.631	134.225	154.204	173.029	14.0333			785	23.6323	23.2381	18.4669	19.1165	30.7751	27.0277	32.294	9.0487	34.4347	19.2665	9.6959	14.6702	14.9269	19.9803	19.4853	15.3015	20.0991	20.8795	26.2842	17.6164	27.8618	17.4665	14.0158	129.273
784	20.9818	21.1411	29.2927	28.7609	11.424	14.2961	13.9747	28.7272	65.4657	80.5884	173.337	221.162	202.594	197.498	237.404	111.447	116.388	173.6	133.733	158.275	172.544	13.6195			784	23.8023	23.7	18.5172	19.1554	30.6323	26.9779	32.2522	8.779	34.0821	19.6387	9.7948	15.0909	14.9769	19.7614	19.7647	15.4914	20.0117	20.9757	25.4315	17.6096	26.9287	17.2279	13.4448	130.203
783	20.8811	20.2878	28.965	29.1214	11.7404	14.1633	13.638	28.1025	65.2632	79.9908	172.505	212.236	200.327	199.974	243.979	110.411	113.584	169.825	133.32	157.101	171.326	13.868			783	23.9265	23.7905	18.5135	19.2682	30.6653	26.9267	32.171	8.9213	34.2754	18.7187	9.504	15.1891	15.0564	19.5203	19.6532	15.9057	19.627	20.8921	25.1783	17.847	26.2653	17.1629	13.3207	130.882
782	21.1256	21.055	28.824	29.4916	12.4137	14.3163	13.932	28.5836	64.8026	75.9724	174.525	220.261	199.352	202.516	257.971	111.604	116.033	172.732	132.379	149.209	173.658	14.9993			782	24.1203	23.4488	18.6887	19.297	30.5476	26.6902	31.5941	8.8752	35.0242	17.8081	9.4749	14.8152	15.1256	19.1562	19.3064	15.6521	19.5315	20.8115	25.1176	18.2546	25.8685	17.6826	13.2755	131.942
781	22.0769	21.3524	27.7091	30.0466	12.5854	14.4658	15.1814	28.3612	64.1144	74.4905	182.384	223.373	191.641	206.327	261.539	112.769	126.438	171.388	130.973	146.298	175.313	14.9618			781	23.9255	23.4357	18.8517	19.0138	30.3519	26.6805	31.492	8.5493	35.328	19.0123	9.6232	14.7282	14.9551	19.4047	19.3468	15.8699	19.9161	20.7357	25.0581	18.1701	25.777	18.5346	13.2366	130.877
780	22.255	20.8589	27.6873	29.5531	12.3561	14.3656	14.5144	28.8114	63.6707	74.6939	183.855	218.21	191.491	202.938	256.774	111.988	120.883	174.109	130.067	146.698	173.701	14.6773			780	23.17	23.7655	19.0343	18.9023	30.1296	26.6708	31.6704	8.3221	35.6081	19.0505	10.091	15.0119	15.0679	19.3616	19.1728	15.8725	20.1818	20.8931	25.1421	17.6963	25.7113	18.8743	13.2524	126.744
779	22.3423	21.2127	27.9009	28.844	11.9926	14.8137	14.2799	28.5537	62.5008	73.6276	184.576	221.911	192.968	198.069	249.22	115.482	118.93	172.552	127.677	144.604	172.599	14.3194			779	22.8758	24.1488	19.1103	18.8434	29.9577	26.2863	32.0049	8.1873	35.3484	17.8824	10.0752	15.2625	15.1474	19.401	18.8701	15.8513	19.7832	21.0894	24.3721	17.6256	26.0424	18.5101	13.571	125.135
778	21.583	21.2191	28.7538	28.1179	12.8768	14.7183	13.8276	29.2906	62.737	72.997	178.304	221.978	198.867	193.083	267.595	114.738	115.163	177.005	128.159	143.365	173.826	15.665			778	22.8606	24.2798	18.8664	18.7005	29.9286	25.888	31.7909	8.04	34.2903	17.4217	9.9683	15.5103	15.0256	19.7097	18.5576	15.3785	19.669	20.9689	24.4509	17.5434	26.301	17.8019	14.0673	125.051
777	21.1539	20.4195	28.2997	28.6781	13.6838	14.6351	13.6685	30.8571	63.0825	72.6082	174.759	213.613	195.726	196.93	284.365	114.089	113.838	186.471	128.865	142.602	175.126	16.7075			777	23.6294	24.2071	19.1115	19.0689	29.7963	25.8077	31.3579	7.9738	33.6852	17.8047	10.4255	16.8486	15.0808	19.6125	18.8738	15.4382	19.7063	21.2439	24.7545	17.3607	26.6087	17.1416	14.3091	129.257
776	21.2205	19.7464	29.2124	29.7235	14.5166	14.3338	13.9868	30.97	60.6238	71.9186	175.309	206.572	202.038	204.108	301.672	111.74	116.489	187.154	123.842	141.247	177.017	18.2299			776	24.7603	24.2833	19.1765	19.6441	29.7011	25.704	30.7331	8.1011	32.4309	17.3022	11.2245	17.4167	14.9462	19.5683	19.5392	15.7849	19.866	21.6783	24.8269	17.4212	27.0089	17.0043	14.53	135.443
775	21.2553	19.747	29.047	30.1339	14.9694	13.5632	14.7832	29.8479	60.5341	73.0308	175.596	206.578	200.894	206.926	311.081	105.733	123.122	180.373	123.659	143.432	177.74	18.9388			775	25.6543	24.3714	19.3603	20.0088	29.6429	25.4606	30.46	8.0087	31.3331	17.6631	10.8782	16.1092	14.7077	19.8598	19.3407	16.1381	20.2762	21.4898	24.9121	17.7466	27.2865	17.1353	14.9211	140.333
774	21.7181	20.5237	28.5004	30.5563	15.0402	13.1396	15.4499	30.1448	61.5928	73.3558	179.42	214.703	197.114	209.827	312.553	102.431	128.674	182.167	125.822	144.07	179.678	19.1017			774	25.299	24.6179	19.364	20.3308	29.8585	25.4426	30.3149	7.5818	31.765	17.4074	10.1701	15.1642	14.6218	20.3469	19.2292	16.0266	20.1142	21.1905	25.0568	17.9715	27.4247	16.9201	15.1956	138.39
773	22.5535	21.236	28.253	31.7844	14.0743	13.3785	15.0774	28.1419	61.707	73.4428	186.321	222.155	195.403	218.26	292.48	104.293	125.572	170.063	126.055	144.241	178.484	17.9902			773	24.8281	24.9095	19.7255	20.4361	29.9815	25.361	30.3739	7.2921	31.695	16.7886	10.3435	15.1715	14.7744	20.3911	19.2561	15.8141	20.1515	21.3936	24.7494	18.2146	27.7637	16.4824	14.714	135.814
772	23.1373	21.7617	28.9678	32.3754	14.1317	13.9971	15.9498	27.3849	62.0142	70.4183	191.144	227.654	200.347	222.319	293.673	109.116	132.838	165.489	126.683	138.301	180.756	18.1221			772	25.0306	25.1845	19.4191	20.802	29.9405	25.2669	30.4453	7.0999	31.918	16.6197	10.7739	15.6784	14.7474	19.786	18.9522	15.9456	20.4371	21.4169	24.6628	18.0845	27.544	16.7572	13.9748	136.922
771	23.5954	21.7907	31.3194	33.0614	13.9965	13.5422	17.2273	26.9036	62.8939	68.852	194.929	227.958	216.611	227.029	290.863	105.569	143.478	162.58	128.48	135.224	183.272	18.2863			771	25.4823	25.1429	19.3395	19.99	29.8386	25.0567	30.3407	7.1411	32.3934	17.4637	11.3003	15.3298	14.5179	19.3641	19.0098	16.0956	20.2879	21.1351	24.2623	17.9406	27.0412	17.1161	13.6803	139.393
770	23.5394	21.0543	30.5273	33.7868	12.8976	13.2921	16.3467	26.5878	62.4244	67.1405	194.466	220.254	211.132	232.011	268.027	103.62	136.143	160.672	127.521	131.863	178.571	17.1382			770	26.1853	25.656	19.1373	19.1153	29.5847	25.1729	30.4207	7.1199	32.9809	17.8809	10.9376	14.7148	14.2885	19.0578	19.0515	16.1288	20.035	21.2255	24.0646	17.4977	26.5953	17.3227	13.9506	143.238
769	20.9177	21.8724	29.4249	32.5931	12.6841	13.1449	15.3918	27.2965	63.5164	67.5217	172.807	228.812	203.508	223.814	263.59	102.472	128.191	164.954	129.751	132.612	175.051	16.7799			769	26.234	25.9893	18.8799	18.9624	29.4934	24.9834	30.4908	7.0512	33.4447	17.8302	10.4266	15.1407	14.6692	19.3493	18.9252	16.2231	20.0256	21.7298	23.7377	17.25	26.3523	17.1608	13.9201	143.505
768	20.5109	21.8434	28.9262	31.2492	13.0394	13.1325	16.1196	28.2846	64.9977	68.9498	169.447	228.509	200.059	214.585	270.974	102.376	134.252	170.926	132.777	135.417	175.932	16.5302			768	26.022	25.8238	18.8321	19.1479	29.5357	24.7165	30.5043	7.1973	33.2066	17.7016	10.5175	15.1419	14.6962	19.7638	19.038	16.3586	20.2972	22.2779	24.1744	17.5194	26.0914	17.3035	13.5447	142.345
767	20.4265	21.3832	28.6801	30.6955	13.102	13.2957	17.2036	28.7831	65.1307	70.7799	168.749	223.695	198.357	210.783	272.275	103.648	143.28	173.938	133.049	139.011	176.678	15.9248			767	26.299	25.6083	19.0172	18.9574	29.4907	24.6376	30.4711	7.2809	33.3594	18.4191	10.3924	14.917	14.5077	19.7946	18.9718	15.9548	21.2075	22.4004	24.0336	17.911	25.6756	17.2109	13.1819	143.86
766	20.8891	21.235	28.7113	29.5109	13.4914	13.2658	15.9701	28.949	64.6137	71.568	172.571	222.144	198.573	202.648	280.367	103.415	133.007	174.941	131.993	140.559	176.022	16.5207			766	26.6514	25.5869	19.1973	18.8083	29.3889	24.6321	30.7897	7.0787	32.877	19.1205	10.3386	15.0262	14.1462	19.369	18.7414	16.0996	21.3648	22.102	24.1822	17.8139	25.1817	17.3663	13.2524	145.788
765	22.1824	20.843	27.8082	29.2845	13.1135	13.5294	15.8312	29.4189	63.6622	71.7954	183.255	218.044	192.327	201.094	272.514	105.47	131.85	177.78	130.049	141.005	175.339	15.7375			765	26.2416	25.344	18.9877	18.4749	29.0701	24.4592	30.8647	6.8564	32.5215	19.9128	10.4481	15.2005	13.8692	19.2066	18.6078	16.0226	20.5897	21.7502	24.8488	17.4612	24.5452	17.3578	13.3512	143.546
764	22.6519	18.9394	28.7471	29.9876	12.2472	13.9118	16.4976	28.6989	64.9804	71.5648	187.134	198.13	198.82	205.922	254.511	108.451	137.4	173.429	132.742	140.552	173.709	13.8758			764	26.1948	25.6643	18.9632	18.1028	28.8095	24.4592	30.7577	6.8826	32.2227	17.9733	10.6393	15.2744	14.3141	19.385	18.7022	16.0611	20.2471	21.7017	25.6447	17.7055	23.8439	17.1342	13.3249	143.29
763	21.7206	18.0424	27.7531	30.4447	11.9375	14.0326	16.5765	28.3286	66.3876	71.5839	179.44	188.746	191.946	209.061	248.075	109.392	138.057	171.191	135.617	140.59	171.212	13.0261			763	26.3028	26.269	19.0711	17.4712	28.7553	24.7068	30.5781	6.9288	32.4601	16.391	10.9174	15.0606	14.6141	19.5424	18.8211	15.9336	19.9953	21.9767	26.3514	17.4669	23.3144	17.1086	13.3449	143.881
762	22.1089	18.0305	27.7599	31.5515	12.0019	14.3613	15.4055	28.8259	65.5933	71.9811	182.648	188.621	191.993	216.661	249.413	111.955	128.305	174.197	133.994	141.37	171.916	13.6133			762	25.3649	26.4298	19.0797	17.4223	28.5926	24.6362	30.3924	6.8452	32.5679	16.1709	11.7758	15.5578	14.7	19.4465	18.9191	15.9044	19.8333	22.3421	26.1072	17.7386	23.2219	17.2971	13.5521	138.75
761	22.889	18.4719	28.2175	32.4429	11.5182	15.152	13.7103	29.5924	63.1663	72.3174	189.093	193.239	195.157	222.782	239.362	118.119	114.186	178.829	129.036	142.03	172.183	13.9172			761	25.787	26.6274	18.9767	17.5865	28.3929	24.39	30.4453	6.6916	32.8286	17.8071	12.9674	16.3017	14.3526	19.3604	18.7512	15.9522	19.9277	21.8766	25.7119	17.7466	23.1906	18.1768	13.6341	141.059
760	22.7064	18.7276	28.0635	31.367	11.9402	14.5412	13.2429	29.1565	60.4912	72.3894	187.584	195.914	194.092	215.394	248.131	113.357	110.293	176.194	123.572	142.172	170.67	14.7058			760	26.2063	26.8905	18.6544	17.6253	28.2434	24.2324	30.262	6.6629	33.6831	16.1816	12.8105	16.8014	13.8974	19.0221	18.5245	16.0916	20.2273	21.3994	25.2623	17.6826	23.4727	18.9468	13.756	143.353
759	22.7432	18.554	28.3434	31.5428	12.6257	13.5866	13.3623	29.8023	61.4733	71.9397	187.888	194.098	196.028	216.601	262.377	105.916	111.288	180.097	125.578	141.289	172.116	15.8787			759	26.3352	26.9536	18.5221	17.8521	27.6349	24.2254	29.9508	6.7378	33.6594	15.1014	11.8355	16.7423	13.95	18.6359	18.6961	16.0664	20.317	21.8639	24.8475	17.9498	23.8161	19.4004	13.8549	144.058
758	23.0229	19.0662	28.296	32.7183	12.0662	13.672	13.6781	31.0554	60.8806	71.2104	190.199	199.456	195.7	224.673	250.75	106.581	113.918	187.67	124.367	139.856	173.317	15.5657			758	26.5712	26.9071	18.3983	17.7995	27.3505	24.1992	30.0541	6.8502	33.4895	15.1783	11.4004	16.3051	14.1231	18.6863	18.7279	16.2311	20.4441	21.7327	24.4199	17.96	23.8896	19.7135	13.9895	145.349
757	23.0707	19.9145	28.1612	33.0825	11.2861	13.7462	13.4865	31.4685	60.4799	71.044	190.594	208.33	194.768	227.174	234.538	107.16	112.322	190.166	123.548	139.53	172.813	15.1402			757	27.0955	27.3452	18.6201	17.7581	27.3135	24.1093	30.0221	7.0874	33.485	16.0691	11.1933	16.5595	14.0141	18.7122	18.9228	16.2191	20.3695	21.2264	24.531	18.0947	23.4192	19.7583	14.2776	148.217
756	23.5591	20.1078	28.8014	33.7694	10.6668	13.1609	13.4413	31.4817	59.9457	70.7903	194.629	210.353	199.196	231.891	221.668	102.597	111.946	190.246	122.457	139.031	172.401	15.3016			756	27.8185	27.1583	19.0245	17.8321	27.1402	23.8091	29.6113	7.035	33.3002	16.7925	11.5303	17.4401	14.0372	18.599	19.1998	15.9084	20.6096	21.5539	24.6408	17.9132	23.0635	19.7593	15.0315	152.172
755	23.4954	20.0626	28.7031	34.3296	11.1482	13.0857	13.8263	31.9958	60.2099	71.3786	194.102	209.88	198.516	235.738	231.673	102.011	115.152	193.353	122.997	140.187	174.361	15.7033			755	28.3763	27.144	19.2512	18.0113	26.709	23.6501	29.3875	6.7678	32.7913	17.0109	12.6113	17.3673	14.1231	18.5633	19.0159	16.0837	20.9068	22.0107	24.7158	18.3242	22.5485	19.8786	15.7697	155.223
754	22.7375	20.2484	27.6637	34.2316	11.9352	13.5293	13.7177	31.9664	61.6667	71.1302	187.841	211.823	191.327	235.065	248.027	105.469	114.248	193.175	125.973	139.699	175.265	16.0669			754	28.0143	27.3202	19.2206	17.6967	26.5066	23.2849	29.2891	6.5705	32.0114	16.5555	13.4482	16.861	13.9244	18.77	18.6691	16.0664	20.6375	21.9339	24.3992	18.5251	22.1516	19.8733	16.0473	153.243
753	22.4895	19.9722	28.3215	33.9536	12.4049	13.987	13.3674	32.7312	61.724	69.3835	185.792	208.934	195.877	233.156	257.788	109.037	111.33	197.797	126.09	136.268	176.207	16.5805			753	27.4327	27.4381	19.3909	17.4323	26.1799	22.8797	29.4969	6.6042	31.0938	16.9721	12.9125	16.4351	14.0179	18.6593	18.6667	15.9084	20.5711	21.6317	24.2351	18.46	22.2219	19.7902	15.9611	150.062
752	23.1751	19.2124	28.965	33.6142	11.9162	13.6734	13.7845	32.9473	60.6623	68.1343	191.456	200.986	200.327	230.825	247.632	106.592	114.804	199.102	123.921	133.815	174.946	16.0447			752	26.4002	27.3821	19.3713	17.3296	25.7884	22.8797	29.1747	6.8402	29.6256	17.1306	12.2973	16.3528	13.9256	18.5756	18.6152	16.012	21.0606	21.0486	24.1809	18.2911	22.505	19.3791	16.0967	144.414
751	24.3862	19.1317	29.4242	33.4631	12.0918	13.1427	13.7268	32.5637	60.6908	67.6255	201.462	200.141	203.503	229.788	251.282	102.455	114.324	196.784	123.979	132.816	175.653	16.5874			751	25.9914	27.5726	19.1556	17.0426	25.6468	22.8243	28.9397	6.9263	28.9636	16.4293	11.6997	16.1975	13.7205	18.2952	18.8064	15.9628	21.5268	21.1001	24.5401	18.1804	22.4638	19.1033	16.448	142.177
750	24.5235	19.7092	29.0114	32.4355	12.7813	12.9917	13.4954	31.4435	60.2496	66.5394	202.596	206.183	200.648	222.731	265.61	101.278	112.396	190.015	123.078	130.683	175.522	17.358			750	27.2416	28.25	19.1213	16.8885	25.5767	22.6929	28.8266	7.0212	28.6045	16.326	11.5114	16.6132	13.9205	18.1845	18.875	16.0066	21.8496	21.2381	24.1499	18.0674	22.5998	18.6805	16.4353	149.016
749	23.6591	19.0491	29.4151	32.3226	13.4867	13.2303	13.9868	31.7595	58.7042	66.5372	195.455	199.277	203.44	221.956	280.269	103.138	116.489	191.925	119.921	130.678	176.255	17.938			749	27.6753	28.3238	19.2145	16.7794	25.4987	22.5643	28.6089	7.0312	28.1817	16.2187	11.7313	17.2847	14.4	17.8266	18.6225	16.0491	21.7273	20.8212	24.1512	17.7922	22.7469	17.967	16.4679	151.389
748	23.6836	18.59	29.8511	32.8649	13.8791	13.2589	14.2882	31.7845	57.7595	67.0305	195.657	194.474	206.456	225.68	288.424	103.361	118.999	192.076	117.991	131.647	177.477	18.5163			748	27.5874	27.9583	19.0049	16.6216	25.3108	22.3541	28.6593	6.9338	27.8407	16.0529	11.7107	16.2479	14.3013	17.9582	18.4105	16.2922	21.8625	20.9971	24.3178	17.8881	22.5608	17.328	16.307	150.908
747	24.6279	18.2263	30.4606	33.3504	13.6062	13.1271	13.9461	30.9801	57.0994	67.7065	203.458	190.67	210.671	229.014	282.753	102.334	116.15	187.215	116.643	132.975	177.188	18.5211			747	28.0602	27.7833	19.1066	16.7168	25.3254	22.408	28.7269	6.965	28.3807	17.1678	11.7835	15.2718	14.2115	18.2103	18.3811	15.9655	21.3566	21.3362	24.8385	17.9715	22.1003	16.9553	16.0757	153.494
746	24.0479	18.0244	29.795	34.3655	12.0891	13.1034	13.6588	30.8243	57.5664	66.3776	198.667	188.558	206.068	235.984	251.225	102.149	113.757	186.273	117.597	130.365	173.064	16.8897			746	27.5024	27.9464	19.0907	16.3922	25.2328	22.4869	28.5474	6.8889	29.0004	18.2538	11.8935	15.5341	13.8	18.4772	18.2267	15.842	20.8485	21.0321	25.6137	18.1712	21.7347	16.8573	16.0252	150.443
745	23.2791	17.9933	28.5878	34.0699	9.7813	13.2217	13.8412	31.6095	57.7964	66.5769	192.316	188.232	197.719	233.955	203.267	103.071	115.276	191.018	118.067	130.756	167.368	14.4835			745	27.2483	28.2821	18.9498	16.193	24.9683	22.4329	28.5351	6.7328	28.7212	18.4749	11.454	15.9954	13.4808	18.4096	18.0061	15.7596	20.3811	20.9174	26.4612	18.0468	21.7848	17.0192	16.1094	149.053
744	22.4401	18.6503	28.7506	33.9175	8.652	13.253	14.733	31.4559	57.3897	67.6119	185.384	195.105	198.844	232.908	179.799	103.315	122.704	190.09	117.236	132.789	165.817	13.6763			744	28.0392	28.356	18.8836	16.1165	24.8148	22.4177	28.6408	6.7665	28.4302	18.397	11.2759	16.1524	13.2064	18.5154	18.2439	15.6069	20.3496	20.9349	26.0052	18.266	21.5373	17.1129	15.9632	153.379
743	21.9753	18.4719	28.6172	35.4861	8.4028	13.2771	15.0213	31.3173	56.8016	69.7853	181.544	193.239	197.922	243.679	174.62	103.503	125.105	189.252	116.034	137.057	166.196	13.9697			743	29.1251	28.1631	19.1336	15.9774	24.6627	22.5754	28.4465	7.0087	28.5188	17.0286	11.214	16.2182	13.1936	18.2681	18.5478	15.5777	20.0944	21.0952	25.8023	18.3824	21.544	16.9116	15.5804	159.319
742	22.1929	18.7544	27.6572	36.5534	8.8887	13.3226	14.7338	31.5177	56.3249	69.4714	183.342	196.194	191.282	251.009	184.717	103.858	122.71	190.463	115.061	136.441	167.508	14.6091			742	29.7927	28.0583	19.0172	15.9236	24.664	22.6722	28.1882	7.377	28.6322	17.1814	10.9101	16.0769	13.6551	18.6421	18.5527	15.8127	19.6131	20.7405	26.7455	18.5525	21.4426	16.6475	15.3565	162.971
741	22.1746	19.483	26.8755	36.4992	9.3146	13.784	13.9965	32.4632	55.2388	68.0087	183.191	203.816	185.876	250.636	193.568	107.454	116.57	196.177	112.842	133.568	168.37	15.1463			741	30.1652	28.2631	18.7341	16.1115	24.6455	22.5201	27.6359	7.4045	28.7208	17.7048	11.0887	16.3701	13.6782	18.7515	18.5968	15.9907	19.6259	20.8552	27.1809	18.2169	21.6276	16.6358	15.5868	165.009
740	21.6215	19.4129	27.5	36.2131	8.8818	14.1762	13.4309	32.3819	54.9972	66.2108	178.622	203.083	190.195	248.672	184.574	110.512	111.859	195.686	112.348	130.037	166.559	15.0405			740	28.7498	28.1107	18.5417	16.0927	24.582	22.4495	27.1599	7.1411	28.9934	17.2559	11.3438	16.2094	13.5872	18.8647	18.6912	15.9655	19.648	21.2148	27.3837	17.8779	21.7302	16.6411	15.5478	157.266
739	21.5971	19.0054	28.3366	35.1661	8.5024	14.2142	13.3955	31.8864	55.6277	65.0583	178.42	198.82	195.981	241.482	176.69	110.808	111.564	192.691	113.636	127.774	164.787	14.4731			739	28.1375	28.2286	18.5772	16.1479	24.5423	22.3568	27.0431	6.9026	28.4143	16.5644	11.8652	16.5486	13.5154	19.246	18.5159	15.6746	19.8228	21.3324	26.6886	17.976	21.9799	16.5122	15.164	153.917
738	22.0637	19.148	28.4571	35.1012	8.6804	13.8402	13.6252	31.2398	55.6153	64.6178	182.275	200.312	196.815	241.036	180.389	107.893	113.477	188.784	113.611	126.909	165.15	14.5865			738	29.2292	28.2845	18.5037	16.0865	24.6164	22.2448	26.9557	6.9064	27.7641	17.0245	12.6718	16.7245	13.4282	19.4182	18.8039	15.7158	20.1853	21.2177	25.7003	18.0674	21.981	16.6464	15.1746	159.889
737	23.0753	18.6699	27.7763	36.1493	9.4479	13.7699	13.7494	30.6603	56.8325	63.1067	190.632	195.31	192.106	248.234	196.338	107.345	114.512	185.282	116.098	123.941	166.98	15.1081			737	29.9933	27.7405	18.5343	15.7068	24.5384	22.2905	27.0234	6.98	28.5712	17.2576	13.5104	16.7543	13.5192	19.8167	19.2635	15.9841	20.6876	21.2225	25.4444	18.0194	21.7436	17.0351	15.1199	164.069
736	23.6059	18.0829	26.8535	38.2845	9.1633	14.0602	14.0148	31.2001	56.4345	63.8103	195.015	189.17	185.724	262.896	190.424	109.608	116.722	188.544	115.285	125.323	167.871	15.6565			736	29.7459	27.5667	18.31	15.9273	24.2368	22.2725	27.0972	6.8752	28.991	17.5708	13.7376	17.247	13.5282	20.1587	19.413	15.8287	20.993	21.2167	24.7003	18.3425	21.3768	17.1757	15.0662	162.715
735	23.1377	18.4296	27.4003	38.425	9.0691	14.1933	13.6924	32.3919	56.0501	63.9084	191.147	192.796	189.506	263.861	188.466	110.645	114.037	195.746	114.499	125.515	168.622	15.936			735	29.1614	27.4667	18.1213	16.5	24.0569	22.0346	27.0246	6.7765	29.6634	16.9755	13.5392	17.3046	13.5359	19.9889	19.8223	15.9535	21.4044	21.0933	24.2067	18.4258	21.5407	17.1715	14.9138	159.518
734	23.4583	18.7317	28.0262	37.8007	9.3249	13.739	13.6033	31.7278	55.7621	62.8061	193.796	195.957	193.834	259.574	193.782	107.104	113.295	191.733	113.911	123.35	168.634	16.1053			734	28.9026	27.4143	18.0135	16.1905	24.2579	21.8686	26.8266	6.8265	30.0837	16.6442	12.6054	17.0432	13.4923	19.7036	19.8578	16.1474	21.6259	21.1944	23.9199	18.5982	21.689	17.1693	14.5626	158.102
733	24.0701	18.1144	28.4648	37.1788	9.7811	13.3129	13.8675	31.7063	55.3931	61.8352	198.85	189.499	196.868	255.303	203.263	103.782	115.495	191.603	113.157	121.444	168.926	16.2334			733	28.4852	27.9167	17.8444	15.6717	24.291	21.8728	26.4932	6.985	29.1634	16.3558	11.5921	17.1998	13.6308	19.5867	19.6066	16.1195	21.6702	21.102	23.9587	18.2306	21.6656	17.0469	14.5457	155.819
732	24.9235	17.5215	28.9745	37.7589	9.9731	13.5071	14.0287	32.7823	54.6394	62.1675	205.9	183.297	200.393	259.287	207.253	105.296	116.838	198.105	111.617	122.096	171.008	16.7482			732	27.192	28.4667	17.7855	15.6942	23.9815	21.9889	26.3604	7.1673	28.3213	16.8818	11.6838	17.0052	13.8692	19.7909	19.663	16.1633	21.5186	20.8999	24.0375	17.605	21.7324	17.0586	14.3144	148.745
731	25.5231	17.1467	27.8782	39.5416	9.4684	13.7935	14.1244	33.6275	53.9229	62.8349	210.854	179.376	192.811	271.528	196.764	107.528	117.635	203.213	110.154	123.407	171.327	17.2512			731	26.467	28.5083	17.7684	15.9762	23.7447	21.852	26.2731	7.2085	28.5821	18.3823	12.045	17.4031	14.0667	20.4059	19.8652	16.2125	20.9138	20.8678	24.3075	17.6518	21.6934	17.3589	14.1199	144.779
730	24.7404	17.2487	28.3497	38.6212	7.9826	13.4269	13.7425	33.354	54.3023	64.0226	204.388	180.443	196.072	265.208	165.888	104.671	114.454	201.56	110.929	125.74	166.935	16.5853			730	26.7077	28.5393	17.549	15.6654	23.6005	21.6307	25.9779	7.3396	29.2917	18.6524	11.9441	17.2092	14.2064	20.449	20.1961	16.2935	20.1014	20.8941	24.7855	18.0011	21.2575	17.2822	13.8423	146.096
729	25.0642	17.0938	28.9087	38.5497	7.5123	13.213	13.3983	32.9198	53.8444	63.9123	207.063	178.822	199.938	264.717	156.114	103.003	111.588	198.936	109.993	125.523	165.57	16.8762			729	26.383	28.9214	17.5748	15.3008	23.3545	21.5062	25.7663	7.8252	29.0663	18.296	12.3847	16.8636	13.9859	20.075	20.3566	16.093	19.7436	21.2634	25.7015	18.1804	20.5061	17.295	13.8444	144.32
728	24.453	17.2492	29.7407	38.9398	7.776	13.2727	13.0955	31.7717	54.3176	62.6664	202.014	180.448	205.692	267.396	161.594	103.469	109.066	191.998	110.96	123.076	165.571	17.0226			728	26.6753	28.6143	17.5368	15.3371	23.0278	21.7427	25.5314	8.1311	30.0369	18.9067	12.7472	17.1055	13.6244	20.1193	20.4118	16.4303	19.4382	21.621	26.4109	17.8824	19.9721	17.1768	14.0925	145.919
727	24.7853	17.8847	29.7478	38.3027	8.14	13.2676	13.1952	31.8465	55.4421	62.4287	204.759	187.096	205.741	263.021	169.159	103.429	109.896	192.45	113.257	122.609	167.142	16.7874			727	27.7135	28.7286	17.4387	15.693	22.828	21.7068	25.2977	8.3146	29.7824	18.9586	12.7056	16.91	13.6103	20.2312	20.0895	16.6374	19.4499	21.8989	26.7959	17.6267	19.7503	16.9223	13.9579	151.598
726	25.5723	18.7482	28.6819	37.9072	8.6604	13.2663	13.2891	31.9498	56.5006	60.0425	211.26	196.129	198.369	260.305	179.973	103.419	110.678	193.075	115.42	117.923	168.655	16.8661			726	28.5788	29.1476	17.3088	15.9875	22.7037	21.6155	24.9975	8.4931	28.8961	19.8419	12.9187	17.2957	13.4179	20.3887	19.7047	16.7769	19.3287	22.1846	27.3204	17.5982	19.6065	16.5953	13.9642	156.331
725	25.1434	19.3834	28.0329	38.8957	9.0063	13.3074	12.8617	31.629	53.2917	59.1703	207.717	202.774	193.881	267.093	187.161	103.739	107.119	191.136	108.864	116.21	168.569	17.6982			725	28.0735	29.3357	17.4841	15.5827	22.8122	21.3306	25.1082	8.6442	28.4268	18.9046	13.2818	18.105	13.2577	21.0689	19.6213	16.9402	19.1061	21.9951	26.6938	17.5285	19.4838	16.6251	14.0505	153.567
724	24.1569	19.3871	27.8455	41.5512	9.2872	13.7377	12.3918	32.1777	50.405	61.5509	199.567	202.813	192.585	285.328	192.999	107.094	103.205	194.452	102.967	120.885	170.189	18.9187			724	26.8606	29.1083	17.6716	14.7519	22.5714	21.2061	25.1169	8.9338	27.4301	18.3227	12.8209	17.9313	13.1692	21.2239	19.7574	16.83	18.9301	21.6978	26.5581	17.25	19.466	16.6315	13.9737	146.932
723	23.1061	19.08	27.6994	43.0676	9.2193	13.6004	12.3751	32.5439	51.0228	61.7604	190.886	199.6	191.574	295.741	191.588	106.023	103.066	196.665	104.229	121.297	170.067	19.447			723	26.3849	29.1988	17.7194	14.6391	22.2063	21.3098	25.1722	9.1548	26.3286	17.5462	12.5997	17.4385	13.0859	21.2792	20.087	17.0013	18.7191	21.6025	26.5129	17.2489	19.6254	16.6081	13.8381	144.33
722	22.3766	19.5623	28.3985	42.3873	9.041	13.0358	12.7352	34.1731	50.4169	60.2917	184.86	204.646	196.409	291.069	187.882	101.622	106.065	206.51	102.992	118.412	170.047	19.5345			722	26.0564	28.9881	17.5478	14.5564	22.2791	21.4481	25.2608	9.3995	25.5495	17.0859	12.9523	16.7873	13.2949	20.8954	20.5208	17.2205	18.7529	21.9232	26.1227	17.2363	19.689	16.5751	13.7981	142.533
721	21.8921	19.0878	28.4482	42.2761	8.5106	13.4603	12.674	34.381	50.4137	58.4164	180.857	199.682	196.753	290.306	176.86	104.931	105.555	207.766	102.985	114.729	168.043	19.3092			721	26.0812	28.875	17.3615	14.6441	22.2222	21.3817	25.1218	9.5768	25.4173	17.9478	13.1715	16.8964	13.3205	20.2435	20.5086	16.8645	18.9044	22.3168	25.2364	17.387	19.9409	16.442	14.0862	142.669
720	21.2916	18.1741	27.6867	43.7643	7.7299	13.6698	12.3889	32.4394	50.6856	58.8938	175.896	190.124	191.486	300.525	160.636	106.564	103.181	196.033	103.541	115.667	164.365	19.5061			720	26.9131	28.3524	17.1422	14.6742	21.9735	21.1618	24.909	9.6155	25.7134	18.1242	13.2401	17.0869	13.3026	20.0443	20.2181	17.0159	19.5816	22.2886	24.6486	17.2329	20.0914	16.4292	14.2397	147.219
719	22.0693	19.2489	27.2256	44.3983	7.4898	13.9355	12.0778	32.1444	50.8028	57.4228	182.321	201.367	188.297	304.879	155.647	108.635	100.59	194.251	103.78	112.778	165.254	20.1314			719	27.2321	28.0333	17.1017	14.5727	21.8228	21.1909	24.5646	9.5743	25.3762	17.7585	13.5284	17.5176	13.4064	20.3173	20.1728	16.7304	19.5326	21.7687	24.5995	17.1667	20.2865	16.77	14.1935	148.964
718	22.7679	21.019	26.1368	43.849	7.6175	13.6949	12.1808	32.2448	50.6621	57.5771	188.092	219.885	180.767	301.107	158.3	106.76	101.448	194.857	103.493	113.081	166.779	20.3124			718	26.7584	27.9619	17.2402	14.8747	21.8214	21.3098	24.1759	9.5194	24.3419	17.4566	13.2806	17.5372	13.5564	20.6716	20.2377	16.6175	19.2984	21.7736	24.863	17.524	20.4649	16.7146	13.8244	146.373
717	22.1979	21.6059	25.2456	43.0931	7.9427	13.5781	12.3908	32.7386	49.7872	56.7438	183.383	226.025	174.603	295.916	165.059	105.849	103.197	197.841	101.705	111.444	166.502	20.15			717	26.5817	28.3679	17.4669	14.9561	21.8651	21.1563	23.8413	9.5243	23.4294	16.6343	12.8969	17.4592	13.1551	20.9102	20.4449	16.5339	19.2005	21.9174	25.0543	17.4098	20.388	16.4356	13.8233	145.407
716	22.2382	20.8765	25.4229	41.8275	7.8385	13.4222	12.3557	32.0153	49.7014	54.783	183.716	218.394	175.829	287.225	162.893	104.634	102.904	193.47	101.53	107.593	163.819	19.4029			716	27.3515	28.3774	17.5074	14.6754	21.7394	20.8589	23.9114	9.7928	24.409	16.0969	13.1143	16.8176	12.9654	21.5252	20.25	16.3413	19.007	22.1001	24.531	17.2591	20.4047	16.1246	13.9916	149.617
715	22.1955	21.1749	25.0947	39.9762	7.2682	13.3083	12.5236	30.9513	50.9881	54.5294	183.364	221.516	173.56	274.513	151.042	103.746	104.303	187.041	104.159	107.095	161.034	18.4426			715	26.6246	28.0917	17.4228	14.6366	21.6733	20.7884	23.9803	9.9963	25.6526	15.6287	13.6503	16.6601	12.7385	22.7798	20.2623	16.328	18.7564	22.102	24.7183	17.8573	20.6689	16.2886	14.2534	145.641
714	21.7622	19.9222	25.0764	39.4243	6.6535	13.0207	12.8178	29.5191	51.3709	55.1938	179.784	208.411	173.433	270.723	138.267	101.504	106.753	178.386	104.941	108.4	157.06	17.591			714	26.6447	28.1667	17.2034	14.6228	21.9418	20.6224	23.6187	10.2584	25.6482	16.1023	13.7128	17.1653	12.8487	23.6986	20.6838	16.676	18.6037	21.9504	24.8127	17.9829	20.7414	16.3142	14.4374	145.751
713	21.8716	17.8946	25.0091	41.4569	6.5529	12.9048	12.4946	29.8518	49.7148	55.1873	180.688	187.2	172.968	284.68	136.177	100.601	104.061	180.396	101.557	108.387	155.671	18.383			713	27.6905	28.0833	17.136	14.6516	22.0661	20.6459	23.5154	10.5468	25.3803	16.5332	13.853	17.5441	12.7821	23.8315	21.6434	17.1062	18.6469	21.7823	24.6705	17.7842	20.6288	16.1832	14.4227	151.472
712	22.1333	17.6186	25.0382	43.5573	6.4062	13.0186	12.4659	31.2512	49.4253	54.7581	182.85	184.312	173.169	299.104	133.128	101.488	103.822	188.853	100.966	107.544	157.524	19.705			712	28.638	27.9333	16.9277	14.4825	22.1164	20.8548	23.2891	11.0737	24.9474	15.3043	13.6835	16.8732	12.6654	23.8561	23.0061	16.8526	18.676	21.8105	24.8863	17.4829	20.9476	16.0927	14.4154	156.655
711	22.4386	18.713	25.0636	41.9033	6.444	13.0255	12.511	31.257	49.6592	53.4866	185.372	195.761	173.345	287.746	133.914	101.541	104.198	188.888	101.444	105.047	157.726	19.1087			711	28.617	27.8286	16.6213	14.4549	22.1627	21.2019	23.0431	11.2834	24.8635	15.7996	13.4127	16.8396	12.8359	24.524	23.6164	16.9004	18.9207	21.8037	25.1279	17.6096	21.2631	16.1683	14.1052	156.54
710	23.1791	18.426	25.801	39.6121	6.3295	12.9084	12.7779	31.1594	48.0284	52.8172	191.489	192.759	178.445	272.012	131.534	100.629	106.421	188.298	98.1125	103.732	156.343	18.2028			710	28.212	27.5679	16.7451	14.2155	21.8161	21.5768	22.9889	11.1935	25.126	16.0088	13.6136	16.9957	13.1295	24.8536	23.8529	16.676	18.8322	21.4859	25.1809	17.8881	21.2051	16.0458	14.0978	154.325
709	23.7879	17.817	25.7179	38.815	6.4521	13.0715	12.8303	30.7545	46.6831	52.2118	196.519	186.388	177.87	266.539	134.082	101.9	106.857	185.851	95.3643	102.543	155.391	17.7971			709	29.2894	27.5655	16.7475	13.9511	21.545	21.9405	22.9139	10.9638	24.5209	16.0521	14.1285	17.31	13.1167	23.9606	24.4694	16.3533	18.7599	21.3158	25.3127	17.7021	20.9253	15.9947	14.2955	160.218
708	23.1458	18.2387	24.6124	38.6013	7.1958	13.1332	13.4185	30.2999	48.3729	49.7432	191.214	190.799	170.224	265.071	149.537	102.381	111.756	183.104	98.8163	97.695	156.06	17.2653			708	29.3219	27.0381	16.7047	13.6128	21.6733	21.9405	22.6704	11.2035	23.8942	15.8262	14.3433	17.0971	12.6218	22.631	24.3493	16.3679	18.7273	21.4616	25.115	17.6689	20.5931	16.1416	14.2313	160.396
707	22.5634	19.5436	23.9765	37.3297	7.2956	13.3729	13.3612	29.3141	47.207	49.4323	186.403	204.45	165.826	256.339	151.611	104.25	111.279	177.147	96.4346	97.0844	155.082	16.8627			707	28.7947	27.0429	16.8615	13.5927	21.7434	21.8382	22.4859	11.5481	23.9088	15.7485	14.3278	17.1057	12.5974	21.2411	23.4301	16.2683	18.3695	21.9961	24.9548	18.3219	20.33	16.2929	14.02	157.512
706	22.1841	19.6655	24.4309	37.711	7.2465	13.6171	13.1141	29.2835	46.457	49.5475	183.269	205.726	168.969	258.958	150.591	106.153	109.221	176.962	94.9025	97.3107	155.206	17.0937			706	28.4499	26.8452	16.9461	13.6065	21.4352	21.5104	22.3801	11.4282	23.3745	16.7636	13.8915	17.7058	12.6782	20.4305	21.8836	16.4489	18.0688	22.2362	24.8966	18.2671	20.0268	16.4292	13.9748	155.626
705	22.1015	19.1657	25.2802	37.2695	6.7754	13.4559	12.8549	29.78	46.032	49.3093	182.587	200.497	174.843	255.926	140.801	104.897	107.062	179.962	94.0343	96.8429	153.745	17.0383			705	28.4938	26.6476	16.8775	13.7256	21.1905	21.0263	22.2411	11.3583	23.2575	15.9067	13.4376	17.3744	12.7333	21.1378	20.6434	16.5923	18.0828	21.8056	24.9147	18.2466	19.7246	16.3717	13.938	155.866
704	21.8959	18.1574	25.4834	36.9125	6.5523	13.3101	12.7554	30.3204	46.5605	49.3174	180.889	189.949	176.248	253.474	136.164	103.76	106.233	183.228	95.1139	96.8588	152.192	16.6945			704	28.1719	26.7857	16.8762	13.6015	21.2897	21.1259	22.3998	11.5006	22.6832	15.5626	13.8196	17.4509	12.6949	22.0209	20.2059	16.6627	18.2191	21.7668	25.1395	17.9441	19.5953	16.4281	14.0694	154.105
703	21.8737	18.5139	25.1469	37.6518	6.3258	13.3091	12.3508	30.4437	45.8942	48.8732	180.705	193.678	173.921	258.551	131.457	103.752	102.864	183.973	93.7528	95.9864	151.864	17.3562			703	28.0812	26.9202	16.6373	13.2005	21.3042	21.101	22.5264	11.6542	22.2829	17.0953	14.0706	17.5183	12.7038	22.1267	20.5184	16.8911	18.3089	21.5948	25.0853	17.5559	19.6533	16.4313	14.1125	153.609
702	22.5374	19.4999	25.114	38.6348	6.9051	13.4861	11.9505	30.016	45.0536	49.86	186.188	203.993	173.693	265.301	143.496	105.132	99.5297	181.388	92.0356	97.9244	154.868	18.1056			702	27.724	27.0726	16.4853	13.0025	21.4101	20.8755	22.8007	11.7203	21.6875	17.0818	13.9874	17.6591	12.6564	22.7282	21.6348	17.0491	18.2657	21.654	24.9212	17.2922	19.7492	16.3035	13.8233	151.655
701	24.1403	19.184	24.298	39.4392	6.7327	13.8092	12.0663	29.712	43.7474	49.2745	199.43	200.688	168.049	270.825	139.913	107.651	100.494	179.551	89.3673	96.7745	155.274	18.6749			701	27.277	27.5857	16.4007	13.1153	21.2791	20.7427	22.8364	12.1386	21.8112	16.9707	13.7073	17.3322	12.5923	23.2202	22.0429	17.1262	18.296	21.4752	24.8256	17.2842	19.5195	16.4388	13.7834	149.21
700	25.3372	17.9612	23.5513	40.6421	5.8786	13.7343	12.2478	29.6116	44.9386	49.2375	209.318	187.896	162.885	279.085	122.164	107.067	102.006	178.945	91.8007	96.7018	153.787	19.3298			700	27.1261	27.925	16.4877	12.9925	21.5225	20.8091	22.6839	12.5156	21.8867	17.1989	14.0038	17.0292	12.5987	22.9028	22.19	17.1461	18.5455	20.9524	24.9535	17.2283	19.3378	17.1395	13.6067	148.384
699	24.9215	17.2738	22.8891	39.6199	5.5732	13.5214	12.2693	29.3044	43.6268	49.9022	205.884	180.705	158.305	272.066	115.818	105.407	102.185	177.088	89.1209	98.0073	150.459	18.7437			699	27.1108	27.9702	16.5686	12.8784	21.8386	20.8299	21.9692	12.8801	20.8315	16.521	14.3106	16.7001	12.4526	22.4797	22.2757	16.7131	18.5769	20.7979	25.5207	17.0091	19.0858	17.8935	13.4259	148.301
698	24.4043	17.3969	21.5484	38.9636	5.9767	13.4298	12.3556	29.089	42.7787	50.3933	201.611	181.993	149.033	267.559	124.203	104.693	102.904	175.787	87.3884	98.9718	149.414	18.1446			698	26.3286	28.2452	16.614	12.7506	21.8175	20.899	21.4391	13.1348	20.8138	16.7417	14.0347	16.3414	12.2744	22.0947	22.4375	17.008	18.3904	20.8183	25.0258	17.0833	18.8584	18.6571	13.4732	144.022
697	24.7491	18.2385	22.2269	38.5255	6.9285	13.2587	12.2206	29.0104	42.8237	48.9566	204.46	190.797	153.725	264.551	143.982	103.359	101.779	175.312	87.4803	96.1502	152.16	18.1675			697	25.5626	28.6167	16.2341	12.9837	21.5331	20.9212	21.5178	13.2397	21.9392	16.8813	13.6385	16.254	12.1756	22.1169	22.1127	17.1687	18.2448	20.9883	24.9742	17.3813	18.7648	19.1928	13.9516	139.832
696	24.7798	18.3761	22.4917	38.8401	7.4	13.2753	12.1641	28.6669	42.0605	48.6277	204.713	192.237	155.557	266.711	153.781	103.489	101.309	173.236	85.9213	95.5042	153.246	18.4055			696	25.7354	27.8262	16.0466	13.2043	21.3042	20.6625	21.5929	13.834	22.4138	16.6983	13.9455	16.6874	12.1449	22.6544	21.9804	17.3612	18.3695	21.6968	25.3437	16.9612	18.9844	19.4121	14.4364	140.777
695	25.0733	18.5196	22.402	38.1963	7.1047	13.4937	12.1272	28.4985	41.5731	48.5671	207.138	193.738	154.936	262.29	147.644	105.191	101.001	172.218	84.9256	95.3852	152.447	18.2198			695	26.2388	27.4429	15.9828	13.1892	21.1852	20.6017	21.5461	15.0637	23.272	16.2887	14.161	17.0461	12.3385	22.7909	22.3125	17.2709	18.8776	21.8892	24.7623	16.8824	18.9365	19.5399	14.8549	143.531
694	25.8169	18.8947	22.7278	37.5007	6.2029	13.6314	11.8373	28.829	41.6596	49.3735	213.281	197.662	157.19	257.514	128.903	106.265	98.5869	174.215	85.1023	96.9689	151.569	18.4011			694	26.2751	27.181	16.174	13.0075	21.2765	20.7621	21.2263	15.7466	22.6186	16.507	14.5522	17.2063	12.2756	22.6125	22.5527	17.012	18.7378	21.8367	24.5258	16.9098	18.4426	19.7859	14.8307	143.729
693	25.0836	19.8833	22.6644	37.3718	5.3991	13.5716	11.8888	27.9234	41.9109	49.6216	207.223	208.004	156.751	256.628	112.2	105.799	99.0158	168.743	85.6157	97.4562	149.744	18.6467			693	26.4766	26.8333	16.2782	13.0388	21.4008	20.7414	21.0603	15.5393	21.0376	17.1204	14.1408	17.6762	12.4423	22.4809	22.4436	17.2297	18.3077	21.8882	24.7545	17.3368	18.3813	19.5985	14.7802	144.832
692	22.8837	18.8007	22.8091	36.7683	5.0019	13.3658	11.7721	27.0539	42.4285	48.3916	189.049	196.679	157.752	252.484	103.945	104.194	98.0439	163.488	86.673	95.0405	144.735	17.6764			692	26.2904	26.7631	16.2929	12.8521	21.541	20.6653	20.9274	14.9001	19.9506	17.1269	14.4328	17.5936	12.3346	22.1427	22.3799	17.5604	18.1037	21.8814	25.0426	17.8847	18.2742	19.2034	14.6898	143.813
691	22.1053	18.1115	21.1526	37.3231	4.9091	13.513	11.7006	26.5353	42.3536	46.403	182.618	189.469	146.295	256.294	102.017	105.342	97.4484	160.354	86.52	91.1349	141.749	17.6111			691	26.7383	27.0536	16.413	12.7093	21.627	20.7815	20.9287	14.7353	20.0654	17.9626	14.4032	17.3087	12.2949	22.1734	22.4412	17.7756	17.9033	22.1438	24.885	17.9954	18.175	18.4079	14.5331	146.263
690	22.1498	18.0524	20.1523	38.0247	5.0028	13.7604	11.8198	26.7341	41.8605	46.1131	182.986	188.85	139.377	261.112	103.964	107.27	98.4412	161.556	85.5127	90.5656	141.964	17.9004			690	27.0439	27.1667	16.2512	12.6617	21.881	20.9032	21.0381	15.417	20.3416	17.2469	14.2347	17.501	12.4013	22.1365	22.3897	17.4701	17.7168	22.5559	25.4109	17.597	18.311	17.6198	14.123	147.935
689	21.2453	18.0067	20.1374	38.2927	5.2767	13.794	11.7993	27.4285	41.2368	45.699	175.514	188.372	139.274	262.952	109.656	107.532	98.2704	165.752	84.2386	89.7523	142.131	17.8534			689	26.8892	26.9964	16.2782	12.683	22.1005	20.8797	20.9459	16.3483	20.7909	16.5284	14.2751	18.0684	12.3705	21.9557	22.3199	17.3918	17.6585	22.4052	26.0181	17.1895	18.3712	16.8924	13.8864	147.089
688	21.4769	17.6927	19.6436	37.9914	5.4899	13.9224	12.2188	27.7361	42.1486	45.6462	177.427	185.088	135.859	260.883	114.086	108.533	101.764	167.611	86.1013	89.6486	142.7	17.4219			688	27.2197	26.8738	16.3162	12.6867	22.1455	20.8243	20.7442	17.1848	20.8877	16.5651	14.3958	18.1254	12.4692	21.8856	22.1152	17.255	17.8531	22.1419	26.2054	16.6815	18.1929	16.2513	13.8086	148.896
687	21.4092	18.1685	17.7674	36.7574	5.3189	14.1488	12.5525	28.5503	41.7518	46.0527	176.868	190.065	122.883	252.409	110.533	110.298	104.543	172.531	85.2907	90.4469	141.587	17.0893			687	27.0688	26.906	16.2206	12.604	22.2526	20.6459	20.2079	18.3046	20.452	16.8421	14.7414	18.0239	12.3462	21.3038	21.6262	17.2629	18.0117	22.0262	26.3256	16.4772	18.01	16.2034	13.98	148.071
686	20.7576	19.2571	17.6877	34.4748	5.1187	14.1723	12.3275	29.4296	40.2688	45.1516	171.485	201.453	122.331	236.735	106.373	110.481	102.67	177.845	82.2612	88.6772	140.031	16.7443			686	26.0965	26.4417	16.1054	12.4737	22.463	20.758	20.0246	19.3933	20.1694	18.0147	14.3494	18.1105	12.3064	20.4096	21.1777	17.3811	17.9056	21.9067	26.2713	16.3847	17.9264	16.2439	14.3922	142.752
685	20.6807	19.0481	18.9515	32.7132	4.8767	14.25	12.0832	29.015	40.014	44.2644	170.849	199.267	131.072	224.638	101.343	111.087	100.635	175.339	81.7407	86.9347	138.291	15.9921			685	26.4403	26.2679	15.8395	12.3409	22.4431	20.9889	20.3296	20.5668	20.2895	18.6247	13.684	17.9674	12.1705	20.0455	20.5882	17.3214	17.8811	21.6725	26.3966	16.637	17.9264	16.1906	14.7497	144.633
684	21.0171	19.5842	19.942	32.3171	4.7255	14.1262	11.8475	27.4808	38.6811	44.2431	173.629	204.875	137.923	221.918	98.2014	110.122	98.6719	166.068	79.0178	86.8929	137.732	16.1829			684	27.7813	25.5917	15.6532	12.2256	22.1296	21.1466	20.3641	21.0699	19.7758	18.2101	13.6714	18.1914	12.3667	20.2189	19.8039	17.3772	17.7949	21.4159	26.0866	16.9966	17.7347	16.1374	14.5825	151.969
683	21.2287	20.6816	20.197	32.7183	4.8076	14.2496	11.6508	26.4386	38.0347	42.8414	175.377	216.355	139.686	224.673	99.9075	111.084	97.0337	159.77	77.6974	84.14	138.572	16.9684			683	27.5024	25.1774	15.7341	12.0163	22.25	21.2642	20.4686	21.6679	19.7137	17.3923	14.3977	19.7522	12.4821	20.0061	19.5245	17.6414	17.9627	21.7279	25.4044	16.7911	17.6143	15.8541	14.2145	150.443
682	21.414	18.328	20.312	33.9096	4.8867	13.776	11.7293	26.4051	37.6422	41.9427	176.907	191.734	140.482	232.854	101.551	107.392	97.6874	159.568	76.8956	82.3749	136.745	16.5235			682	26.9752	24.8643	15.6299	11.9912	22.3003	21.4108	20.4071	22.382	19.9284	16.5177	15.097	19.3385	12.6038	19.7688	19.4326	17.4343	17.9114	21.6968	25.0181	16.4064	17.68	15.8413	13.8391	147.559
681	22.0865	17.2547	20.6711	34.6594	4.9405	13.7355	11.7413	25.7667	37.3082	42.7163	182.463	180.506	142.965	238.003	102.669	107.076	97.7874	155.71	76.2133	83.8943	136.729	16.5573			681	27.3496	25.0012	15.5355	12.2657	22.1706	21.6252	20.3223	23.1236	19.6264	15.154	15.661	17.2907	12.4718	19.7774	19.5061	17.4794	18.0746	21.862	25.0659	16.2466	17.5585	15.9436	13.6351	149.607
680	22.1635	16.2065	19.8481	35.4986	4.8289	13.8889	11.5805	25.9828	38.7278	43.6859	183.099	169.54	137.273	243.765	100.35	108.272	96.4482	157.016	79.1132	85.7986	136.068	16.5866			680	27.3028	24.9869	15.5282	12.3509	22.1402	21.8617	20.2423	23.2085	18.9333	15.4894	15.6344	17.6852	12.4538	20	19.6618	17.5046	17.8986	21.9611	24.8928	16.5822	17.7726	16.0202	13.7403	149.351
679	20.9077	15.6978	18.6802	34.3495	5.303	13.9108	11.8599	26.5772	38.9835	44.2956	172.725	164.218	129.196	235.875	110.202	108.443	98.7751	160.608	79.6356	86.996	134.667	15.3271			679	27.2092	24.6583	15.6005	12.188	22.1746	21.8797	19.8647	23.2597	18.6536	15.1061	14.3538	18.5264	12.6282	19.9274	19.6311	17.2616	17.8182	21.45	24.6809	16.3231	18.1405	16.5048	13.7497	148.839
678	20.5686	15.8912	18.8715	31.9067	5.4059	13.8941	11.9494	25.0196	38.4837	43.421	169.923	166.242	130.519	219.1	112.341	108.313	99.5205	151.195	78.6146	85.2783	132.105	13.9853			678	27.0487	24.2226	15.3199	11.9637	22.4405	22.3333	19.5584	23.809	18.6442	14.9646	13.3594	18.1039	12.8397	19.797	19.9681	17.1448	17.6643	21.4189	24.5284	16.4783	18.0903	16.5314	13.7739	147.961
677	20.9741	16.2107	19.7799	29.2799	5.4771	13.5776	11.994	24.5744	38.153	42.1491	173.273	169.584	136.801	201.062	113.82	105.845	99.892	148.505	77.939	82.7803	130.95	13.149			677	26.1232	24.1071	15.1127	11.8233	22.3241	23.0816	19.7097	24.4894	18.2553	14.1392	13.2612	17.6844	12.8731	19.5264	19.6949	17.1886	17.7145	21.4985	24.4884	16.484	17.9443	16.3525	13.6593	142.898
676	21.1353	15.567	19.1989	28.393	5.2333	13.5407	12.0694	24.2217	38.7539	41.415	174.605	162.85	132.783	194.972	108.754	105.558	100.52	146.373	79.1665	81.3386	128.692	12.6573			676	25.8176	24.2167	14.9498	11.8145	23.037	23.3361	19.9742	24.5643	17.9511	14.615	13.4261	17.8612	12.9231	19.6064	19.2892	17.1766	17.7249	21.3256	24.2028	16.3459	17.8439	16.2428	13.9085	141.227
675	20.4638	15.0298	19.1783	28.7582	4.9989	13.8386	11.9435	23.8814	38.0966	40.4455	169.058	157.23	132.641	197.48	103.883	107.88	99.4714	144.317	77.8238	79.4345	126.922	12.6141			675	25.3152	24.6167	14.8493	11.8835	23.9616	23.1438	19.8979	24.7453	18.4058	15.8563	13.7761	17.8092	13.0833	19.508	19.4081	17.3134	17.4009	21.344	24.062	16.3916	17.9799	16.2204	13.9474	138.479
674	18.9253	15.2214	18.8719	28.6919	4.8491	13.8744	11.8589	24.3558	37.8386	40.3372	156.348	159.235	130.522	197.024	100.77	108.159	98.7668	147.184	77.2968	79.2218	125.453	12.3796			674	25.7966	24.8667	14.5539	11.6617	24.1892	22.8257	19.6113	24.9863	19.1755	15.022	13.5535	17.8681	12.9077	18.9508	19.8627	17.4635	17.3508	21.6122	23.7455	16.3881	18.0435	16.164	13.8749	141.112
673	19.2427	14.9271	17.4856	29.519	4.694	13.7834	11.6697	23.5088	37.7038	40.2407	158.97	156.156	120.934	202.704	97.5468	107.45	97.1911	142.065	77.0214	79.0322	123.907	12.7838			673	25.9542	24.7083	14.7953	11.6729	24.0251	22.3983	19.1427	25.9114	18.907	13.7474	13.5761	17.4374	12.8231	18.7343	20	17.4064	17.3333	21.8717	24.2015	16.266	17.8807	15.9404	14.0021	141.974
672	19.0771	14.049	17.9077	29.3854	4.7579	13.8287	11.3906	23.7316	38.039	40.4904	157.602	146.97	123.853	201.787	98.8747	107.803	94.8666	143.411	77.7062	79.5226	123.24	12.4464			672	25.68	24.4821	14.7377	11.8221	23.5331	22.3624	18.9742	26.7041	18.536	13.6452	13.9032	17.1207	13	18.4748	19.5846	17.2311	17.4336	22.0486	24.1202	16.4646	17.7826	16.0831	14.0694	140.474
671	18.7886	14.0427	17.8509	27.0384	4.5768	13.6186	11.2422	24.4263	38.5776	40.5696	155.218	146.904	123.46	185.67	95.1112	106.165	93.6306	147.61	78.8064	79.6782	121.225	11.4818			671	24.7985	24.4702	14.6103	11.8709	23.4683	22.7068	19.0763	26.9713	18.4187	13.3499	14.4431	16.9824	13.0026	18.5793	19.3076	17.8207	17.6026	21.6035	23.6266	16.7968	17.9409	16.1267	14.183	135.652
670	19.3329	14.2715	17.0765	26.1746	4.8111	13.5581	11.2965	23.4178	39.7696	40.0195	159.715	149.298	118.104	179.738	99.9802	105.693	94.0829	141.515	81.2414	78.5978	120.797	11.0343			670	24.5339	24.3607	14.3775	11.9449	23.3717	23.2517	18.7712	27.3246	18.273	13.8025	14.4903	17.4869	13.0295	19	19.0662	17.7131	17.4254	21.2148	23.845	16.6872	17.9108	15.9308	14.1462	134.205
669	18.5174	14.4751	16.7432	26.2717	4.5519	13.7462	11.3543	23.6073	38.636	39.5451	152.978	151.427	115.799	180.405	94.5938	107.16	94.5643	142.66	78.9257	77.6661	119.618	11.1506			669	24.1614	24.0881	14.076	12.0664	23.2196	23.5311	18.5769	27.7166	17.7944	13.2923	14.1306	17.975	12.85	19.1943	18.7549	17.595	17.2716	21.4004	24.0491	16.5731	17.6656	15.8381	14.0589	132.167
668	18.0098	15.3042	17.1322	25.9705	4.7049	13.9584	11.3219	23.0686	38.688	39.2363	148.784	160.101	118.489	178.337	97.7733	108.814	94.2944	139.405	79.0319	77.0596	120.209	11.0657			668	24.3066	24.0107	14.0502	12.2005	23.5992	23.8202	18.4391	28.171	17.9851	13.5029	14.0924	18.0298	12.8744	19.075	18.8382	17.4024	17.3228	21.2536	23.969	16.3664	17.6656	15.8104	14.3785	132.961
667	18.717	15.6524	16.8328	25.9926	4.674	14.0866	11.5233	22.1921	39.2395	39.7721	154.627	163.744	116.419	178.489	97.1311	109.813	95.9718	134.108	80.1585	78.1119	120.857	11.1972			667	24.4432	23.6429	13.973	11.9236	23.6045	24.1355	18.4982	28.7516	18.5628	13.2371	14.6561	18.0758	12.741	18.6925	18.7757	17.6003	17.4452	21.3324	23.7248	16.2158	17.9342	15.7508	14.6446	133.709
666	19.1306	14.7408	16.4451	25.7889	4.594	14.322	11.5606	22.1753	38.5778	40.2518	158.044	154.207	113.737	177.09	95.4686	111.648	96.2824	134.007	78.8068	79.054	119.834	10.9135			666	23.9618	23.3452	14.0343	11.6905	23.7249	24.3762	18.3321	29.6005	19.0632	13.4181	15.2131	17.9618	12.8372	18.663	18.6765	17.7211	17.7343	21.2284	23.4212	16.3311	17.9242	15.853	14.5457	131.075
665	19.0109	13.986	17.0318	24.8633	4.5966	14.3059	11.7006	22.8152	38.059	41.1652	157.055	146.311	117.795	170.734	95.5227	111.523	97.4484	137.874	77.747	80.8479	119.286	10.2503			665	24.0516	23.2357	13.9963	11.5376	23.8624	24.5339	18.2435	30.5443	19.2769	14.0001	15.1598	18.6692	12.7346	18.6064	18.8995	17.6348	17.3427	20.8552	23.062	16.3858	17.7458	15.7093	14.5195	131.566
664	18.6333	13.9345	16.0137	25.0333	4.6217	14.0987	11.7183	22.3351	37.8944	39.9147	153.935	145.772	110.754	171.901	96.0443	109.908	97.5958	134.972	77.4108	78.392	117.669	10.2673			664	24.4107	22.8964	14.0221	11.2907	24.0132	24.9004	18.1722	31.2809	18.098	13.3567	15.413	18.9327	12.5154	18.6212	18.8946	17.5365	16.9161	20.5452	23.0543	16.1393	17.66	15.7348	14.6151	133.531
663	17.5702	14.0115	14.6894	25.7617	4.5028	14.0321	11.8461	22.6254	37.6631	39.4638	145.153	146.578	101.595	176.903	93.5734	109.389	98.6602	136.727	76.9383	77.5064	116.302	10.5331			663	24.4059	22.775	14.1471	11.2444	24.3598	25.39	18.0652	32.2434	17.0986	12.9731	15.1936	18.9174	12.9808	18.9582	18.9069	17.4303	17.0862	20.6657	23.2842	16.0868	17.5518	15.9425	14.428	133.505
662	17.3246	14.3726	14.9968	25.9821	4.4894	13.8996	11.9565	22.7801	38.2148	38.9432	143.124	150.355	103.721	178.416	93.2949	108.356	99.5797	137.661	78.0653	76.484	116.906	10.6811			662	24.0363	22.369	13.7586	11.1466	24.6772	25.6985	18.1107	32.9975	17.1654	13.4511	14.4373	18.3897	13.0705	18.9287	18.9056	17.2736	16.9091	20.7065	22.8605	15.9829	17.7369	15.9744	14.1882	131.483
661	17.834	14.6549	15.1091	25.732	4.5179	14.0975	11.8331	22.4637	37.211	38.3567	147.332	153.308	104.497	176.699	93.8872	109.898	98.5519	135.749	76.0147	75.3321	117.127	10.8786			661	23.5062	22.2702	13.6017	11.1629	24.6442	26.0207	17.7011	33.5606	17.3663	13.2889	14.1745	18.1813	12.8564	19.0873	18.973	17.1049	16.7436	20.8416	22.7571	16.1142	17.8751	15.8211	14.0179	128.583
660	17.8769	13.8098	15.1279	25.6368	4.4366	14.0852	11.6126	22.1906	36.2666	38.8563	147.686	144.468	104.627	176.045	92.1977	109.802	96.7155	134.099	74.0855	76.3133	115.604	10.6374			660	23.0869	22.4488	13.6605	10.9887	24.5569	26	17.4613	33.9476	17.3644	12.978	14.9293	17.8934	12.6436	18.9803	19.0748	17.6096	16.8811	20.5909	22.8088	16.2797	17.8183	15.9883	13.817	126.289
659	18.2565	13.5505	14.6447	25.9834	4.2894	14.1117	11.4968	22.6433	35.1441	39.8582	150.822	141.755	101.285	178.425	89.1387	110.009	95.7511	136.835	71.7924	78.281	115.41	11.0375			659	23.1538	22.9452	13.7794	11.1617	24.7024	26.1757	17.4256	34.1298	17.0297	13.1861	15.0425	16.923	12.5551	18.8979	19.0625	17.6959	16.9277	20.6142	23.1318	16.613	17.7503	15.9957	13.9443	126.655
658	18.1598	13.2547	14.5292	25.0687	4.383	14.2161	11.4217	23.4981	35.3396	40.0154	150.024	138.661	100.487	172.144	91.0838	110.823	95.1256	142	72.1918	78.5898	115.113	10.6114			658	23.2827	22.3571	13.3836	11.3484	24.8585	26.2282	17.3173	34.3833	16.5645	12.7617	14.949	16.752	12.85	19.0849	19.1863	17.4847	17.0851	20.5685	23.2028	16.3733	17.6812	16.148	14.2124	127.36
657	17.7394	12.9141	13.9012	25.1738	4.4349	14.1176	11.3489	23.2043	35.2633	38.5184	146.55	135.097	96.1433	172.866	92.1624	110.055	94.5193	140.225	72.0359	75.6497	113.53	10.5819			657	23.171	21.3917	13.3186	11.4449	24.8981	26.4979	17.4342	34.8302	17.1493	12.7128	14.4785	16.9857	12.7013	19.2694	19.0748	17.2364	17.4219	20.9145	23.2351	16.2568	17.7915	15.9095	14.1188	126.749
656	17.3246	12.7565	13.695	25.791	4.59	13.9288	11.5968	22.2145	35.6098	37.3466	143.124	133.449	94.7172	177.104	95.3855	108.583	96.5839	134.244	72.7438	73.3483	112.928	10.5475			656	23.1184	21.1417	13.4375	11.2757	25.1587	26.9433	17.337	35.3446	16.8428	12.6081	14.4763	17.365	12.8923	18.8462	19.0147	17.2988	17.2401	21.4033	23.2558	15.968	17.8829	15.8285	13.8517	126.462
655	17.2097	12.1421	13.7027	25.7508	4.5221	13.8939	11.6573	21.5356	35.8356	37.875	142.174	127.021	94.7704	176.828	93.9745	108.311	97.0878	130.141	73.205	74.386	111.79	10.2443			655	22.5024	21.3774	13.4252	11.1316	25.5026	27.2988	17.1402	35.7678	16.1714	12.4833	14.7855	17.2572	12.8564	18.5412	18.6691	17.5471	16.88	21.0155	23.0284	15.847	17.786	15.8477	13.8517	123.092
654	17.3763	11.6858	13.1035	26.3231	4.4817	13.8753	11.4596	21.4901	35.2495	37.879	143.551	122.248	90.6262	180.758	93.1349	108.166	95.4413	129.866	72.0078	74.3939	111.019	10.6734			654	23.1452	21.2262	13.4951	11.0952	25.9259	27.6432	17.1304	35.8464	16.0507	13.1275	15.2895	17.2091	12.8244	18.5916	18.6752	17.2537	17.0711	20.7726	22.562	15.7009	17.5663	15.7827	14.0358	126.608
653	17.6557	11.6958	13.0665	25.5879	4.5055	13.7846	11.4425	21.3667	35.0831	36.4282	145.859	122.353	90.3703	175.71	93.6295	107.459	95.2988	129.12	71.6678	71.5445	110.301	10.5119			653	23.3305	21.2095	13.4436	11.1867	26.2672	27.9945	17.1624	36.0587	15.8136	14.1107	15.3933	17.4469	12.6679	18.9077	18.924	17.2802	16.8508	20.6472	22.3036	15.8128	17.6856	15.7316	14.1756	127.622
652	18.0791	11.4551	13.7927	24.0273	4.5521	13.8693	11.6496	20.4676	35.6159	37.0354	149.357	119.835	95.3929	164.993	94.5979	108.119	97.0237	123.687	72.7562	72.7371	109.85	9.57726			652	22.5931	20.9988	13.3873	11.1065	26.1045	28.0858	16.9533	36.2347	15.6559	13.6418	14.902	17.1102	12.6513	18.9779	18.935	17.2537	16.7016	20.4587	22.4354	16.1119	17.9287	15.7157	14.2829	123.588
651	17.9895	11.6515	12.981	23.7956	4.5799	13.996	11.6329	20.14	35.4318	37.0963	148.617	121.889	89.779	163.402	95.1756	109.107	96.8846	121.707	72.3802	72.8567	109.18	9.55164			651	21.9666	20.1464	13.3554	10.9825	26.0847	28.1743	16.9619	36.171	15.8101	14.0224	14.6684	17.2502	12.7141	18.6617	18.8284	17.3745	16.5956	20.4956	22.4031	16.1667	17.748	16.2109	14.3691	120.161
650	17.5693	11.5307	12.7711	24.1115	4.4735	13.9323	11.4842	19.618	34.5427	36.7674	145.145	120.625	88.3273	165.571	92.9645	108.611	95.6461	118.553	70.5639	72.2107	107.822	9.66843			650	21.6409	19.9071	13.424	10.9662	26.4458	28.4232	16.8413	36.4195	16.038	14.8563	14.7094	17.7388	12.75	18.2977	18.6654	17.5033	16.7657	20.5977	22.2041	16.1016	17.5507	16.6166	14.1746	118.379
649	17.566	11.2888	12.683	24.092	4.6113	13.8645	11.4344	18.6108	34.0739	37.377	145.118	118.095	87.718	165.437	95.8282	108.082	95.2314	112.466	69.6062	73.408	107.099	9.53576			649	21.2856	19.9583	13.6409	11.005	27.0939	28.4841	16.829	36.8702	16.1155	14.1684	14.1782	17.7743	12.9962	18.6064	18.5306	17.7424	16.9872	20.4227	22.1951	16.2945	17.5262	16.3706	14.1367	116.436
648	17.2381	10.9076	12.7533	22.8355	4.3895	13.9978	11.3705	18.2978	34.1433	37.7133	142.409	114.107	88.2042	156.809	91.2189	109.121	94.6992	110.575	69.748	74.0685	105.096	8.8142			648	21.0707	19.5131	13.5564	11.183	27.3611	28.621	16.9164	37.5144	15.9601	13.9456	13.8339	19.0645	13.2449	19.2743	18.7132	17.8951	16.9394	20.5617	22.1189	16.1221	17.4225	15.885	14.0284	115.26
647	16.81	10.6248	13.2511	21.4494	4.4872	14.0658	11.3351	18.1108	34.6949	36.5139	138.872	111.149	91.6471	147.291	93.2492	109.651	94.4044	109.445	70.8748	71.7129	103.83	7.96001			647	21.276	19.3226	13.5306	11.0175	27.2989	28.9364	17.0529	37.7703	16.0056	13.3411	13.8435	20.0365	13.3782	19.5843	19.1544	17.6653	17.0455	20.8785	22.0271	16.0274	17.1427	15.5304	13.9842	116.383
646	16.2038	10.9019	13.2413	21.6323	4.4661	13.8959	11.3503	18.0658	35.1967	35.6479	133.864	114.047	91.5793	148.547	92.8107	108.327	94.5309	109.173	71.8999	70.012	103.479	7.8703			646	21.2884	19.4131	13.4436	10.6378	27.3624	29.2158	17.2595	38.0537	15.8296	13.0627	14.1555	19.0694	13.2026	19.5953	19.4534	17.7357	16.6212	20.8018	22.2933	16.0023	17.0569	15.5091	13.8896	116.451
645	15.8166	10.8135	12.7352	22.4409	4.8162	13.8827	11.3371	18.2101	35.527	35.9816	130.666	113.123	88.079	154.099	100.086	108.224	94.421	110.045	72.5746	70.6674	104.198	8.03975			645	21.4556	19.2964	13.4081	10.7331	27.4365	29.5947	17.0566	38.9151	15.4476	12.1926	14.4504	18.1664	13.1692	19.6162	19.5858	18.008	16.4907	20.2245	21.9134	16.04	17.1148	15.8371	14.041	117.366
644	15.247	10.3566	12.0742	23.002	5.3789	13.7487	11.4758	17.9135	35.1189	36.5023	125.96	108.343	83.5074	157.952	111.78	107.179	95.5762	108.252	71.741	71.6901	104.198	8.21636			644	21.5721	19.3298	13.261	10.7093	27.3717	29.7414	16.6704	39.9064	15.4705	11.4475	13.815	17.0305	12.9897	18.8905	19.2757	18.1062	16.5793	20.001	21.9444	15.8185	17.0758	15.8083	13.9611	118.003
643	14.6025	10.0168	11.9045	22.6641	5.1035	13.8172	11.3732	17.6961	35.3591	35.786	120.636	104.788	82.3337	155.632	106.057	107.713	94.7217	106.939	72.2316	70.2833	102.133	7.91385			643	20.937	19.2893	13.125	10.5602	27.4246	30.0083	16.5806	40.7353	16.4159	11.4842	13.6611	16.6847	13.2038	18.3161	18.8248	17.8884	16.6573	20.0389	21.9767	15.3208	16.9866	15.5836	13.7992	114.529
642	13.6519	9.6368	12.1736	21.8104	4.4016	13.9199	11.3176	18.0648	35.6287	35.3921	112.782	100.813	84.1949	149.77	91.4703	108.514	94.2586	109.167	72.7824	69.5096	99.3261	7.31744			642	20.851	19.1274	13.1115	10.5439	27.8532	30.1687	16.6421	40.9139	16.8141	12.0795	13.9384	16.8166	12.8705	18.0271	18.8346	17.8964	16.5198	20.0233	21.7636	15.5799	16.8172	15.3781	13.9422	114.059
641	12.8129	9.4946	11.9226	21.0672	4.2969	14.004	11.2337	18.4804	35.3547	36.1209	105.851	99.3253	82.4589	144.666	89.2946	109.169	93.5598	111.678	72.2227	70.941	97.9167	6.90138			641	20.6418	18.9262	13.0968	10.6529	28.5899	30.3361	16.583	40.7928	16.5471	11.4136	13.6854	16.939	12.8244	17.8426	18.8897	18.0531	16.5385	20.0612	22.0517	15.9966	16.8963	15.2354	13.9979	112.914
640	12.8146	9.8821	11.6055	20.6306	4.1961	14.0774	11.4044	18.2151	35.43	35.1493	105.865	103.379	80.2658	141.668	87.1998	109.742	94.9815	110.075	72.3765	69.0328	97.4585	6.84298			640	20.9169	18.4488	13.1949	10.7744	28.8373	30.621	16.4022	41.4906	16.3384	10.7789	13.6714	17.2929	13.1923	17.893	18.815	18.1275	16.5023	19.9718	21.7687	16.2009	17.097	15.344	13.9947	114.419
639	13.1398	9.5369	11.2986	19.6835	4.2972	13.9971	11.5285	18.6077	35.9148	34.9049	108.552	99.7678	78.1432	135.165	89.3008	109.116	96.0151	112.447	73.3668	68.5528	97.0426	6.46927			639	21.5998	18.2845	12.9216	10.985	28.7712	31.0263	16.2558	42.4894	16.2033	10.9919	13.6289	17.161	13.491	17.9533	18.4975	18.0319	16.1352	20.0709	21.5	15.6895	17.2341	15.2481	14.0126	118.155
638	13.1866	9.2095	11.2435	19.6636	4.3709	13.8013	11.6512	18.2724	36.7218	35.4129	108.938	96.3428	77.7621	135.028	90.8324	107.589	97.037	110.421	75.0154	69.5505	96.8517	6.25927			638	22.8835	18.2345	12.7451	10.9687	29.1495	31.2517	16.2202	42.5843	16.0009	10.8098	14.0672	16.6321	13.3667	18.1402	18.3358	18.0345	15.9848	20.1594	21.4612	15.7055	17.0268	15.5261	13.9327	125.177
637	13.0229	9.2883	11.9338	19.6658	4.2051	13.847	11.6853	18.1378	37.6336	36.4337	107.586	97.1671	82.5364	135.043	87.3868	107.946	97.321	109.608	76.878	71.5553	97.3027	5.95469			637	22.9733	18.2048	12.6544	11	29.4669	31.5214	16.171	42.412	15.369	10.9771	13.6616	16.7796	13.3282	17.936	18.1667	17.9588	15.8823	20.3907	21.3747	15.9018	16.8651	15.3759	13.8002	125.668
636	12.9116	9.2091	12.4045	19.3816	4.2847	14.1304	11.5973	18.0889	37.7696	35.4908	106.667	96.3386	85.7918	133.091	89.041	110.155	96.5881	109.312	77.1558	69.7035	97.3844	5.81919			636	22.7202	17.7357	12.6311	10.8133	29.5265	31.9101	16.1415	42.5081	14.8709	10.1796	13.605	16.9809	13.3013	17.968	18.2892	17.6242	15.8963	20.4305	21.053	15.7523	16.777	15.0767	13.6772	124.283
635	12.7649	9.6088	12.0852	20.1744	4.3499	14.3482	11.5445	18.0459	36.2101	35.3417	105.455	100.52	83.5835	138.536	90.396	111.853	96.1483	109.052	73.9701	69.4107	97.8924	6.39693			635	22.0659	17.3357	12.7328	10.5952	29.5503	32.5131	16.2804	43.3496	15.4856	9.5074	13.8618	16.64	13.4282	17.9828	18.3505	18.0146	15.8555	20.2663	20.9535	15.7489	16.6767	15.0256	13.8381	120.704
634	12.6175	9.514	11.3546	20.7233	4.0684	14.3086	11.4663	17.7458	36.7942	35.8377	104.237	99.5282	78.5305	142.305	84.5461	111.544	95.4971	107.239	75.1633	70.3848	96.8975	6.75873			634	21.7431	17.2536	12.4289	10.4787	29.5556	32.9488	16.3653	44.638	15.9014	9.2505	13.3115	16.979	13.1821	17.9643	18.5674	18.0332	15.8438	20.0816	20.8669	16.0514	16.6689	15.2034	13.9664	118.939
633	13.0082	9.6369	11.1753	19.667	4.1201	14.3027	11.4132	17.4378	37.5872	35.8256	107.465	100.814	77.2904	135.051	85.6204	111.498	95.0548	105.378	76.7832	70.361	96.5315	6.22739			633	20.9131	17.4226	12.56	10.401	29.8122	33.0761	16.2116	44.5418	16.4356	9.6313	12.98	16.8577	13.0321	18.2374	18.4841	17.6335	16.0944	20.0904	20.7442	16.1621	16.7971	15.3131	13.8328	114.398
632	13.2927	9.6188	11.1667	18.0755	4.1671	14.327	11.3075	17.6218	36.6809	35.6218	109.815	100.625	77.231	124.123	86.5972	111.687	94.1745	106.49	74.9318	69.9608	95.5634	5.6992			632	20.0392	17.1167	12.576	10.5388	30.2315	33.195	16.5043	44.5481	16.3104	9.5968	12.9932	16.3963	12.9308	18.5474	18.4706	17.3386	16.0886	20.0389	20.9574	15.9178	16.544	15.5293	13.9274	109.618
631	13.8053	8.874	10.8711	17.3006	4.0036	14.4641	11.4813	17.9638	35.8544	34.8381	114.05	92.833	75.1865	118.801	83.1994	112.756	95.622	108.556	73.2434	68.4216	94.267	5.90645			631	20.2006	16.8369	12.4436	10.7318	30.496	33.3126	16.3555	44.6604	15.7384	9.8691	13.0523	16.4709	12.8667	18.5006	18.5049	17.3506	16.2587	20.0194	20.9987	16.0856	16.3724	15.5389	14.0421	110.501
630	13.4599	8.9863	10.6347	17.2316	4.2092	14.3931	11.6809	18.1799	35.8591	34.1295	111.196	94.0078	73.5516	118.328	87.472	112.203	97.2843	109.862	73.253	67.0299	94.4188	5.86714			630	20.2684	16.4643	12.8321	10.8108	30.7857	33.4896	15.9926	45.0624	15.5454	10.5514	13.0212	16.8564	12.9769	18.1304	18.5748	17.5498	16.0664	19.9261	20.8295	16.0651	16.3813	15.4696	14.245	110.872
629	13.2658	9.2299	10.2617	17.0513	3.9484	14.4346	11.6312	16.8429	35.5339	34.2598	109.593	96.5562	70.9718	117.09	82.0523	112.526	96.8704	101.783	72.5887	67.2858	92.7316	5.79643			629	19.9628	15.9083	12.625	10.9862	31.0754	33.6404	15.8918	45.0924	15.2815	10.5694	12.9381	16.9474	12.859	18.0898	18.4669	17.4675	16.2448	19.6365	20.6266	15.6096	16.5017	15.2641	14.2177	109.2
628	12.9571	8.8622	10.0333	16.3126	3.9325	14.3429	11.445	16.4521	35.6927	34.9523	107.042	92.7096	69.3922	112.017	81.7219	111.811	95.3197	99.421	72.9131	68.6459	91.0994	5.37939			628	19.3419	15.5643	12.8652	10.802	31.3108	34.1687	16.0959	45.3346	15.048	11.7603	13.8861	17.2119	13.0692	18.3149	18.3431	17.6282	16.3706	19.9582	20.7739	15.6564	16.4994	15.3525	14.1861	105.804
627	12.986	9.2541	10.1311	16.1198	3.9771	14.5411	11.2181	16.7269	35.4811	35.8323	107.281	96.8094	70.0686	110.693	82.6487	113.356	93.4299	101.082	72.4809	70.3742	91.8224	5.33696			627	19.6858	15.1571	12.8848	10.8033	31.7646	34.5878	16.2657	45.9026	15.8048	11.5015	14.8336	17.3115	13.0756	18.3358	18.1985	17.8141	16.3462	19.9466	20.8295	15.7728	16.447	15.6475	14.3743	107.685
626	13.209	9.2759	10.0665	16.3959	4.1211	14.5284	11.121	16.4754	35.8745	35.8383	109.123	97.0374	69.6218	112.589	85.6412	113.257	92.6212	99.5618	73.2845	70.386	92.3124	5.38477			626	19.9685	15.0071	12.6042	10.7055	31.7011	34.769	16.1919	46.0612	16.3516	11.2343	14.6582	16.7768	13.1295	18.1365	18.326	17.7278	16.3159	19.7823	20.9625	15.4053	16.4136	16.0543	14.4027	109.231
625	13.3135	8.7857	9.933	16.7587	4.383	14.4742	11.2005	15.8182	35.6627	35.6611	109.987	91.9093	68.6985	115.08	91.0838	112.835	93.2833	95.5903	72.8518	70.038	92.1357	5.47465			625	19.6218	15.131	12.5012	10.8258	31.7355	35.0968	15.9139	46.2747	15.8212	11.2468	13.967	17.1235	13.1231	18.2189	18.5968	17.7238	16.4172	19.6764	20.7649	15.3836	16.4002	15.6454	14.1052	107.335
624	13.2155	8.9593	10.4282	15.827	4.1772	14.4976	11.2397	15.7864	35.077	35.7242	109.177	93.7254	72.1234	108.682	86.8071	113.017	93.6098	95.3982	71.6554	70.1619	91.4358	5.10106			624	19.4021	15.2345	12.7194	10.8609	31.8902	35.1936	15.8684	46.1149	14.8543	10.9298	13.457	17.2683	13.2474	18.2989	18.3603	17.5604	16.2366	19.4237	20.6034	15.5217	16.3322	15.5399	14.0126	106.133
623	12.4614	8.7987	10.6772	13.7771	4.1281	14.4975	11.1611	15.7855	34.5632	35.4774	102.947	92.0453	73.8455	94.606	85.7867	113.017	92.9552	95.3927	70.6058	69.6772	89.0878	4.49711			623	18.8835	14.9488	12.8199	10.6942	32.1984	35.4108	15.8069	46.995	14.7419	10.6597	12.9162	17.3307	13.391	18.3629	18.4853	17.5126	16.127	19.6638	20.4044	15.4623	16.2731	15.5304	13.8864	103.296
622	12.0393	9.0268	10.7232	12.7905	4.2139	14.6089	11.2156	15.5056	34.9998	35.3356	99.4602	94.4315	74.1636	87.8311	87.5697	113.885	93.4091	93.7013	71.4977	69.3987	88.5348	4.36098			622	18.1595	14.956	12.6949	10.5175	32.6997	35.9544	15.9237	47.8552	15.0484	10.7141	13.062	17.3774	13.4936	18.3579	18.538	17.506	16.1515	19.4266	20.7494	15.5696	16.233	15.1715	13.8948	99.3356
621	11.8262	8.9032	10.2788	12.9449	4.2429	14.6203	11.329	15.0684	35.2969	36.053	97.6998	93.1385	71.0901	88.8913	88.1724	113.974	94.3535	91.0592	72.1046	70.8076	88.1291	4.32011			621	17.9666	14.931	12.6176	10.4837	32.9788	36.3306	16.1685	48.1948	15.2828	10.9713	13.2031	17.3646	13.4487	18.2571	18.6985	17.5936	15.8497	19.5938	21.1034	15.4418	16.4125	14.9393	13.9022	98.2804
620	12.2805	8.812	10.2709	13.5957	4.3166	14.6465	11.3047	15.2341	34.9804	36.6177	101.453	92.1844	71.0354	93.3603	89.7039	114.178	94.1512	92.0606	71.458	71.9167	89.1502	4.443			620	18.1328	15.2583	12.5956	10.6115	32.9921	36.1757	16.2103	48.6105	15.666	10.9	12.8828	17.3459	13.5603	18.1697	18.5257	17.6946	15.8601	19.6579	21.4134	15.3162	16.4437	15.0724	13.9201	99.1896
619	12.5347	8.7181	10.2083	13.8774	4.4325	14.6294	11.3713	15.5964	34.1884	36.4189	103.553	91.2021	70.6025	95.2947	92.1125	114.045	94.7058	94.25	69.8401	71.5263	89.7132	4.66562			619	18.4565	15.4869	12.6826	10.7832	33.2725	36.4896	16.1968	49.0886	15.7728	11.046	12.8492	17.3072	13.9	18.0935	18.6103	17.6255	15.9231	19.3741	21.686	15.3345	16.2297	15.0309	14.061	100.96
618	12.5515	8.5015	9.9377	13.0533	4.1836	14.5412	11.4271	15.1674	34.2185	36.2768	103.692	88.9362	68.731	89.6357	86.9401	113.357	95.1706	91.6575	69.9016	71.2472	87.9269	4.64057			618	18.3496	15.1083	12.8493	10.6855	33.1415	37.0042	16.1587	49.5106	15.2952	10.6954	13.0498	16.8272	14.3321	17.7565	18.5257	17.7092	16.162	19.0729	21.8786	15.089	16.0725	15.0639	14.205	100.376
617	12.48	8.2891	9.8495	12.3745	3.9708	14.243	11.3489	14.5416	35.2347	36.7653	103.101	86.7143	68.121	84.9744	82.5178	111.033	94.5193	87.8758	71.9775	72.2066	86.304	4.36461			617	17.6648	15.106	12.7806	10.5201	33.7063	37.3956	16.0541	49.603	14.886	10.4364	13.4842	16.4963	14.4962	17.5732	18.4277	17.587	16.1573	19.0845	21.8437	15.0833	15.8829	15.1608	14.3586	96.6295
616	12.2524	8.3974	9.6764	12.1959	3.9967	14.1287	11.3252	14.1997	35.1061	36.3724	101.221	87.8472	66.9238	83.748	83.0561	110.142	94.3219	85.8096	71.7148	71.4349	85.6219	4.31999			616	17.3773	15.4798	12.4657	10.6892	33.7579	37.4011	15.9742	49.2747	14.1193	9.7803	13.4791	16.3976	14.4295	17.7774	18.4547	17.4807	16.1352	19.2255	21.5853	15.0959	15.7458	15.2183	14.1567	95.0569
615	12.5165	8.4453	9.8388	12.0349	4.1404	14.15	11.2771	14.123	34.9832	36.1848	103.403	88.3483	68.047	82.6424	86.0423	110.308	93.9213	85.3461	71.4638	71.0665	86.0588	4.38465			615	17.7182	15.7238	12.31	10.7932	33.8426	37.4177	16.0406	49.2022	14.4089	9.769	13.514	16.6328	14.3192	17.8721	18.4804	17.668	16.1131	19.4568	21.2933	15.145	15.9844	15.2503	13.9863	96.9216
614	12.5165	8.3279	9.8075	12.1148	4.0994	14.3046	11.3211	14.3393	35.3347	35.4434	103.403	87.1202	67.8305	83.1911	85.1903	111.513	94.2878	86.6532	72.1818	69.6104	86.0981	4.49971			614	17.7727	15.5179	12.2316	10.5915	34.2765	37.574	16.2386	49.4232	14.8934	10.8853	13.2753	16.7282	14.1205	17.7601	18.3799	17.2908	16.0268	19.346	21.2028	15.5194	16.3567	15.082	14.0715	97.2198
613	12.2249	8.136	9.7852	12.0126	4.1212	14.501	11.4038	14.938	35.2915	34.5122	100.994	85.1126	67.6763	82.4893	85.6433	113.044	94.9765	90.2712	72.0936	67.7815	86.0082	4.62997			613	17.297	14.8988	12.413	10.6629	34.8519	37.6777	16.3137	49.5044	14.9109	11.2459	12.962	17.34	13.9859	17.7934	17.9902	17.5286	16.1795	19.2682	21.5297	15.6027	16.427	15.065	14.1598	94.6176
612	11.4494	8.0932	9.7442	11.7457	3.9959	14.5215	11.3125	14.7109	34.9738	33.9363	94.5869	84.6649	67.3927	80.6565	83.0394	113.204	94.2161	88.8988	71.4446	66.6505	84.4754	4.51914			612	16.8711	14.7548	12.8787	10.7682	34.963	37.7884	16.2768	49.6042	14.8595	9.6836	12.8137	17.9084	14.0615	17.7232	18.0784	17.6428	16.0944	19.1749	21.9354	15.6027	16.3991	14.886	14.0778	92.2879
611	10.99	7.831	9.6962	11.2997	3.9035	14.3958	11.2289	14.3827	35.0353	34.5053	90.7917	81.922	67.0607	77.5939	81.1192	112.224	93.5199	86.9155	71.5702	67.768	83.0485	4.33507			611	16.0946	14.575	12.4363	10.7381	34.9511	38.101	16.2718	49.5268	14.8776	9.4388	13.2876	17.5836	14.4346	18.08	18.1826	17.8884	15.9044	19.2196	21.7468	15.4053	16.272	14.7433	14.5268	88.0403
610	10.8886	7.8455	9.4618	11.353	4.0299	14.2145	10.993	14.6828	35.7365	35.8743	89.954	82.0737	65.4396	77.9599	83.746	110.81	91.5552	88.729	73.0026	70.4567	83.3727	4.10808			610	15.8481	14.5702	12.31	10.9774	34.8889	38.5131	16.3272	49.2372	14.7624	9.1929	14.2812	17.1728	14.3218	18.4182	18.2353	18.085	15.7156	19.0224	21.6176	14.6975	16.214	14.6187	15.0095	86.6919
609	11.0992	7.767	9.6429	11.8259	4.3132	14.3211	10.9845	14.584	36.0187	36.0346	91.6938	81.2525	66.6921	81.2073	89.6333	111.641	91.4844	88.132	73.5791	70.7715	84.6087	4.11348			609	15.9771	14.5119	12.2402	10.896	34.8029	38.9046	16.4219	49.7129	14.8456	9.409	14.6293	16.8717	14.4782	18.2583	18.3958	18.0359	15.648	19.4305	21.2054	14.7603	16.6388	14.6709	15.1052	87.3975
608	11.9024	7.9526	9.9188	12.522	4.4197	14.4451	11.0689	14.5099	36.3037	36.0144	98.3293	83.1941	68.6003	85.9873	91.8465	112.608	92.1873	87.6842	74.1613	70.7318	86.533	4.23787			608	16.0277	14.4833	12.0159	11.0376	35.3108	39.1715	16.5904	50.0474	14.7331	8.7189	13.6275	17.0343	14.3705	17.9065	18.2978	17.7649	15.88	19.4985	21.2171	14.9167	16.7336	14.9116	14.959	87.6743
607	11.688	8.186	9.8653	12.0912	4.2196	14.5681	11.0106	14.7044	36.1055	35.088	96.558	85.6357	68.2302	83.029	87.6882	113.567	91.7018	88.8596	73.7564	68.9124	85.7938	4.32196			607	15.8252	14.244	12.0564	11.2506	35.6892	39.4661	16.6015	49.362	14.6626	8.3905	12.9288	17.0759	14.2987	17.7577	18.0527	18.0239	15.8916	19.2235	21.155	14.968	16.4058	14.7348	14.7823	86.5666
606	11.6309	8.2869	9.6605	10.8915	4.1395	14.4075	11.0605	14.7604	35.4759	35.7097	96.0863	86.6912	66.8138	74.7908	86.0236	112.315	92.1173	89.198	72.4702	70.1334	84.664	4.41343			606	16.0993	13.4833	12.2292	11.0564	35.9272	39.7746	16.7269	49.3933	14.4297	8.555	13.1422	16.9109	14.8397	17.6581	18.0931	18.2098	15.7867	19.1244	21.1576	14.7591	15.864	14.5911	14.7729	88.066
605	11.678	8.5583	9.6814	10.0663	4.471	14.516	11.1478	14.745	35.306	36.8986	96.4754	89.5304	66.9584	69.1243	92.9126	113.161	92.8444	89.1049	72.1232	72.4684	85.4703	4.69565			605	16.5339	12.9714	12.3958	11.1629	36.4683	39.9419	17.1033	50.3433	14.3599	9.0323	13.2445	16.9482	15.1833	17.6839	18.3971	18.3984	15.859	19.0486	21.2649	14.7694	15.7715	14.6496	14.7539	90.4433
604	11.4897	8.715	9.5236	10.0181	4.1666	14.3035	11.3054	14.2079	35.2585	37.927	94.9198	91.1697	65.867	68.7933	86.5868	111.504	94.157	85.8592	72.0261	74.4882	84.5371	4.51105			604	16.1929	13.0048	12.3775	11.3997	36.4286	39.9917	17.0517	51.3059	14.249	9.2542	13.5068	17.1262	14.941	17.7232	18.2377	18.579	16.0967	18.9942	21.416	15.0902	15.777	14.9681	14.6709	88.578
603	11.5778	8.7949	9.4257	9.7181	4.1523	14.37	11.4882	14.3088	34.965	38.4133	95.6477	92.0056	65.1899	66.7332	86.2896	112.023	95.6794	86.4689	71.4266	75.4432	84.6907	4.72731			603	15.9876	12.7262	12.0282	11.6692	36.4683	39.9447	17	51.9089	14.2545	8.8425	13.2747	17.0395	14.7526	17.7515	18.2194	18.4529	16.0012	18.9961	21.3669	14.9726	15.7804	15.2002	14.7371	87.455
602	11.7185	8.4373	10.0398	8.7584	4.0231	14.3109	11.4864	13.9903	35.5203	37.5959	96.81	88.2646	69.4371	60.143	83.6047	111.562	95.6645	84.5442	72.5609	73.8379	83.6429	4.82186			602	15.7469	12.2905	11.8946	11.3972	36.541	40.1715	17.0947	51.5368	14.0674	8.7809	13.0204	16.9314	14.5051	17.8143	18.1385	18.1819	16.2424	18.9621	21.5866	14.7432	15.8551	15.2428	14.4774	86.1383
601	11.627	8.4163	10.2017	8.6673	4.1151	14.1239	11.5402	13.3699	35.8846	36.6626	96.0541	88.0449	70.5568	59.5175	85.5165	110.104	96.1125	80.7951	73.3051	72.0049	83.2012	4.75438			601	15.8233	12.0964	12.0527	11.2055	36.873	40.6625	17.2177	50.6679	14.1755	8.7827	13.1171	17.0551	14.1462	17.5191	18.2794	18.1501	16.2378	19.033	21.5568	14.4452	15.8974	14.8009	14.4416	86.5562
600	12.1222	8.4231	10.2996	8.8107	4.2291	14.0883	11.4977	13.033	35.7633	36.3729	100.145	88.1161	71.2339	60.5022	87.8856	109.827	95.7586	78.7592	73.0573	71.4359	83.6721	4.85008			600	15.4852	12.2595	12.0797	11.0376	37.0688	41.379	17.278	50.2085	14.4048	8.9268	12.9234	16.465	14.2064	17.2399	18.1728	17.8911	15.9942	19.2449	21.4315	14.3516	15.6511	14.8562	14.3228	84.7067
599	12.2503	7.949	10.2734	9.0436	4.0101	14.0015	11.4804	12.6774	34.9068	35.5488	101.203	83.1564	71.0527	62.1015	83.3345	109.15	95.6145	76.6103	71.3077	69.8174	82.3348	4.83141			599	15.5244	12.2714	12.0576	10.9474	37.1376	41.5436	17.3764	50.6816	14.2841	8.4936	12.7345	16.4	14.4103	17.1624	18.1434	17.5339	16.2261	19.3042	21.5362	14.968	15.4816	15.0873	14.2702	84.9212
598	11.8309	8.1393	10.1699	8.5519	3.9916	13.8115	11.4733	13.0996	35.8475	35.4752	97.7386	85.1472	70.3369	58.725	82.9501	107.669	95.5554	79.1617	73.2293	69.6729	82.0186	4.73267			598	15.7307	12.4595	12.1495	11.0677	37.336	41.8824	17.4711	51.3845	14.2341	8.2007	12.1313	17.0017	14.6962	17.1833	17.9228	17.3931	16.1807	19.1108	21.3773	14.9212	15.5061	15.0895	14.0683	86.0497
597	12.2392	8.4718	9.9722	8.4938	4.104	13.8752	11.5029	13.392	36.037	35.9339	101.112	88.6255	68.9696	58.3261	85.2859	108.165	95.8019	80.9286	73.6165	70.5737	83.1405	4.96018			597	15.3658	12.3381	11.973	11.188	37.7302	42.2918	17.5646	51.4732	14.7239	8.161	12	17.3465	14.5679	17.064	17.8333	17.6507	16.0163	18.9981	21.5439	14.653	15.359	15.0469	14.1598	84.0536
596	12.5602	8.2803	9.2264	8.7019	4.2687	13.946	11.487	13.1358	35.1358	37.0162	103.764	86.6222	63.8115	59.7551	88.7085	108.717	95.6695	79.3804	71.7755	72.6994	83.0903	5.22001			596	14.8606	12.4679	11.9216	11.1391	38.0899	42.3582	17.5547	51.5381	14.9531	7.8882	11.9854	17.8406	14.5654	16.9004	17.9755	17.4688	15.9254	19.1691	21.7222	14.6393	15.437	14.8626	14.02	81.2901
595	12.023	7.9959	9.0652	8.6301	4.15	14.1368	11.4997	12.6457	35.6381	37.2437	99.3256	83.647	62.6966	59.262	86.2418	110.205	95.7752	76.4187	72.8016	73.1462	81.9519	5.15311			595	14.9608	12.894	12.087	11.0025	38.3942	42.3292	17.5916	51.9675	15.0373	7.7698	12.0259	17.8143	14.5603	16.9988	18.1262	17.6454	15.8228	19.3314	21.885	14.8916	15.6611	14.852	13.9411	81.8382
594	11.421	8.0237	9.814	8.8797	4.124	14.2047	11.5336	12.6585	35.869	36.3237	94.3523	83.9379	67.8754	60.976	85.7015	110.734	96.0576	76.4961	73.2733	71.3393	82.0743	4.77825			594	15.2044	12.5143	12.174	11.1065	38.3056	42.1992	17.8278	51.975	14.9546	7.9747	11.9975	16.8864	14.8756	17.1993	18.0172	17.5578	15.8625	19.2362	22.0013	15.0137	15.5864	14.8328	14.3417	83.1707
593	11.3181	8.0715	10.2362	8.5762	4.181	14.0682	11.6589	13.6686	35.5952	36.5326	93.5022	84.4379	70.7955	58.8919	86.886	109.67	97.1011	82.6002	72.714	71.7496	82.8348	4.71405			593	14.5864	12.1512	12.2181	11.5752	38.4167	42.1369	18.0332	51.3758	14.7275	8.0505	12.1114	16.9121	15.2115	17.4416	18.0466	17.5883	15.8776	19.1147	21.8088	15.2603	15.5585	14.6837	14.4048	79.7901
592	11.1321	8.2302	9.1766	8.3288	4.062	14.451	11.5393	13.9538	36.5291	36.4182	91.9656	86.0981	63.4671	57.193	84.4131	112.654	96.105	84.3236	74.6217	71.5249	82.2366	5.1515			592	14.2818	12.2214	12.1054	11.9687	38.6032	42.4633	18.2103	50.8003	14.4848	7.8619	11.8962	16.8642	15.1064	17.3838	17.9216	17.6042	15.9499	18.9864	21.8178	15.1473	15.7414	14.8381	14.8223	78.1239
591	11.4721	8.3475	8.8931	7.9614	3.9262	14.4207	11.5421	12.5466	37.1581	35.1196	94.7744	87.3252	61.5063	54.6701	81.591	112.418	96.1284	75.8198	75.9066	68.9745	80.9114	5.49406			591	14.3448	12.4821	11.9534	11.7907	38.8598	42.6183	18.0504	50.3458	14.0849	7.79	12.275	16.8202	14.9833	17.0849	17.8652	17.8831	15.789	19.2187	21.9871	15.0171	16.1416	14.6965	15.0473	78.4685
590	11.5912	8.4555	9.5043	7.8899	4.1239	14.5499	11.7024	12.2682	36.5682	35.2576	95.7584	88.455	65.7335	54.1791	85.6994	113.425	97.4634	74.1375	74.7016	69.2455	81.8798	5.56529			590	13.9427	12.6012	11.8064	11.6341	39.0066	43.1646	18.1033	50.9251	14.187	7.7928	12.2314	16.6603	14.959	16.754	17.8346	18.1819	15.7133	18.9913	21.8747	15.0571	16.1773	14.8424	15.1041	76.269
589	11.3222	8.0873	9.9449	7.6506	4.167	14.6409	11.5975	12.7756	36.9325	35.9342	93.5361	84.6032	68.7808	52.5359	86.5951	114.134	96.5898	77.2037	75.4458	70.5743	81.9999	5.42202			589	14.0411	12.2905	11.837	11.5464	38.9153	43.6349	18.2891	51.0612	14.3893	8.0089	12.2091	17.49	14.959	16.8647	17.9228	17.9323	15.8753	18.5569	21.8527	15.0285	16.1639	14.8466	14.9821	76.8073
588	11.2021	7.9244	9.7064	7.754	4.1798	14.4579	11.4175	13.2205	37.0143	34.8798	92.5439	82.899	67.1313	53.2459	86.8611	112.708	95.0906	79.8923	75.6129	68.5035	81.4488	5.29379			588	14.4308	11.8333	12.125	11.5414	38.9802	43.6321	18.5154	51.1586	14.2076	8.1728	12.3089	18.1607	14.9936	16.9951	17.6679	17.8446	15.8263	18.3664	21.863	14.7888	16.32	14.8062	14.6625	78.939
587	10.897	8.2679	9.7457	7.9072	4.2425	14.3987	11.3523	12.7922	36.1048	34.6989	90.0234	86.4925	67.4031	54.2979	88.1641	112.246	94.5476	77.304	73.755	68.1482	81.2382	5.219			587	14.5568	11.8048	12.3873	11.3396	39.1455	43.7953	18.4711	51.1373	14.5829	7.9858	12.3959	17.6702	15.0231	17.3641	17.5	18.2417	15.634	18.3644	21.6744	15.089	16.5563	14.9595	14.4795	79.6282
586	10.8633	8.2925	9.7231	8.2562	3.9164	14.3111	11.3289	12.3623	36.2945	36.4682	89.745	86.7498	67.2468	56.6945	81.3873	111.563	94.3527	74.7061	74.1425	71.6231	80.8211	4.91739			586	14.894	11.4548	12.239	11.307	39.4643	43.9613	18.2854	51.1011	15.0692	7.768	12.3138	17.2671	15.2859	16.9557	17.31	18.2112	15.6678	18.1574	21.9858	15.3037	16.553	15.1448	14.5289	81.4728
585	10.7505	8.7248	10.057	8.868	4.0102	14.2684	11.5506	12.4223	36.4942	37.0351	88.8131	91.2722	69.5561	60.8957	83.3366	111.231	96.1991	75.0687	74.5504	72.7365	82.3659	4.68862			585	14.4202	11.4798	12.1777	11.0576	39.7579	44.2918	18.5437	51.1036	14.562	7.571	12.3118	17.8853	15.1885	16.9668	17.0968	18.008	15.7727	18.1691	21.7778	15.516	16.3534	15.1576	14.5373	78.881
584	10.4227	8.73	10.2671	9.0419	3.7347	14.3542	11.4638	12.2288	37.1169	36.6781	86.105	91.3266	71.0092	62.0898	77.6114	111.899	95.4762	73.8994	75.8225	72.0353	81.7275	4.61668			584	14.3744	10.8774	12.5049	11.0865	39.9709	44.7732	18.9422	50.7728	13.9839	7.8149	12.4601	18.3705	15.1333	16.829	17.2206	18.0199	15.8019	18.0428	21.6525	15.3573	16.2943	14.9819	14.5752	78.6305
583	10.1946	8.9636	9.9328	9.1782	3.8105	14.4914	11.5213	11.9338	37.543	36.7432	84.2206	93.7704	68.6971	63.0258	79.1866	112.969	95.9551	72.1167	76.6929	72.1632	81.8797	4.78965			583	14.5673	10.5036	12.7929	11.0551	39.8029	44.9502	18.8573	50.5194	14.4174	8.3806	12.1357	17.5898	15.0923	16.9053	17.2904	18.1434	15.7914	17.9135	21.4173	15.5753	16.1226	15.1874	14.3386	79.6857
582	10.2055	8.7246	9.4289	9.8239	4.0001	14.2815	11.5922	12.0365	37.6966	36.5256	84.3107	91.2701	65.212	67.4597	83.1267	111.333	96.5456	72.7373	77.0067	71.7358	82.0737	4.56291			582	14.4002	10.6631	12.9779	11.1341	39.6138	45.0913	18.6482	50.6816	14.3451	8.911	12.1349	17.0605	14.6936	16.6642	17.5968	18.5618	15.9114	17.8882	21.7558	15.5879	15.786	15.1246	14.4027	78.7716
581	10.4613	8.5142	9.1663	10.091	3.993	14.321	11.6062	12.2427	37.7928	36.7961	86.4239	89.0691	63.3958	69.2939	82.9792	111.641	96.6622	73.9834	77.2032	72.2671	82.2918	4.53721			581	14.2655	11.1	12.8088	11.3258	39.4616	45.0512	18.7073	51.2272	14.0154	9.6219	12.4735	18.2503	14.609	16.6728	17.5956	19.0013	15.8089	17.9514	21.708	15.3174	15.7737	15.2343	14.5447	78.0348
580	10.59	8.2796	9.1975	9.108	4.0687	14.424	11.5323	12.2704	37.5542	36.8247	87.4871	86.6149	63.6116	62.5437	84.5523	112.444	96.0467	74.1508	76.7158	72.3233	81.649	4.80817			580	14.1738	10.7667	12.4755	11.6228	39.6376	44.7718	18.7196	51.3858	14.7081	9.1587	12.6923	19.7203	15.1756	16.6568	17.5993	18.9243	16.0571	17.9028	21.7778	15.2785	15.825	15.0053	14.6183	77.5332
579	10.1313	8.4324	9.2963	8.4841	3.704	14.3847	11.4707	12.2322	37.6915	36.3735	83.6977	88.2134	64.2949	58.2595	76.9734	112.137	95.5337	73.9199	76.9963	71.4371	80.1463	4.94727			579	14.0229	10.8571	12.212	11.9561	39.7368	44.5947	18.6716	51.8227	14.6429	8.1694	12.6362	19.5317	15.6641	16.6691	17.8652	18.6853	16.0874	17.758	21.8889	15.1096	15.7971	15.3259	14.7645	76.7077
578	9.7744	8.1894	9.6922	8.1175	3.5666	14.1618	11.4205	12.2855	37.2871	36.9732	80.7492	85.6713	67.0331	55.7421	74.1181	110.4	95.1156	74.242	76.1702	72.6149	79.1856	4.79845			578	13.7421	10.8893	12.1618	12.3083	39.7328	44.657	18.7737	52.0874	15.0163	8.7439	12.6496	18.6178	15.6077	16.5535	17.9191	19.0664	16.1061	17.8484	22.155	14.8756	15.6433	16.0096	14.8644	75.1717
577	9.776	8.2441	9.9054	8.6307	3.6052	13.7348	11.4355	12.5363	37.2801	37.5499	80.7624	86.2435	68.5076	59.2661	74.9202	107.071	95.2405	75.7576	76.1559	73.7475	79.7672	4.29957			577	13.8539	10.781	12.0588	12.7682	40.037	44.6819	19.091	51.3558	15.2882	8.225	12.4965	17.86	15.3885	16.4059	17.6667	19.1793	16.1096	17.829	22.1964	14.8847	15.4337	16.3759	14.8307	75.7832
576	9.4915	8.1303	9.7048	8.5635	3.7398	13.8532	11.4241	12.6566	37.4943	37.2136	78.4121	85.053	67.1202	58.8047	77.7174	107.994	95.1456	76.4846	76.5934	73.0871	79.6412	4.38673			576	13.7345	10.4702	11.8015	12.9737	40.7937	45.2033	19.449	51.005	15.3073	8.0403	12.5326	17.3092	15.2679	16.3739	17.5417	19.1594	16.0886	17.6803	21.9406	14.8801	15.3802	16.6741	15.164	75.1301
575	9.7187	8.2178	9.6272	8.0041	3.757	13.7667	11.5071	12.2824	38.3415	37.1299	80.2891	85.9684	66.5835	54.9633	78.0748	107.32	95.8369	74.2233	78.3241	72.9227	79.4506	4.62681			575	13.3859	10.5536	12.06	12.5865	40.8294	45.177	19.5892	51.2322	14.836	9.5204	12.6688	16.8708	15.1628	16.6531	17.2941	18.7769	16.12	17.8426	21.8953	14.6918	15.4916	16.8179	15.1009	73.2232
574	10.2137	8.255	9.9917	7.6986	3.8442	14.0095	11.6041	11.8237	38.5534	36.7229	84.3784	86.3575	69.1045	52.8655	79.8869	109.212	96.6447	71.4513	78.757	72.1233	80.0782	4.92342			574	13.7526	10.5286	12.0061	12.5802	40.9669	44.9059	19.6556	51.432	15.0296	9.9302	12.5764	17.2912	15.2718	16.7097	17.424	18.9947	16.2424	18.1769	21.6137	15.2717	15.5764	16.7497	15.0505	75.2291
573	10.421	7.9626	10.1195	7.5272	3.893	14.2243	11.614	11.8328	38.7918	36.6113	86.091	83.2987	69.9883	51.6885	80.901	110.887	96.7272	71.5063	79.244	71.9041	80.2236	5.0795			573	14.1146	10.5857	11.8002	12.584	41.3294	45.0885	19.5141	51.4694	15.0244	8.3414	12.6028	17.5363	15.3372	16.8696	17.5245	19.328	16.1772	18.2536	21.3372	15.4623	15.757	16.3269	14.9253	77.2093
572	10.3367	7.5763	9.7456	7.6246	4.2629	14.4307	11.488	11.7844	39.2588	37.5029	85.3946	79.2575	67.4024	52.3574	88.588	112.496	95.6778	71.2138	80.198	73.6552	80.624	5.20853			572	13.9742	10.1702	11.9179	12.7306	41.1442	45.1217	19.401	51.3134	14.5209	7.5707	12.6526	17.6459	15.3679	16.8868	17.4767	19.6069	15.9697	18.2877	21.6034	15.1963	16.0111	15.7774	14.8686	76.4413
571	10.2772	7.6161	9.6515	7.3958	4.1905	14.3263	11.4565	11.8453	39.4486	37.6835	84.903	79.6738	66.7516	50.7862	87.0834	111.682	95.4154	71.5819	80.5857	74.0099	80.2473	5.21872			571	13.8892	10.2298	11.8836	12.8935	40.6799	45.2075	19.8647	50.7403	14.642	8.0687	13.1374	17.3012	15.1974	16.7269	17.4069	19.7278	16.0315	18.1642	21.0724	14.9703	16.0401	15.1353	14.959	75.9763
570	10.0712	7.6945	9.9554	7.4075	3.7874	14.2427	11.6687	11.5066	39.483	38.2634	83.2012	80.494	68.8534	50.8666	78.7066	111.03	97.1827	69.5351	80.656	75.1488	79.5675	5.13691			570	14.0926	10.1048	11.8039	12.8484	40.5622	45.2711	20.214	50.7453	14.4935	8.3742	13.1987	17.0354	15.0218	16.6224	17.4963	19.6361	15.7902	17.7979	20.7209	15.0308	15.7514	14.9691	15.0505	77.089
569	10.1903	7.7771	10.5055	7.9621	4.0091	14.0766	11.8133	11.7653	39.9677	38.1339	84.1851	81.3581	72.658	54.6749	83.3137	109.735	98.387	71.0984	81.6461	74.8945	81.1951	4.76284			569	14.1375	10.1798	11.8701	12.9762	40.6389	45.7289	20.492	51.1573	14.446	8.1827	12.8758	17.1617	14.9885	16.8192	17.6348	19.5631	16.0618	18.1215	20.8217	15.097	15.6923	15.0106	15.163	77.3346
568	10.371	7.6678	10.1917	8.7491	4.0665	13.9548	11.7386	11.6385	39.3903	37.3658	85.6779	80.2147	70.4877	60.0792	84.5066	108.786	97.7649	70.3321	80.4666	73.386	81.1702	4.48191			568	13.9532	10.3286	11.8333	13.1667	40.4061	46.5367	20.4293	51.1873	14.5974	8.245	12.7294	17.2523	14.9077	16.8401	17.7917	19.4648	15.8462	18.4189	21.0388	15.274	15.8696	15.0501	15.347	76.3264
567	10.5049	7.8257	9.6179	8.9157	4.0904	14.0174	11.6244	11.4546	38.3093	37.1923	86.7841	81.8665	66.5192	61.2232	85.0032	109.274	96.8138	69.2208	78.2583	73.0452	80.8008	4.60638			567	13.8997	10.4143	12.1703	13.4649	40.295	46.9502	20.1488	50.8365	14.4023	7.8736	12.6636	16.78	15.1705	17.0086	17.7108	19.7968	15.7214	18.7726	21.0568	15.3253	15.9052	15.0298	15.3281	76.0338
566	10.8168	7.3606	9.9744	8.2244	3.9297	13.8544	11.4869	11.4081	40.0558	38.7234	89.3608	77.001	68.9848	56.4761	81.6637	108.003	95.6686	68.9398	81.8261	76.0523	80.3976	4.64692			566	14.0258	10.6833	12.3958	13.5639	40.5066	46.9032	20.3038	50.4332	14.3457	7.8476	12.9838	16.8625	15.3808	17.3555	17.7083	19.8499	15.8089	18.6754	20.876	15.2158	15.5875	14.9201	15.5184	76.7236
565	11.2334	7.6253	10.3916	7.8329	3.9843	13.9905	11.3474	11.3188	40.809	39.809	92.8025	79.7701	71.8702	53.7877	82.7984	109.064	94.5068	68.4002	83.3647	78.1844	81.4549	4.83982			565	14.2426	10.3631	12.136	13.4361	40.4974	47.0263	20.3924	50.0537	14.346	7.6248	12.813	16.7228	15.3808	17.5597	17.75	19.9907	16.0979	18.5432	21.0401	15.0457	15.5385	14.6986	15.5836	77.9095
564	10.3759	7.5691	10.4494	7.5008	3.6709	14.0961	11.3278	11.126	41.2907	40.2879	85.7184	79.1822	72.27	51.5072	76.2856	109.887	94.3436	67.2351	84.3487	79.1249	79.9903	4.94455			564	14.2722	10.1107	12.1985	13.4762	40.5807	47.4149	20.5068	50.0087	14.5258	7.7439	12.8207	16.7085	15.2449	17.4084	17.9657	19.8765	16.0373	18.619	21.4354	15.5331	15.602	14.6081	15.4669	78.0714
563	9.5324	7.4043	10.2646	7.1133	3.6438	14.0674	11.23	11.2931	42.802	38.9835	78.75	77.4582	70.9919	48.8463	75.7224	109.664	93.529	68.2449	87.436	76.5631	78.7205	5.08801			563	14.6008	9.8571	12.1973	13.6404	40.5569	47.4384	20.5695	49.7865	15.0876	7.5542	12.8997	16.8304	15.6641	17.3555	17.9044	19.907	15.9534	18.7697	21.4897	15.7283	15.3746	14.7007	15.6793	79.8689
562	9.5675	7.2709	10.4578	6.8703	3.6307	13.937	11.192	11.2937	43.9951	38.0201	79.04	76.0626	72.3281	47.1777	75.4502	108.647	93.2125	68.2485	89.8733	74.671	78.4711	5.17378			562	14.6581	9.6845	12.0772	13.5752	40.1918	47.8105	20.7171	49.4232	15.6492	7.9493	12.7212	16.625	15.9731	17.7442	17.9007	19.4701	15.7914	18.8824	21.9328	15.9372	15.4749	15.0756	15.7676	80.1824
561	10.1617	7.2419	10.4393	6.9462	3.7213	13.7565	11.1624	11.202	43.9202	37.2547	83.9488	75.7593	72.2001	47.6989	77.3329	107.24	92.966	67.6944	89.7203	73.1678	78.7728	5.09091			561	14.5482	9.6405	12.4203	13.7619	40.1733	48.5035	20.8807	48.6067	15.9686	7.7601	12.247	16.8866	15.9436	18.048	18.2267	19.8127	15.8508	18.7804	22.2093	15.9384	15.3924	15.2811	15.7434	79.5812
560	10.2246	7.2855	9.8946	7.2214	3.701	13.8939	11.3664	11.1909	42.9946	38.3754	84.4685	76.2154	68.4329	49.5886	76.9111	108.311	94.665	67.6273	87.8295	75.3688	78.9418	5.10305			560	14.3754	9.5655	12.5613	14.01	40.4061	48.4993	21.1095	48.2759	15.7056	7.36	12.7352	17.4947	16.1974	18.0492	18.2022	20.4861	15.8986	18.8377	22.3411	15.8927	15.4303	15.1896	15.7192	78.6359
559	10.0114	7.4447	9.6687	6.9676	3.7667	13.9944	11.3239	11.1965	43.5263	40.1341	82.7072	77.8808	66.8705	47.8458	78.2764	109.095	94.3111	67.6611	88.9156	78.8229	79.2386	5.27014			559	13.8883	9.6762	12.5025	14.0464	40.6045	48.231	21.1931	47.9363	15.7221	7.1619	12.926	17.8944	16.6038	17.9287	18.3738	20.0744	16.0524	18.9738	22.0556	15.9509	15.6734	14.9744	15.6036	75.9714
558	9.5985	7.2914	9.8928	7.2244	3.9203	13.9564	11.2952	11.0657	45.383	40.3709	79.2961	76.2771	68.4204	49.6092	81.4684	108.798	94.072	66.8707	92.7085	79.288	79.6809	5.20143			558	13.7287	10.0095	12.2721	14.2669	40.7421	48.0028	21.1525	48.0662	15.3685	7.4825	13.3328	17.5358	17.1	18.3223	18.6029	19.6999	16.0653	18.964	21.7235	16.5068	15.6109	14.8424	15.6046	75.0984
557	9.2989	7.5003	10.2947	7.5503	4.0614	13.9029	11.4607	11.1506	45.4912	40.5489	76.821	78.4624	71.2001	51.8471	84.4006	108.381	95.4504	67.3837	92.9295	79.6375	80.6514	5.0203			557	13.7584	10.1929	12.2475	14.5476	40.5661	47.9502	21.3629	48.2222	15.5978	7.1393	14.9204	17.315	17.4115	18.1341	18.4142	19.7875	16.1049	18.5209	21.5388	16.3984	15.5184	14.8328	15.428	75.2608
556	9.6199	7.7249	10.2906	7.9608	3.9335	13.9261	11.3898	11.2626	46.4297	40.7062	79.4729	80.812	71.1717	54.666	81.7427	108.562	94.8599	68.0606	94.8467	79.9465	81.4141	4.83428			556	13.8873	9.8179	12.1973	14.9085	40.5317	48.2337	21.8979	48.5531	16.227	6.9076	14.5784	17.487	17.7333	17.9852	18.3762	20.2749	16.0361	18.3003	20.8372	16.2009	15.709	14.9404	15.6824	75.9659
555	10.5089	7.4815	10.3672	7.5172	3.7657	13.9392	11.2447	11.4026	46.0777	41.4851	86.8172	78.2658	71.7015	51.6199	78.2556	108.664	93.6515	68.9066	94.1276	81.4762	81.3486	4.99052			555	13.8443	9.2619	12.0515	14.9975	40.2116	48.3665	22.4834	48.6941	15.7697	7.603	13.1505	17.6241	17.5897	17.7245	18.1618	20.7224	16.1795	18.1808	20.3682	15.7614	15.8016	15.0224	15.8254	75.7307
554	11.1488	7.2184	10.7203	7.5172	3.7167	14.0237	11.2697	11.4001	47.3737	41.5849	92.1036	75.5134	74.1436	51.6199	77.2373	109.323	93.8597	68.8915	96.7751	81.6722	82.1139	5.1949			554	14.0678	9.2643	11.9669	15.1579	39.8823	48.5145	22.9348	48.04	15.0438	8.3519	12.9312	17.5612	17.4038	17.8093	17.9988	20.8101	16.1597	18.7745	20.3747	15.5137	15.8763	15.0405	15.7729	76.9533
553	11.0884	7.3144	11.3407	7.544	3.8125	14.0803	11.2447	11.2066	49.0805	42.1845	91.6046	76.5177	78.4344	51.8039	79.2282	109.764	93.6515	67.7221	100.262	82.8498	83.1838	5.25481			553	14.595	9.1012	11.9963	15.6867	40.0714	48.6196	22.3616	47.8277	14.9747	8.6164	12.7598	18.0243	17.2487	18.0246	18.0723	20.7835	16.1282	19.1205	20.5543	16.0799	16.1828	14.9766	15.9022	79.8372
552	10.6371	7.3471	11.1482	7.2772	3.9602	13.4892	11.1301	11.2164	49.2912	41.046	87.8762	76.8598	77.103	49.9718	82.2975	105.156	92.697	67.7814	100.692	80.6138	82.1049	5.07154			552	14.7249	9.6048	12.2059	16.2531	40.078	48.7497	22.1722	48.5256	15.3285	8.2771	12.6039	17.6192	17.1487	18.2202	18.364	20.8114	16.1422	18.7988	20.9755	16.0205	16.4392	14.9947	15.9853	80.5478
551	10.3987	7.5031	10.6748	7.0158	3.8955	13.2217	11.3301	11.1682	49.8527	40.4127	85.9068	78.4917	73.8289	48.1768	80.953	103.071	94.3627	67.4901	101.839	79.37	81.349	5.21011			551	14.8176	9.5714	12.3039	16.584	39.9246	48.9087	22.4711	48.98	15.798	7.8336	12.5293	17.2662	17.1654	17.8942	18.5319	20.7623	16.1573	18.7843	20.7791	15.6952	16.7938	14.9744	15.9064	81.0548
550	10.3589	7.6119	10.5673	6.7754	3.6756	13.4364	11.2484	11.2868	49.1772	41.1896	85.578	79.6299	73.0854	46.526	76.3832	104.745	93.6823	68.2068	100.459	80.8959	80.9191	5.3356			550	14.4518	10.0381	12.3946	16.6642	39.619	49.1342	22.7491	49.3795	16.121	7.9637	12.7607	17.7814	17.409	17.7454	18.4657	20.7503	16.0758	18.483	20.8618	15.839	16.874	14.7955	15.7298	79.0539
549	10.0058	7.4729	10.5551	6.4111	3.5645	13.4755	11.4244	11.1907	47.6291	42.2467	82.6609	78.1758	73.001	44.0244	74.0744	105.049	95.1481	67.6261	97.2968	82.972	80.0029	5.48414			549	14.3906	10.1893	12.212	16.5338	39.7698	49.2351	22.6531	49.201	15.8688	8.1678	13.1688	17.8923	17.6923	17.8696	18.3762	20.6135	16.1818	18.5909	20.6434	15.8322	17.1026	14.7157	15.6498	78.7191
548	9.6918	7.8471	10.6735	6.7154	3.6197	13.6038	11.5385	11.0916	46.9864	42.3723	80.0668	82.0904	73.8199	46.114	75.2216	106.05	96.0984	67.0272	95.9839	83.2187	80.5691	5.35652			548	14.8233	9.9714	12.0674	16.8584	40.4021	49.325	22.7343	49.5905	15.6403	8.2511	13.6386	18.1115	17.7885	17.8622	18.4375	20.571	16.2541	18.5462	20.6318	15.6279	17.0747	14.836	15.5131	81.086
547	10.0054	7.8994	10.7241	7.04	3.6998	13.6554	11.5776	11.0069	47.3722	42.8644	82.6576	82.6375	74.1699	48.343	76.8861	106.452	96.424	66.5153	96.772	84.1852	81.5043	5.25711			547	15.4059	10.1119	12.0711	17.3496	40.2143	49.5021	23.3801	49.2647	15.6335	9.2013	13.3717	17.7652	17.8923	17.8327	18.5429	20.6109	16.2914	18.7046	20.885	15.5833	17.0658	14.9425	15.5195	84.273
546	10.0443	7.897	11.2067	6.8601	3.8136	13.9844	11.7238	11.0441	49.1507	44.4327	82.979	82.6124	77.5076	47.1076	79.251	109.017	97.6416	66.7402	100.405	87.2653	83.0527	5.58706			546	15.3419	9.881	11.9608	17.7769	40.1058	49.7704	23.3469	48.9638	16.0593	9.4227	12.654	17.826	17.8359	18.2681	18.3444	21.6003	16.3147	18.9329	20.7351	15.6826	17.1661	14.8978	15.7077	83.9229
545	10.1356	7.8153	11.3289	6.6449	3.8896	13.985	11.5967	10.8745	51.09	44.5447	83.7332	81.7577	78.3528	45.6299	80.8304	109.021	96.5831	65.7152	104.367	87.4852	83.3476	5.83165			545	15.1012	9.9083	11.8529	18.2882	40.4894	49.621	23.2669	48.7915	16.4615	7.8007	12.5432	17.9861	17.4538	18.5572	18.3554	21.6892	16.3811	18.9271	20.7041	15.5205	17.4236	14.8147	15.9075	82.6062
544	10.6325	8.3832	10.6296	6.7047	3.8667	14.335	11.4602	11.2139	51.2002	43.9901	87.8382	87.6987	73.5163	46.0405	80.3545	111.75	95.4462	67.7663	104.592	86.396	84.1398	5.95045			544	14.319	9.7845	11.7561	18.2343	40.4934	49.7372	23.107	48.4619	16.7477	7.8346	12.6503	18.0699	17.3551	18.1734	18.4632	21.3559	16.2541	18.8241	20.7817	15.5856	17.6132	14.8967	16.2355	78.3274
543	11.383	8.6993	10.396	6.7175	4.0647	14.0828	11.4878	11.1982	51.0126	44.7824	94.0384	91.0055	71.9007	46.1284	84.4692	109.784	95.6761	67.6714	104.209	87.9521	85.2834	5.96845			543	14.4031	9.7905	11.5306	18.2356	40.3876	49.4703	23.107	47.7441	16.6017	8.5809	12.6405	19.1314	17.341	18.5215	18.5453	20.6494	16.3438	18.7979	20.4819	15.8094	17.3255	15.115	16.2671	78.7875
542	11.0921	8.764	10.6403	6.8515	3.9049	13.8913	11.378	11.0608	51.8278	45.2865	91.6351	91.6823	73.5903	47.0486	81.1483	108.291	94.7616	66.8411	105.874	88.9421	84.9814	5.86209			542	14.7431	9.8048	11.5564	18.3747	40.1561	49.1369	23.2435	47.799	16.5159	8.992	12.369	18.9489	17.3756	18.6371	18.7083	20.4807	16.6002	18.8552	20.3618	15.597	16.8963	15.2407	16.4963	80.6473
541	10.6538	8.8796	10.5411	6.4879	3.9553	13.9222	11.0714	11.4518	53.5605	46.452	88.0142	92.8916	72.9042	44.5518	82.1957	108.532	92.2081	69.2039	109.414	91.2312	85.1146	6.1024			541	15.2044	10.2345	11.7868	18.6692	39.9352	49.2296	23.2866	47.8664	17.1517	8.2909	12.2916	18.3053	17.5013	18.6642	18.6667	20.7264	16.6573	19.1156	20.1563	15.5993	16.9342	15.4366	16.6614	83.1707
540	10.665	8.9018	10.6649	6.9171	3.8038	13.404	11.2105	11.8619	54.2226	46.6867	88.1067	93.1239	73.7604	47.499	79.0474	104.492	93.3666	71.6822	110.766	91.6921	85.3536	5.75274			540	14.9895	10.2774	11.8468	19.1291	39.6958	49.3001	23.5646	47.7291	17.2414	7.5845	12.2322	17.903	17.809	18.5474	18.4779	20.6866	16.5688	19.4441	20.1266	15.3756	16.961	15.4505	16.9033	81.9952
539	10.1273	8.3264	10.3626	7.7461	3.831	13.1476	11.4107	12.1089	53.7251	46.9072	83.6646	87.1045	71.6697	53.1917	79.6126	102.493	95.034	73.1748	109.75	92.1252	84.782	5.20051			539	14.3477	10.2476	11.826	19.3008	39.4907	49.1729	24.1218	47.2385	17.1201	7.7046	11.8659	17.9976	17.8128	18.3481	18.451	21.2815	16.4312	19.2702	20.3411	15.524	16.7347	15.2375	17.6067	78.4844
538	10.0755	7.842	10.4672	7.4023	3.9416	13.3499	11.5926	12.499	53.215	47.96	83.2367	82.037	72.3931	50.8308	81.911	104.07	96.5489	75.5322	108.708	94.1929	84.9461	5.3553			538	14.0592	10.4964	11.6385	19.6115	39.295	49.592	24.1599	46.7091	17.3919	7.5875	11.9619	18.2832	17.7628	18.337	18.5331	21.1248	16.1527	19.1127	20.3618	15.8116	16.2954	15.2982	17.4648	76.9063
537	10.1805	7.9811	10.3836	6.6696	3.9128	13.2781	11.6208	12.4038	52.7886	48.6128	84.1041	83.4922	71.8149	45.7995	81.3125	103.511	96.7838	74.9569	107.837	95.4749	84.5086	5.71391			537	14.0172	10.2833	11.6703	19.6617	38.8108	49.8285	24.0812	46.2172	17.7232	7.2226	12.4114	18.1578	18.1885	18.3112	18.7794	21.3201	16.2972	18.9796	20.7015	15.7626	16.0201	15.1416	17.3954	76.6765
536	10.5002	7.4888	10.4542	6.8123	4.3245	13.4416	11.6038	12.119	54.6786	47.3192	86.7453	78.3421	72.3032	46.7794	89.8681	104.785	96.6422	73.2358	111.698	92.9343	85.3333	5.90018			536	14.2149	9.8798	11.6752	19.9411	38.4722	50.2337	24.3186	45.6929	16.9341	7.4163	12.5058	17.9931	18.4192	18.2731	18.9743	22.4595	16.4114	18.9854	20.8747	15.9555	15.8149	15.1416	17.4196	77.758
535	10.8423	7.4795	10.7551	7.4637	5.1376	13.3464	11.5257	12.0196	54.6375	46.5445	89.5715	78.2448	74.3843	51.2525	106.765	104.043	95.9918	72.6352	111.614	91.4128	87.5915	5.87882			535	14.2732	9.8571	11.7978	20.0927	38.5357	50.6916	24.1107	45.4332	16.8911	7.8171	12.3378	19.091	18.7103	18.2841	18.8689	23.5923	16.4883	18.6948	20.7817	16.1872	15.5496	15.2907	17.6141	78.0769
534	11.0448	7.3319	10.6829	7.7548	5.1085	13.1717	11.5464	12.0427	54.5017	46.8094	91.2444	76.7008	73.8849	53.2514	106.161	102.681	96.1642	72.7748	111.336	91.9331	87.6131	5.72252			534	14.3056	9.6226	11.8799	20.4173	38.5093	51.0387	24.1242	45.3308	17.1084	7.5852	11.9663	18.5194	19.1615	18.5068	18.7365	23.6268	16.338	18.3761	21.1499	16.5217	15.5708	15.3184	17.8791	78.2541
533	11.6823	7.4621	10.2571	7.4322	4.2546	13.5304	11.6315	12.136	54.5378	46.6509	96.511	78.0628	70.94	51.0362	88.4155	105.477	96.8729	73.3386	111.41	91.6218	86.3686	5.73721			533	14.235	9.5393	11.9265	20.7218	38.336	51.0913	24.4563	45.6005	16.9985	7.3481	11.8119	18.0128	19.1487	18.9348	19.2108	23.2523	16.317	18.3567	21.1176	16.1324	15.5307	15.3088	17.8107	77.8679
532	11.8448	7.449	10.5378	7.3769	3.8599	13.7151	11.6049	12.2693	55.2068	49.2134	97.8534	77.9258	72.8814	50.6564	80.2132	106.917	96.6514	74.1441	112.777	96.6545	86.6674	5.94236			532	14.1662	9.3024	12.0257	20.7782	38.1204	51.0014	24.8696	45.3808	17.1997	7.7294	11.9884	17.7545	18.709	19.5609	19.3002	22.9761	16.4289	18.5034	21.2726	15.9897	16.1171	15.0937	17.8286	77.4916
531	11.3301	7.2949	10.6384	7.2355	3.8778	13.2478	11.5055	12.4416	55.0756	51.2198	93.6013	76.3137	73.5771	49.6854	80.5852	103.274	95.8235	75.1853	112.509	100.595	86.115	5.85135			531	13.9436	9.606	12.2647	21.0213	37.881	50.5588	25.0455	45.427	17.2433	8.0983	11.9186	18.0944	19.0167	19.5314	19.3505	22.5392	16.5746	18.5364	21.4935	16.0936	16.5418	15.0724	17.6551	76.2739
530	10.9281	7.5277	11.0879	7.4146	3.88	13.1367	11.5155	12.5922	54.0552	51.2572	90.2803	78.7491	76.686	50.9153	80.6309	102.408	95.9068	76.0954	110.424	100.669	86.2765	5.47096			530	14.0735	9.7131	12.337	21.1303	37.9114	49.9502	24.7552	45.8477	17.3551	7.6295	11.7377	18.6471	18.959	19.0541	19.4203	22.8313	16.6131	18.3236	21.0401	15.8984	16.8896	15.2577	17.9422	76.9845
529	11.1097	7.8398	11.3279	7.1948	3.9539	13.1157	11.7119	12.1823	53.6068	50.9347	91.7805	82.014	78.3459	49.406	82.1666	102.245	97.5425	73.6184	109.508	100.035	86.6662	5.53505			529	13.999	10.0262	12.0686	21.6378	38.0212	49.6542	24.2214	45.4819	17.3288	7.4907	11.6492	18.2597	18.9474	19.0381	19.5098	23.5352	16.8019	18.4052	21.093	15.9452	17.1159	15.1353	18.3785	76.577
528	11.3544	7.9504	11.1965	6.8875	4.0323	13.1642	11.8259	12.2843	55.2647	50.4512	93.8021	83.171	77.4371	47.2958	83.7959	102.623	98.492	74.2348	112.895	99.0855	87.2832	5.86322			528	14.2149	10.1619	12.0882	21.8008	38.0013	49.5823	24.3629	44.402	17.5866	7.6447	12.0362	17.8959	18.359	18.9324	19.4179	22.8353	17.0723	18.7017	21.4044	15.9361	17.1951	14.9393	18.5983	77.758
527	11.8824	8.3445	10.9477	7.0138	4.04	13.3803	11.9763	12.1025	55.4242	50.1991	98.164	87.2938	75.7163	48.1631	83.9559	104.307	99.7446	73.1361	113.221	98.5904	88.2292	5.99124			527	14.6523	10.0095	12.2917	21.9486	37.7725	49.397	24.7183	43.9975	18.2225	7.9597	12.4197	17.8238	18.8397	19.1304	19.4338	23.2855	17.5035	18.4684	21.4638	15.9703	17.0234	14.8498	18.592	80.1506
526	11.2261	8.3473	11.1322	6.9811	4.1545	13.4026	11.8294	12.2315	53.9364	50.0706	92.7422	87.3231	76.9924	47.9385	86.3353	104.481	98.5211	73.9157	110.181	98.338	87.6769	5.70608			526	14.7154	10.1143	12.3113	21.9687	37.8862	49.1798	24.5916	43.9326	17.905	7.8819	12.4675	17.9232	19.5385	19.1574	19.1029	23.1142	17.4977	18.8086	21.0724	15.9646	16.9197	14.7348	18.6677	80.4958
525	10.9962	7.5912	11.3284	6.7009	4.1195	13.4491	11.8925	12.6175	54.1716	50.4821	90.8429	79.4134	78.3493	46.0144	85.608	104.844	99.0467	76.2483	110.662	99.1462	87.0175	5.88354			525	14.9494	10.1786	12.4387	22.0075	37.8902	49.213	24.4207	43.7715	17.3936	7.7709	12.2935	18.2294	19.7372	19.2522	19.0699	23.421	17.5186	18.6472	20.7339	15.9817	17.0279	15.0437	18.6036	81.7758
524	11.1278	7.509	11.2822	6.6833	4.1296	13.3334	11.8441	12.5285	53.4712	50.1607	91.9301	78.5535	78.0298	45.8935	85.8179	103.942	98.6436	75.7105	109.231	98.515	86.6267	5.81447			524	14.8367	10.856	12.5564	21.8045	37.7817	49.2642	24.2448	43.7328	17.6372	7.7933	12.3724	19.2443	19.509	19.1648	19.1667	23.2855	17.4639	18.5034	21.1537	16.0514	16.874	15.1342	18.4616	81.1593
523	10.6792	7.7932	11.5941	6.7629	3.9665	13.299	11.8908	12.2594	52.4476	48.466	88.2241	81.5265	80.1869	46.4402	82.4285	103.674	99.0325	74.0843	107.14	95.1866	85.7923	5.5693			523	14.8692	10.9548	12.8358	21.7845	37.6865	49.3859	24.0787	43.387	18.1565	8.6652	12.2692	18.2705	19.1167	18.754	19.1961	23.085	17.3427	18.4684	21.2209	16.0354	16.5998	15.5293	18.5226	81.3371
522	10.2018	7.3483	11.9191	7.0829	3.7532	13.4077	11.8861	12.6964	52.18	46.957	84.2801	76.8723	82.4347	48.6376	77.9958	104.521	98.9934	76.7251	106.593	92.223	84.9276	5.3833			522	14.6791	9.9929	13.0074	22.2231	37.5569	49.7856	24.1132	42.9476	18.7825	8.2062	12.3858	17.7926	19.2551	18.5437	19.3051	22.9641	17.1247	18.483	20.9186	16.1416	16.2653	15.3536	18.5605	80.2972
521	10.0254	7.2467	11.3912	7.2705	3.7719	13.5298	12.0432	13.0107	54.2514	48.3838	82.8228	75.8095	78.7837	49.9258	78.3844	105.473	100.302	78.6244	110.825	95.0252	85.5975	5.63678			521	14.7956	9.8321	12.6912	22.2895	37.2619	50.1079	24.2866	43.4407	18.9097	7.7116	12.0999	17.7644	19.0423	18.92	19.2439	22.4436	17.0594	18.4636	20.7519	16.2717	15.7681	15.1832	18.5237	80.9345
520	9.8524	7.5673	11.4976	7.0401	3.726	13.3464	12.0972	12.8357	56.4333	49.7991	81.3936	79.1633	79.5195	48.3437	77.4306	104.043	100.752	77.5669	115.282	97.8048	86.1299	5.97429			520	14.2789	9.7583	12.7071	22.3308	37.0106	50.2808	24.3899	43.9813	17.9767	7.7131	11.9387	18.3341	19.4603	19	19.3199	22.6693	17.0886	18.7862	20.6744	15.9269	15.67	15.3759	18.4963	78.1081
519	9.8857	7.7714	12.0054	6.6076	3.6269	13.4524	12.0369	12.7403	56.6398	51.7053	81.6687	81.2985	83.0316	45.3737	75.3712	104.869	100.249	76.9904	115.704	101.549	86.6105	6.30147			519	14.5196	9.9107	12.7402	22.297	36.8347	50.1646	24.5129	43.1985	17.3271	7.3843	12.0706	18.4892	19.8308	18.8893	19.2304	23.2191	17.014	18.9679	20.8269	16.0765	16.0569	15.3408	18.4679	79.4247
518	10.2204	7.8593	11.9403	6.6542	3.7759	13.4284	11.8979	13.4367	56.4684	53.7947	84.4338	82.218	82.5813	45.6937	78.4676	104.682	99.0916	81.1988	115.354	105.652	87.9373	6.20355			518	14.9064	9.5929	12.9865	22.2168	36.8704	50.1757	24.8401	41.8777	17.4418	6.9221	11.7052	19.2465	19.7167	18.7245	19.0478	23.5724	16.8916	18.62	21.1473	16.0788	16.2241	15.2758	18.9359	81.5406
517	10.4621	7.7914	12.2128	6.619	3.9087	13.4478	11.8382	13.4787	55.2965	52.124	86.4305	81.5077	84.466	45.452	81.2273	104.834	98.5944	81.4526	112.96	102.371	87.9295	5.94535			517	14.6199	9.4679	12.8664	22.4424	36.5608	50.0263	24.9889	41.2734	17.8565	6.6392	11.8059	19.628	20.3769	18.6986	18.875	24.5206	17.0303	18.7775	22.2481	16.4292	16.0346	15.4111	19.4869	79.9734
516	10.4863	7.5576	11.7347	6.4872	3.8656	13.4571	11.8602	13.8128	54.2118	52.5331	86.6304	79.0619	81.1594	44.5469	80.3316	104.906	98.7776	83.4716	110.744	103.174	87.2804	6.00035			516	14.6409	9.4607	12.7806	23.0163	36.4087	49.9502	24.9139	41.2909	18.2824	6.6668	12.1265	19.5537	21.0218	18.8426	19.0343	24.7955	17.211	18.7765	22.3966	16.7865	16.0212	15.5666	19.6688	80.0883
515	10.3697	7.64	12.0567	6.5121	3.8303	13.4266	12.0264	13.5084	55.7753	51.5279	85.6672	79.9239	83.3864	44.7179	79.5981	104.668	100.162	81.6321	113.938	101.2	87.4894	6.09789			515	14.9675	9.394	12.826	23.3133	36.5225	49.9087	25.1132	41.0075	17.3312	6.6381	12.2265	19.5089	21.0679	19.0566	18.8407	23.7078	17.4394	18.3052	22.3437	16.7511	16.1616	15.6922	20.0042	81.8748
514	10.5738	7.4729	12.4506	6.4691	3.5599	13.2682	11.9529	12.9025	56.4665	52.3434	87.3533	78.1758	86.1107	44.4227	73.9788	103.433	99.5497	77.9706	115.35	102.802	86.9147	6.34524			514	15.1872	9.7381	13.2684	23.3145	36.4894	50.1867	25.187	41.3121	16.068	7.1183	11.6516	18.7225	20.9103	19.0554	18.7941	23.5936	17.8916	18.1186	22.0853	16.645	16.223	15.6954	20.0978	83.0766
513	10.5918	7.4501	12.3873	6.611	3.5527	13.2962	11.9938	12.2837	55.4856	53.3967	87.502	77.9373	85.6729	45.3971	73.8292	103.652	99.8903	74.2311	113.346	104.87	86.6328	6.33073			513	15.4241	9.9179	13.3407	23.4424	36.287	50.1051	25.1513	40.8564	16.2555	7.9032	11.6938	17.5405	20.4949	18.8807	18.9988	24.0239	17.9569	18.1662	21.6447	16.9829	16.1315	15.6081	19.7382	84.3725
512	10.247	7.5121	12.404	6.7995	3.5152	13.4058	12.1761	12.106	57.387	53.3872	84.6535	78.5859	85.7884	46.6915	73.0499	104.506	101.409	73.1573	117.23	104.852	86.9923	6.52806			512	15.616	10.1214	13.2721	24.1992	36.2262	50.0664	25.1661	40.3059	17.4257	7.7381	11.4937	17.1392	21.2487	18.8364	19.3223	23.5498	18.0513	18.3771	21.2196	16.637	16.0468	15.377	19.4637	85.4222
511	10.474	7.3891	12.2317	7.1083	3.6093	13.3282	12.1194	12.391	59.033	51.5698	86.5288	77.2991	84.5967	48.812	75.0054	103.901	100.936	74.8795	120.593	101.282	87.3834	6.3771			511	15.4871	10.1762	13.2635	24.6128	36.5569	50.2144	25.3149	39.8727	18.4955	7.1775	11.5477	17.7199	21.3731	19.3247	19.3407	23.591	17.9219	18.3129	21.1111	16.0034	16.3389	15.3887	19.7077	84.7171
510	11.1757	7.578	12.9431	7.2499	3.4632	13.3041	12.0471	12.4101	58.195	50.0175	92.3258	79.2753	89.5169	49.7843	71.9693	103.713	100.334	74.995	118.881	98.2338	87.9029	6.1833			510	14.8758	10.1607	13.2696	24.4524	36.2778	50.3126	25.4477	39.1598	17.4745	7.2895	11.7115	18.4253	21.2333	19.4625	19.4007	23.7888	17.5058	18.3518	21.1473	15.903	16.612	15.442	19.7855	81.3732
509	12.1452	7.811	13.3396	7.3186	3.5182	13.3659	12.2396	11.9057	56.4698	51.6085	100.335	81.7127	92.2591	50.2561	73.1123	104.195	101.937	71.9469	115.357	101.358	89.247	6.21968			509	14.957	9.8417	13.2341	24.4762	35.6759	49.8907	25.3272	38.9351	16.4486	7.5129	11.6981	18.3864	21.8821	18.9766	19.3272	23.0558	17.1527	18.725	21.2674	15.9315	16.5741	15.5218	19.8665	81.8174
508	12.116	7.718	13.6274	8.2031	3.565	13.5675	12.3601	12.1289	55.6694	53.2155	100.094	80.7398	94.2496	56.3299	74.0848	105.767	102.941	73.2957	113.722	104.515	90.5738	5.82891			508	15.4995	10.0286	13.3002	24.1892	35.2831	49.1826	25.1734	38.4707	17.0966	7.1287	11.4968	17.9747	22.6346	19.2177	18.9975	23.1965	17.2203	18.7376	21.522	16.1404	16.1761	15.5964	19.8496	84.785
507	11.8601	7.8123	14.2789	8.4192	3.6145	13.5143	12.3199	13.4474	53.7184	52.7508	97.9798	81.7263	98.7555	57.8138	75.1135	105.352	102.606	81.2634	109.736	103.602	91.3949	5.26239			507	14.9704	10.2619	13.663	24.2544	35.2024	48.6722	25.385	37.8152	17.7799	7.217	11.8133	18.0325	22.9141	19.2792	19.0613	23.166	17.2797	18.9378	22.0465	16.1084	16.1862	15.508	19.9169	81.8907
506	11.5064	7.5543	14.0842	8.0156	3.5397	13.5359	12.2579	12.911	54.4148	52.5695	95.0578	79.0273	97.4089	55.0423	73.5591	105.52	102.09	78.0219	111.159	103.246	90.0132	5.62423			506	14.6867	9.9595	13.69	24.3471	35.2275	48.6321	25.3862	37.2909	17.703	7.397	12.2578	17.6293	22.8423	18.6642	19.3248	23.4064	16.9359	19.3887	22.1331	16.5845	16.3534	15.4004	20.633	80.3388
505	12.1584	7.8366	13.4285	7.4716	3.621	13.4133	12.2415	12.3254	58.0777	53.0109	100.444	81.9806	92.874	51.3067	75.2486	104.565	101.953	74.4831	118.641	104.113	90.5609	6.24371			505	14.7364	9.7988	13.4951	24.7293	34.9312	48.668	25.6581	36.9663	17.6624	7.1667	12.1243	17.5902	23.1718	18.8881	19.1679	23.664	17.0653	19.3936	21.4238	16.5046	16.301	15.2354	21.2397	80.6107
504	13.4617	8.0382	13.3505	6.864	3.5329	13.6844	12.3945	12.9187	59.0888	52.9345	111.211	84.0895	92.3345	47.1344	73.4178	106.678	103.228	78.0685	120.707	103.963	92.0831	6.90626			504	14.6141	9.6536	13.4534	25.3246	34.8466	48.4177	25.6617	36.6654	17.7376	6.8167	11.7572	17.1102	23.3128	18.8622	18.9069	24.0212	17.1259	19.7172	21.4677	16.2671	16.4482	15.2375	21.225	79.9417
503	12.4512	7.9374	13.6632	6.8245	3.5333	13.8047	12.4456	13.2514	57.492	54.3891	102.863	83.035	94.4972	46.8632	73.4261	107.616	103.653	80.079	117.445	106.82	91.6297	6.64528			503	15.0649	9.5095	13.5797	25.6579	34.8849	48.242	25.6076	36.8489	18.1207	6.9523	11.9698	17.4066	23.5064	18.7712	19.1985	23.4396	17.1154	19.8513	21.8101	16.0491	16.4036	15.2843	21.0599	82.4076
502	11.24	7.5962	14.1293	6.9274	3.636	13.6517	12.424	12.7297	58.4442	53.8265	92.857	79.4657	97.7209	47.5698	75.5603	106.423	103.473	76.9263	119.39	105.715	90.5101	6.59786			502	15.4785	9.4155	13.7574	25.599	34.8241	48.3721	25.5191	36.4407	18.5705	7.3386	12.098	17.4121	23.5564	19.155	19.5037	23.0292	17.0152	19.8008	21.8101	15.7968	16.3244	15.4366	21.8191	84.6701
501	11.734	7.4396	13.9714	7.8265	3.834	13.5712	12.521	12.4307	58.0004	51.3644	96.9381	77.8274	96.6288	53.7438	79.675	105.796	104.281	75.1195	118.483	100.879	90.9372	6.01583			501	14.8529	9.1167	13.8946	25.4787	34.7103	48.7455	25.3752	35.3283	18.6099	7.5359	12.2026	17.2985	23.291	19.4576	19.7218	23.1301	17.0361	19.7454	21.991	16.1484	16.3556	15.6038	22.8002	81.2479
500	11.8217	7.4559	14.2235	8.406	3.556	13.8004	12.5521	12.4399	59.5076	51.8035	97.6626	77.998	98.3724	57.7232	73.8978	107.582	104.54	75.1751	121.562	101.741	91.6255	6.16611			500	14.3114	9.4702	14.1532	25.4987	34.4881	48.9488	25.2829	34.5606	18.6665	7.7053	12.0682	17.3975	23.3949	19.4871	19.5502	23.0505	17.634	19.9067	21.5426	16.3767	16.7035	15.8062	23.0578	78.2858
499	10.9711	7.7053	14.1164	7.9967	3.7844	13.7068	12.3409	12.9247	61.1384	52.5439	90.6355	80.607	97.6316	54.9125	78.6442	106.853	102.781	78.1047	124.894	103.196	91.8259	6.19514			499	14.4833	9.2024	14.2365	25.3459	34.0132	49.0609	25.2854	34.2946	18.6589	7.4125	12.0571	17.1618	23.5449	19.4674	19.4056	23.5458	17.7168	20.1351	21.4729	16.2591	16.7603	15.9297	23.7392	79.2262
498	9.5586	7.6718	14.1872	7.6162	3.8298	13.8167	12.3579	13.3843	59.4945	51.2563	78.9664	80.2565	98.1213	52.2997	79.5877	107.709	102.923	80.8821	121.535	100.667	90.2948	6.22139			498	15.0802	9.1393	14.0539	25.1591	33.6124	48.8008	25.1205	34.1698	18.4327	7.9545	12.419	16.9141	23.3372	19.337	19.3076	24.3426	17.4138	20.1895	21.8411	16.3059	16.621	15.9318	24.1567	82.4913
497	9.0076	7.5994	14.1105	7.035	3.8058	14.0676	12.3279	13.1164	59.4393	53.3625	74.4145	79.4991	97.5908	48.3086	79.0889	109.665	102.673	79.2632	121.423	104.803	89.6729	6.77912			497	15.4661	9.3417	14.2353	25.6992	33.418	48.5477	24.8868	33.8801	19.0933	7.8381	12.2629	17.1867	22.5359	19.107	19.1752	24.8074	17.3718	20.3693	21.668	16.4098	16.5295	16.1448	24.5068	84.6023
496	8.8581	7.3843	14.4344	7.239	3.9218	13.954	12.2608	13.9899	62.613	55.0662	73.1794	77.2489	99.831	49.7095	81.4995	108.78	102.114	84.5418	127.906	108.149	91.2959	7.08397			496	15.9093	9.3726	14.4547	26.0514	33.5119	48.6667	24.6851	33.8502	18.6461	7.8348	12.2215	17.7574	21.9423	19.3456	19.3199	24.6202	17.3718	20.5199	21.4638	16.4726	16.4013	16.5037	24.1977	87.0266
495	8.8281	7.194	15.0634	7.6474	3.9969	13.8272	12.44	13.865	62.3128	56.1643	72.9316	75.2582	104.181	52.5139	83.0602	107.791	103.607	83.787	127.293	110.306	92.0729	7.04234			495	16.5578	9.7405	14.5833	26.5827	33.5291	48.4288	24.4133	33.6479	18.5282	8.427	12.813	17.7884	21.2577	19.4305	19.3517	23.4409	17.1643	20.6501	21.8191	16.6256	16.6343	16.2833	24.1872	90.574
494	8.7534	7.491	14.8968	7.2913	4.0399	13.6577	12.513	13.5697	61.9711	58.7093	72.3144	78.3651	103.029	50.0686	83.9538	106.47	104.214	82.0025	126.595	115.304	92.2317	7.23872			494	16.5349	9.8214	14.4191	26.8521	33.4709	48.1577	24.476	33.231	18.0785	8.2586	12.585	17.1895	21.1936	19.2263	19.5944	24.0159	17.1667	20.8076	21.9173	16.0753	16.9008	15.8956	24.4511	90.4488
493	8.8588	7.3673	14.4134	6.8077	4.0548	13.5481	12.5436	13.5231	62.8761	58.7703	73.1852	77.0711	99.6857	46.7478	84.2634	105.615	104.469	81.7209	128.443	115.424	91.6627	7.50241			493	16.4565	9.7929	14.1581	26.6629	33.5437	47.7732	24.7122	33.0187	17.4479	7.6874	12.261	17.9038	21.5885	19.3272	19.6949	24.2151	17.3951	20.9504	22.1305	15.8368	16.6176	15.8701	25.2324	90.0199
492	8.864	7.1613	14.939	6.2472	4.1236	13.5256	12.478	13.2249	62.1036	55.0083	73.2281	74.9161	103.321	42.8989	85.6932	105.44	103.923	79.9189	126.865	108.036	90.424	7.557			492	16.7326	9.8619	14.5233	26.2794	33.2593	47.5546	25.2522	33.0737	17.7961	7.6233	12.276	18.1813	21.0244	19.3665	19.5037	23.9323	17.4744	21.2362	21.7661	15.9018	16.5251	16.0895	25.9884	91.5302
491	8.6073	7.1167	15.3266	6.3567	4.3082	13.6674	12.4721	13.3292	61.2912	52.0625	71.1075	74.4495	106.002	43.6508	89.5294	106.545	103.874	80.5491	125.206	102.25	90.3163	7.4142			491	16.6399	10.0619	14.5417	26.7794	32.9378	47.7109	25.1722	32.9888	19.0018	7.5922	12.2662	17.9098	21.1718	19.2485	19.5245	23.5697	17.7028	21.3508	22.0116	16.1119	16.5931	16.524	26.5868	91.0231
490	8.659	6.9961	15.3259	7.0791	4.2239	13.8047	12.5022	13.6247	60.6701	53.2366	71.5346	73.1879	105.997	48.6115	87.7775	107.616	104.125	82.3349	123.937	104.556	90.9676	7.08698			490	15.8386	10.2679	14.7279	27.4236	32.7235	47.8216	25.0098	32.3134	20.2363	7.8261	12.3008	17.6066	21.4128	19.5523	19.6213	23.5737	17.9114	21.0175	22.0517	16.4555	16.4013	16.5453	26.7245	86.6399
489	8.8702	6.9515	15.4934	7.22	4.0131	13.9107	12.5971	13.7603	59.5565	54.2407	73.2794	72.7213	107.155	49.579	83.3969	108.442	104.915	83.1543	121.662	106.528	91.0833	7.01051			489	15.2722	10.0214	14.9436	27.5351	32.8042	47.7192	25.1611	31.9738	21.319	7.811	12.5075	17.5413	21.5282	19.1968	19.4314	23.4515	17.9942	20.8047	22.1938	16.4543	16.3177	16.5005	25.9958	83.5416
488	8.848	7.1128	15.8071	6.7777	4.0955	14.3531	12.353	13.9449	59.5558	54.2518	73.096	74.4087	109.325	46.5418	85.1092	111.891	102.882	84.2699	121.661	106.55	91.5734	7.26051			488	15.4193	9.8476	14.9877	27.5175	32.6839	47.3859	25.2891	31.6442	21.824	7.1958	12.5263	17.9086	21.6051	19.1636	19.5723	23.0823	17.838	20.7172	22.2506	16.2386	16.1605	16.3482	25.8644	84.3463
487	9.0684	7.2513	16.3749	6.6864	4.5949	14.3829	12.1967	14.7334	62.2093	53.7787	74.9168	75.8576	113.252	45.9148	95.4873	112.123	101.58	89.0348	127.081	105.621	94.0869	7.46715			487	15.6638	9.9381	15.19	27.1554	32.2368	47.0968	25.1095	31.1049	21.4327	7.2559	12.4423	18.2717	22.1667	19.4133	19.5564	23.7849	17.662	20.3518	22.0065	16.2192	16.1126	16.328	26.5331	85.6837
486	9.5154	7.0403	16.207	6.4955	4.6293	14.5315	12.0429	14.9933	63.0494	54.5574	78.6096	73.6503	112.091	44.6039	96.2022	113.282	100.299	90.6054	128.797	107.15	94.529	7.62091			486	15.6648	9.9369	15.2966	27.1015	32.1323	47.0069	25.214	30.628	20.2143	7.478	12.0337	18.242	22.1628	19.4551	19.5637	23.9867	17.7506	19.8941	21.7791	15.8938	16.1572	16.4452	26.8002	85.6892
485	9.7143	7.0308	15.4271	6.4898	4.2276	14.7353	12.0447	14.9243	62.6042	57.6348	80.2527	73.5509	106.697	44.5648	87.8544	114.87	100.314	90.1884	127.888	113.194	93.9375	7.6425			485	15.6915	10.0095	15.4412	26.6579	31.9643	47.0775	25.6494	30.2022	18.882	7.858	11.9148	17.9464	21.7128	19.3161	19.723	24.8101	18.0862	19.8231	21.4109	16.226	16.3478	16.4569	26.7918	85.8352
484	9.6238	7.2188	15.157	6.3883	4.0705	15.0391	12.6692	14.5024	61.6882	59.6266	79.5051	75.5176	104.829	43.8678	84.5897	117.239	105.515	87.6389	126.017	117.106	94.1824	7.84749			484	15.6122	9.9857	15.6336	26.6115	31.8981	47.2144	25.54	30.0112	18.7623	8.066	12.1062	17.891	21.6321	19.0996	19.6311	25.2058	18.0781	19.8338	22.1408	16.3311	16.4994	16.7135	26.9043	85.4014
483	9.8298	7.3047	14.5658	6.2992	4.0709	14.7562	13.0324	14.6749	60.2835	57.7661	81.2069	76.4162	100.74	43.256	84.598	115.033	108.54	88.6813	123.147	113.452	93.5071	7.51979			483	16.1414	10.5583	16.065	26.9148	32.4339	47.0761	25.369	30.4469	19.0105	7.8287	12.2343	18.2366	20.9359	19.0271	19.5147	24.4834	17.7972	19.862	23.0685	16.5011	16.5831	17.0543	27.0705	88.2963
482	9.9028	7.1181	14.7501	6.6905	4.2477	14.7562	12.8891	14.6698	61.9859	59.1592	81.81	74.4642	102.014	45.943	88.2721	115.033	107.347	88.6505	126.625	116.188	94.6347	7.55615			482	16.3954	10.6345	16.4522	26.6454	32.5952	46.9903	25.4625	30.6904	19.4844	7.7327	12.4416	18.4516	20.6885	18.9188	19.4583	23.413	17.8625	19.794	23.6357	16.9292	16.5151	17.1502	26.4322	89.6857
481	9.7161	7.0744	15.2664	7.21	4.3846	14.9093	12.7684	15.3981	63.0853	59.6712	80.2676	74.007	105.585	49.5103	91.1171	116.227	106.342	93.0516	128.871	117.194	96.2172	7.49975			481	16.2168	10.7214	16.5159	26.3434	32.1534	46.6376	25.5707	30.5493	18.558	7.7818	12.3257	18.8062	20.8974	18.738	19.6826	23.093	18.1142	19.7036	23.3824	17.3425	16.7492	17.1086	25.9054	88.7087
480	9.6686	7.2301	15.433	7.6998	4.374	14.7809	12.8167	14.7923	62.7754	60.47	79.8752	75.6358	106.737	52.8737	90.8968	115.226	106.744	89.3907	128.238	118.762	96.438	7.27258			480	15.7851	10.7321	16.6336	26.5163	31.8439	46.7801	25.449	30.7029	17.3684	7.7216	13.1367	18.5549	22.0038	18.5584	19.598	23.6999	18	19.7191	23.1202	17.5776	16.6979	17.1342	25.9811	86.3472
479	9.5422	7.0796	16.299	8.289	4.551	14.3666	12.8058	14.1037	63.2756	60.9813	78.831	74.0614	112.727	56.9197	94.575	111.996	106.653	85.2295	129.26	119.767	97.0019	7.2507			479	15.6476	10.8143	16.8297	26.3246	31.7923	46.7801	25.4822	31.0162	17.6668	8.2887	13.432	18.6975	22.1859	18.2399	19.4387	24.4688	17.8042	19.7901	23.2959	17.6553	16.6499	17.0948	26.1083	85.5951
478	9.6559	7.0475	16.3501	7.7164	4.4494	13.9667	12.6254	13.7575	64.1895	60.3394	79.7703	73.7256	113.08	52.9877	92.4637	108.879	105.151	83.1374	131.126	118.506	95.8827	7.50491			478	15.7746	11.1321	16.9743	26.3434	31.6614	46.7331	25.8954	30.3795	17.8839	8.9907	13.7158	18.8718	21.2731	18.3137	19.5012	24.008	17.8846	20.0748	23.1085	17.2934	16.7436	16.705	26.266	86.2898
477	9.7425	7.1383	16.6184	7.229	4.2101	14.1755	12.5516	13.7658	64.2036	59.5252	80.4857	74.6755	114.936	49.6408	87.4908	110.506	104.536	83.1875	131.155	116.907	95.3521	7.7401			477	16.1232	10.9929	17.0637	26.9023	31.4272	46.7248	26.1292	29.5343	18.2542	8.5386	13.1477	18.5857	22.0013	18.4686	19.3775	22.9177	18.366	20.5792	22.5116	16.6313	16.7781	16.4366	26.0946	88.1967
476	9.6079	7.7718	16.1236	7.1932	4.5546	14.5589	12.3361	14.1609	64.1701	59.5127	79.3737	81.3027	111.514	49.395	94.6499	113.495	102.741	85.5752	131.087	116.882	96.6016	7.47642			476	16.382	10.8202	17.3922	27.1817	31.3466	46.4232	26.0726	29.1174	17.7963	8.4578	12.3196	18.5665	23.3615	18.6925	18.9902	23.5923	19.3403	20.6958	22.8333	16.2272	17.0301	16.5059	25.6614	89.6124
475	9.4367	8.2327	15.4302	7.3575	4.7581	14.2812	12.3478	14.6443	63.9815	57.7294	77.9594	86.1243	106.718	50.5232	98.8788	111.33	102.839	88.4964	130.702	113.38	96.6951	7.03469			475	16.4403	10.7881	17.6826	26.9825	31.2817	46.0443	25.7515	28.6529	17.9893	8.5206	11.9492	19.0412	23.7962	19.0418	19.0123	23.579	20.0956	21.1254	23.1253	16.4075	17.1962	16.9936	25.8854	89.9313
474	9.7703	8.281	15.8378	7.9279	4.8646	14.0187	12.5114	14.9226	66.2868	59.3472	80.7154	86.6295	109.537	54.4401	101.092	109.284	104.201	90.1782	135.411	116.557	98.8046	7.01792			474	16.7364	10.7	18.0637	26.7143	30.6085	45.7234	25.5683	27.6467	17.8405	8.6823	12.0156	18.8001	23.5013	18.7737	19.1066	23.0465	20.2972	21.0768	23.2287	16.6724	17.2341	17.3184	27.1041	91.551
473	9.5664	8.0857	16.0708	7.9702	4.9909	14.3342	12.5054	15.2172	65.871	63.1818	79.0309	84.5864	111.149	54.7306	103.717	111.744	104.151	91.9584	134.561	124.088	99.9716	7.3479			473	17.4193	10.8071	18.1311	26.5652	29.9802	45.9903	25.6273	26.7728	17.8834	7.8413	12.2765	18.6196	24.1308	18.7675	19.0551	23.1408	19.9685	21.3353	23.2003	16.9018	17.214	17.2162	27.5689	95.2866
472	9.3004	8.1049	15.6962	8.2815	4.948	14.546	12.6299	15.1407	63.7428	64.1818	76.8334	84.7873	108.558	56.8682	102.825	113.395	105.188	91.4961	130.214	126.052	99.6217	7.13248			472	16.9628	11.1667	18.3836	26.6867	29.7619	46.1895	25.861	26.4307	18.2751	7.2282	12.0544	18.5693	24.6679	19.0111	19.3775	23.5724	19.5909	21.5714	23.3114	17.3014	17.2007	17.1065	27.2397	92.7895
471	9.4564	7.5279	15.5324	9.124	5.1729	14.7679	12.7045	15.2818	62.8804	61.6083	78.1221	78.7512	107.425	62.6536	107.499	115.125	105.809	92.3488	128.452	120.998	99.7184	6.67247			471	16.5186	11.3143	18.2267	26.782	29.8267	45.9627	26.0394	26.5406	18.3284	7.2082	11.8985	17.7981	24.6026	19.1636	19.6005	23.2098	19.1923	21.6686	23.4341	17.2409	17.2988	17.0841	27.1703	90.3596
470	9.452	7.53	16.1717	8.5306	5.2165	15.1308	12.8543	15.3983	62.7079	59.6674	78.0858	78.7731	111.846	58.5788	108.405	117.954	107.057	93.0528	128.1	117.186	99.9038	6.96242			470	16.3343	11.6369	18.4228	27.4411	30.0542	45.2116	25.8512	26.4494	18.5646	7.468	12.2713	17.378	24.1244	19.3247	19.6961	23.0359	18.2914	21.7143	23.0168	17.0114	17.631	17.1757	27.3091	89.3515
469	9.5373	7.557	17.2728	8.1788	4.6372	15.4155	13.3398	15.6823	63.187	59.2715	78.7905	79.0556	119.462	56.163	96.3664	120.173	111.1	94.7691	129.079	116.408	100.137	7.35928			469	15.6571	11.8107	18.7292	27.7281	29.8466	44.3638	25.7478	26.3009	19.5744	8.2937	13.0718	17.8176	24.4538	19.1857	19.6875	22.826	18.3706	21.7833	22.5594	17.1336	17.7168	17.0735	27.47	85.6471
468	9.5123	7.201	16.5922	8.3366	4.6169	14.7677	13.3278	15.9908	64.394	59.0243	78.5839	75.3314	114.755	57.2466	95.9445	115.123	111.001	96.6334	131.544	115.923	99.2085	7.25148			468	15.2951	11.4738	18.6814	27.9449	29.7976	43.7137	25.5658	26.1186	20.8179	9.1102	12.9826	17.4696	25.4487	18.9262	19.6875	22.6467	18.2599	21.8834	22.5659	17.2055	17.3712	17.278	27.7676	83.6669
467	9.1522	7.1652	16.1973	8.1494	4.8105	14.6327	13.1468	16.03	63.6992	56.6597	75.609	74.9569	112.024	55.9611	99.9678	114.071	109.493	96.8702	130.125	111.279	98.0356	7.14928			467	16.0812	11.6798	18.989	28.1165	29.9511	43.2905	25.4563	26.2497	21.1075	9.9782	12.6161	17.3129	25.9436	18.8057	19.6691	22.5511	18.1434	21.7716	22.6421	16.8596	17.4069	17.6454	27.4343	87.967
466	9.3277	7.617	16.2147	8.9874	5.147	14.6945	13.2473	15.7073	63.0794	57.1273	77.0589	79.6833	112.144	61.7156	106.961	114.552	110.33	94.9201	128.859	112.197	99.8421	6.60498			466	15.6676	11.8643	19.3382	28.614	29.713	43.1549	25.3284	26.3645	20.6467	9.0495	12.2148	17.3853	24.9859	19.2964	19.7255	22.344	18.1865	21.5539	23	16.7363	17.5686	17.9255	27.307	85.7045
465	9.6783	8.12	15.9147	9.7934	5.6162	14.6079	13.3841	15.3432	65.2225	58.336	79.9553	84.9453	110.069	67.2503	116.711	113.877	111.469	92.7199	133.237	114.571	102.481	6.4241			465	15.3123	11.6679	19.6299	29.0363	29.3042	42.8506	25.4207	26.2647	20.0619	8.9368	12.0608	17.7821	24.2923	19.4932	19.7525	22.8393	18.0851	21.5607	23.1641	16.9349	17.6912	17.951	27.6509	83.7609
464	9.2469	8.9797	15.85	9.5323	5.559	14.5092	13.6425	14.6922	65.0999	57.5961	76.3914	93.9388	109.622	65.4573	115.522	113.108	113.622	88.7858	132.986	113.118	102.255	6.50919			464	15.957	11.3952	19.5012	29.2782	29.127	42.7911	25.6039	25.9713	19.6893	9.4948	12.221	18.0454	24.1218	19.2964	19.8407	22.4701	17.9918	21.6715	23.4948	17.387	17.7402	17.8882	28.2787	87.2876
463	8.9529	9.4292	15.341	9.541	5.4377	14.7841	13.7238	14.8324	64.1652	57.7495	73.9626	98.6411	106.101	65.5171	113.002	115.251	114.299	89.6331	131.077	113.419	102.09	6.43066			463	16.404	11.4905	19.69	29.6103	29.3624	42.823	25.77	25.8077	19.5452	8.7498	12.2601	18.1645	23.3923	19.3075	19.8701	22.1647	18.141	22.0661	24.1331	17.0137	18.0736	17.7316	29.0137	89.7327
462	8.8265	8.8444	15.7612	9.2829	5.458	14.9957	13.4042	15.046	63.6655	57.9438	72.9183	92.5234	109.007	63.7447	113.424	116.9	111.637	90.9239	130.056	113.801	101.494	6.6165			462	15.6113	11.9952	20.1679	29.1704	29.1468	42.8271	25.6999	26.1174	19.5234	8.2417	11.9229	18.184	22.9269	19.4367	19.8603	21.6746	18.3403	22.3333	24.1925	17.6062	19.1405	17.5911	29.6404	85.3965
461	9.3813	8.1314	16.4203	8.5603	5.2728	14.4139	13.0127	15.2172	64.8078	59.2092	77.5017	85.0645	113.566	58.7827	109.575	112.365	108.376	91.9584	132.39	116.286	100.586	6.91409			461	15.1948	12.3048	20.5282	29.2043	29.1508	42.6432	25.9237	26.4207	19.5299	8.3752	11.8061	18.5143	22.4756	19.6335	19.8909	21.7211	18.6154	22.7434	24.022	17.8208	19.7871	17.7125	29.9979	83.1182
460	9.6861	7.9598	16.5326	8.3909	5.0283	14.2324	12.9207	14.9731	65.3887	56.67	80.0198	83.2694	114.343	57.6195	104.494	110.95	107.61	90.4833	133.576	111.299	99.3664	6.84798			460	15.0134	12.2107	20.799	29.5576	29.1918	42.6736	26.2694	26.5643	19.8331	8.2427	11.5397	18.8639	22.3256	20.0664	19.7341	21.996	19.5128	22.896	23.6499	17.6244	19.8428	17.6912	30.8507	82.1259
459	9.6008	7.9497	16.931	8.6869	5.3536	14.3501	12.8068	14.6143	64.6815	56.4986	79.3151	83.1637	117.098	59.6521	111.254	111.868	106.661	88.3151	132.132	110.963	100.042	6.85778			459	15.2235	12.2143	21.3946	29.3722	28.9577	42.7566	26.4145	26.9226	20.3248	7.8843	11.5351	19.1765	22.4282	20.5043	19.9853	22.1487	20.0664	22.8649	23.8372	17.6473	19.8729	17.9691	30.3838	83.2752
458	9.6979	8.1266	17.8438	8.9283	5.1992	14.1279	12.9672	15.0748	63.8395	58.1892	80.1172	85.0143	123.411	61.3097	108.045	110.135	107.997	91.0979	130.411	114.283	101.182	6.74162			458	15.5024	12.5631	21.9338	28.8947	28.7778	42.5284	26.7478	27.4032	20.521	7.3398	11.6485	19.1741	23.1244	20.0492	20.4914	21.83	19.8054	22.4713	23.9716	17.4509	19.8317	18.0596	29.8812	84.8008
457	9.878	7.837	17.8546	9.4529	4.9593	14.245	13.0375	15.572	63.9776	60.2862	81.6051	81.9847	123.486	64.9121	103.06	111.048	108.583	94.1025	130.694	118.401	101.788	6.61168			457	15.8462	12.9381	22.076	28.6629	28.5833	42.231	27.0098	26.4507	19.1574	7.6351	12.0114	19.0073	23.6321	20.2214	20.9547	21.9482	19.6445	21.9971	23.7158	17.8174	19.3478	18.2354	29.0894	86.6815
456	9.9583	7.8024	17.2953	10.2723	5.0429	14.2285	12.8109	15.1584	64.2018	59.805	82.2685	81.6228	119.618	70.5388	104.797	110.92	106.696	91.6031	131.152	117.456	101.667	6.15528			456	15.5635	13.306	22.1924	28.4825	28.5807	42.0858	26.4932	25.1061	19.1255	8.218	11.9215	18.825	23.2603	21.1636	21.5699	21.8871	19.7179	21.8659	22.9483	18.1872	19.3244	18.2268	28.6972	85.1351
455	10.1972	7.6681	17.9564	9.9873	5.0173	14.5839	12.8931	15.3746	63.9986	58.3756	84.2421	80.2178	124.19	68.5818	104.265	113.69	107.38	92.9096	130.736	114.649	102.086	6.35789			455	15.7077	13.4798	22.2194	27.9298	28.4828	42.0207	26.615	24.7228	18.7479	8.339	11.7397	18.2224	23.3474	21.9471	22.1238	21.6985	19.4837	22.0845	22.6951	18.0902	19.2174	18.115	28.9748	85.9238
454	10.4916	7.4299	17.8958	9.3639	5.2472	14.5035	13.1113	15.9275	62.141	57.8263	86.6742	77.726	123.771	64.301	109.043	113.063	109.197	96.2508	126.942	113.57	102.054	6.43953			454	15.85	13.8214	22.5429	27.6178	28.4788	41.5519	27.1328	24.4307	18.7187	8.08	11.6014	18.354	23.659	22.203	22.4828	21.9575	19.627	22.0019	23.1977	17.9315	19.243	18.6922	29.3007	86.7023
453	10.1069	7.7156	16.9574	9.7415	5.4559	14.2598	12.8836	16.3291	63.6096	57.2477	83.4961	80.7147	117.281	66.8939	113.38	111.164	107.301	98.6777	129.942	112.434	102.128	6.14948			453	15.8157	13.9464	22.7745	27.6115	28.6548	41.1729	27.1415	23.8752	19.6021	8.3426	11.9683	18.5167	23.2385	21.936	22.5748	21.8924	19.6538	21.3518	23.5685	17.8927	19.3969	20.3791	28.6814	86.5146
452	9.7485	7.6384	17.7579	9.8247	5.6234	14.3787	12.8863	16.5648	63.9994	59.6519	80.5353	79.9071	122.817	67.4652	116.861	112.09	107.324	100.102	130.738	117.156	103.5	6.63535			452	15.8634	13.9381	22.6471	27.9724	28.8307	41.036	26.9926	23.7266	20.0803	8.4998	12.1716	18.7309	22.9256	22.1267	22.549	22.3626	19.4371	21.414	23.8488	17.71	19.5563	22.2183	28.0557	86.7756
451	9.659	7.3363	18.6016	10.927	5.4442	14.9581	13.291	16.9368	63.7312	60.2321	79.7959	76.7468	128.652	75.0346	113.137	116.607	110.694	102.35	130.19	118.295	105.15	6.61841			451	15.5272	13.9536	22.5797	28.1454	28.8968	40.8562	26.8979	24.563	20.6598	8.5972	11.6187	18.6879	22.3846	22.6753	22.3578	22.6255	19.472	21.9368	24.0065	18.1667	20.2542	22.4452	27.5605	84.9365
450	9.4063	7.1483	18.1574	12.7674	5.6941	15.5329	13.4322	17.4911	63.8963	59.4962	77.7082	74.7801	125.58	87.6724	118.33	121.088	111.87	105.7	130.527	116.85	107.011	6.34009			450	16.0669	13.7726	22.8027	28.5138	28.6534	40.9267	26.631	25.1423	20.9374	8.5209	11.6839	18.8316	22.109	22.8598	22.1397	22.494	20.0618	22.2439	24.7907	18.2717	20.8038	22.7114	27.1325	87.8887
449	9.2815	7.0853	19.1073	13.728	5.411	15.3883	13.3431	16.9894	62.209	59.6662	76.6772	74.121	132.15	94.2688	112.447	119.961	111.128	102.668	127.081	117.184	106.768	6.26715			449	16.1108	14.2821	23.1115	28.6341	28.5688	41.0235	26.5129	25.2459	20.9499	8.9092	11.826	19.6253	21.9244	22.6888	21.8542	23.0425	20.0653	22.3897	25.0478	18.6256	20.9186	23.2609	27.4048	88.1289
448	9.1955	7.2014	18.9793	12.9386	5.3962	15.1863	13.3016	16.7648	59.8681	60.7026	75.9668	75.3356	131.264	88.8481	112.139	118.386	110.782	101.311	122.299	119.219	105.555	6.19064			448	16.1662	14.7798	23.5551	28.3559	28.4643	41.0581	26.5658	25.0449	20.9802	9.3263	11.6697	19.8904	21.9013	23.4133	21.9779	22.8114	20.162	22.4985	25.416	18.4954	21.7035	23.6869	28.0158	88.4319
447	9.1896	7.4986	18.1589	11.726	5.4474	15.2426	13.702	16.5238	60.2274	60.6705	75.918	78.4447	125.59	80.5213	113.203	118.825	114.117	99.8543	123.033	119.156	104.866	6.20711			447	16.3114	15.2643	23.9228	28.0138	28.7685	40.8963	26.8167	24.829	21.0156	9.4245	11.5404	19.3143	21.2782	23.2841	22.7868	22.6799	20.1772	22.345	26	18.8196	22.7625	23.9606	29.2198	89.2262
446	9.6305	7.7562	17.7741	11.0195	5.7796	15.2792	13.8071	16.1438	62.4797	60.9659	79.5604	81.1395	122.929	75.6698	120.107	119.11	114.992	97.5579	127.634	119.736	105.844	6.41446			446	16.5158	15.55	24.4877	28.0714	29	40.7759	26.8155	24.7491	20.5774	9.3619	11.6565	19.1555	21.1667	23.1673	23.6728	22.494	20.1235	21.9368	25.3811	18.492	23.3523	24.229	30.1767	90.3443
445	9.8523	7.5826	17.4671	11.6989	6.0149	15.1011	13.8508	16.6051	62.6267	61.0336	81.3928	79.3234	120.806	80.3352	124.997	117.722	115.356	100.346	127.934	119.869	106.808	6.21804			445	15.9322	15.5012	24.913	27.5977	28.9431	41.0138	26.5941	24.4132	20.5075	8.8268	11.8619	19.6105	21.0885	23.5843	23.8493	22.6361	20.542	21.7988	24.6873	17.6473	23.7369	24.5634	30.0683	87.1519
444	9.8204	7.7869	17.8205	11.5663	5.8291	15.2454	13.4717	18.0133	62.2204	61.3248	81.1292	81.4606	123.25	79.4246	121.135	118.847	112.199	108.855	127.104	120.441	107.385	6.0553			444	16.0516	15.2512	25.0368	27.4311	28.7844	40.639	27.0037	24.6617	19.9404	8.6619	12.6075	19.5947	21.291	23.7983	23.5539	22.1687	21.0315	22.0272	25.5155	17.4909	24.1761	24.7817	29.9989	87.805
443	9.7876	7.8032	18.0917	10.2484	5.3167	15.1751	13.2846	18.9148	62.657	62.3396	80.8583	81.6311	125.126	70.3747	110.487	118.299	110.641	114.303	127.996	122.434	106.215	6.5627			443	16.4212	15.1512	25.1201	27.312	28.8505	40.195	27.1033	24.6854	19.2847	8.9615	12.6429	19.3374	21.3897	23.8991	23.9191	21.2643	21.0932	21.8377	26.2326	17.6221	24.5429	24.9638	30.0799	89.8268
442	10.051	8.1438	18.7374	9.8319	5.0466	15.217	13.1157	18.2274	61.4702	61.8769	83.0343	85.1942	129.591	67.5147	104.874	118.626	109.234	110.149	125.571	121.525	105.531	6.50488			442	16.2569	15.4702	25.8983	27.0526	28.8492	40.0042	26.9557	24.1436	18.5018	9.4741	11.9047	19.9579	21.8154	24.326	24.2059	20.8699	20.8963	22.0224	26.9858	17.9384	24.2776	24.9542	29.6919	88.9281
441	10.416	8.7401	18.6774	10.6751	4.9903	15.2699	13.0597	18.0789	60.1124	59.4704	86.0497	91.4323	129.176	73.3048	103.704	119.038	108.768	109.252	122.798	116.799	106.032	5.58631			441	16.3209	15.9857	25.9926	27.4311	28.7937	39.6238	26.9594	24.0574	18.6809	8.8669	11.7172	19.9458	21.9872	24.0061	24.2929	20.7185	20.5082	22.6706	27.1693	18.0114	23.9666	24.8243	29.7024	89.2782
440	10.3209	9.0561	18.8104	10.8801	4.7721	14.9705	12.9367	17.7569	59.0439	58.7175	85.264	94.738	130.096	74.7125	99.1698	116.704	107.743	107.306	120.615	115.32	105.167	5.34981			440	16.0057	15.9929	25.5466	27.703	29.3466	39.361	26.9483	23.6866	19.4902	8.375	11.9587	20.1473	21.9321	23.5806	24.3554	20.6534	20.3462	23.3256	26.9664	17.9829	23.8372	24.8743	29.2282	87.554
439	10.373	8.521	19.753	10.4745	4.954	14.799	12.9117	17.0095	57.9283	57.4685	85.6944	89.1402	136.615	71.9273	102.95	115.367	107.535	102.789	118.336	112.867	104.322	5.84591			439	16.3734	16.2357	25.2904	27.5213	30.0807	39.0581	27.155	22.5568	19.9401	9.1368	12.3401	19.9103	21.1756	23.5154	24.0319	20.5936	20.4371	24.3673	26.6486	17.7854	23.4682	24.738	28.8013	89.5653
438	9.8855	7.9052	19.7248	10.1989	5.217	15.3063	12.7141	16.8542	59.8139	56.4457	81.6671	82.6982	136.42	70.0348	108.415	119.322	105.889	101.851	122.188	110.859	103.934	6.49571			438	16.1566	16.4464	25.473	27.5489	30.7434	38.9848	27.3985	22.2934	19.5235	9.1374	12.1941	19.8242	20.9179	23.3063	23.6262	20.5485	20.3217	24.7677	26.7106	17.7043	22.9699	24.7444	28.7645	88.3794
437	10.2142	7.4365	20.1294	9.8542	5.3968	15.4347	12.7928	16.1248	61.5929	59.8874	84.3825	77.795	139.219	67.6678	112.152	120.323	106.545	97.4431	125.822	117.618	104.897	7.20177			437	15.8988	17.0929	25.6238	28.2732	31.1812	38.8686	27.5892	22.6305	19.1958	8.3185	12.1882	20.13	21.0295	22.6138	23.3407	20.4475	20.4825	24.5481	27.1137	17.9418	22.7302	24.2481	29.1356	86.9692
436	10.8019	7.3737	20.4681	10.1477	5.5411	15.0876	13.0097	15.775	60.8789	62.5993	89.2377	77.138	141.561	69.6832	115.15	117.617	108.351	95.3293	124.364	122.944	106.138	7.19545			436	16.0478	17.9869	25.7096	28.3383	30.828	38.9405	27.7491	22.7578	19.6418	9.017	11.9796	19.6788	20.6987	22.0443	22.8039	20.3626	20.4744	25.0962	26.6693	18.3345	22.7648	23.5953	28.9821	87.7843
435	10.9655	7.4131	19.4573	10.0806	5.4477	15.1844	12.9856	16.31	59.2849	59.5825	90.5893	77.5502	134.57	69.2225	113.21	118.371	108.151	98.5623	121.107	117.019	104.835	6.5122			435	16.8434	18.5762	26.435	28.3183	30.3981	38.5837	28.2312	23.0175	19.67	10.3176	11.6275	19.45	20.0205	22.0603	22.56	19.9867	20.5769	24.9738	26.6266	18.4692	22.7347	23.3898	28.0053	92.1363
434	11.0649	7.7317	20.0712	10.8521	5.2341	14.8909	12.9194	16.6631	58.032	59.3115	91.4104	80.8832	138.816	74.5203	108.771	116.083	107.599	100.696	118.548	116.487	105.381	6.06925			434	17.0812	18.781	27.2132	28.0664	30.1878	38.3873	28.7798	23.2772	19.4146	10.9062	11.9313	19.7143	19.7769	22.1464	22.4069	19.6773	20.4557	24.7668	26.9845	18.2808	22.5195	23.3557	27.8959	93.4371
433	11.1771	7.6974	21.36	11.8449	5.1683	14.5004	13.0415	16.6063	57.5411	61.4103	92.3374	80.5243	147.73	81.3377	107.403	113.039	108.616	100.353	117.545	120.609	106.949	6.33616			433	16.8949	19.0012	27.4191	28.119	29.6892	38.4703	28.6187	23.4881	19.4711	11.1217	11.6619	20.3703	19.5603	22.1353	22.2071	19.6295	20.6795	25.2371	27.0646	18.1906	22.2598	22.8754	28.5163	92.418
432	11.2492	7.7191	20.4535	11.3082	5.1564	14.4096	13.0922	16.7219	59.4881	61.8426	92.933	80.7514	141.46	77.6523	107.156	112.331	109.038	101.051	121.522	121.458	106.535	6.16571			432	17.0936	18.7321	27.6238	28.0952	29.0542	39.1355	28.3358	23.6167	19.5697	10.2093	12.0593	20.4346	20	22.674	22.152	20.1222	21.1713	25.9504	26.907	18.2614	22.1093	22.4015	29.0589	93.505
431	11.3733	7.3558	20.41	10.1241	5.3612	14.7189	13.1419	17.2767	58.1725	61.3319	93.9582	76.9508	141.159	69.5212	111.412	114.743	109.452	104.404	118.835	120.455	106.089	6.70782			431	16.8863	19.1	28.2377	28.1015	29.0278	39.4827	28.0713	23.2921	19.8725	9.1511	12.6574	20.6803	19.9615	23.1415	22.2488	19.9509	20.8718	26.7522	27.0271	18.3288	22.0457	21.6145	28.9033	92.371
430	11.1523	7.8029	20.8351	10.1672	5.468	14.9667	13.1494	17.1886	57.1031	59.0301	92.1325	81.628	144.099	69.8171	113.631	116.674	109.515	103.872	116.65	115.934	106.395	6.62209			430	17.5511	18.9202	28.4412	28.4937	29.3267	39.5616	28.1476	22.8614	20.1992	9.6291	12.5882	21.149	19.8987	23.5793	22.1789	19.4223	20.9068	26.8202	26.8075	18.7489	21.6054	20.9201	27.877	96.0076
429	10.3777	9.1811	19.659	10.7196	5.4747	15.3853	13.3392	17.5054	58.5498	57.9299	85.7333	96.0457	135.965	73.6104	113.771	119.938	111.095	105.786	119.606	113.774	107.532	5.73444			429	18.1538	19.2976	28.8431	28.693	29.2725	39.3887	28.4539	22.975	20.7163	10.8064	12.2799	20.428	19.4897	23.7134	22.5453	19.4436	21.5932	26.413	27.0904	19.1039	21.4482	20.5836	27.7865	99.3044
428	10.7767	9.5516	18.0131	10.6325	5.2537	15.8822	13.2558	18.3747	58.0504	58.4727	89.0295	99.9216	124.582	73.0123	109.178	123.811	110.401	111.039	118.585	114.84	107.44	5.1059			428	17.7125	19.8929	29.3051	28.5163	29.2037	38.8976	28.4059	23.4956	21.1723	10.3511	11.9062	21.0555	19.4615	23.4908	23.114	19.1793	21.9359	26.4354	27.7468	18.7728	21.8484	21.0373	28.2997	96.8905
427	11.7334	8.3062	18.8017	10.2436	5.3059	15.628	13.0089	18.0752	57.0659	60.512	96.9331	86.8932	130.036	70.3418	110.263	121.83	108.345	109.23	116.574	118.845	106.929	5.62669			427	17.0239	19.8845	29.6017	28.6779	28.9259	38.1065	28.4108	23.9001	21.277	9.5758	11.5891	22.0304	19.309	23.0898	23.2635	18.8287	22.0629	27.0826	27.5439	18.5434	22.5318	22.0213	27.7634	93.1237
426	11.6466	7.7609	19.5141	10.7079	5.8365	15.5039	13.0901	17.5235	56.9844	59.5386	96.216	81.1886	134.963	73.5301	121.289	120.862	109.021	105.896	116.408	116.933	107.631	6.02728			426	17.1012	19.9393	29.7672	28.9148	28.8373	37.4647	28.5929	24.1086	21.4721	9.4199	11.8068	22.9975	19.2154	23.3112	22.9338	18.7331	22.1177	27.8717	27.3346	18.6164	23.3991	22.4302	27.0536	93.5465
425	11.2933	8.093	20.4294	10.9774	5.7841	15.3078	12.9841	17.7063	58.1826	57.6546	93.2973	84.6628	141.294	75.3807	120.2	119.333	108.138	107	118.856	113.233	108.139	6.10702			425	17.4938	20.2667	30.0355	28.8596	28.7804	37.1798	28.6002	24.171	21.558	9.6565	11.7235	24.3177	19.3141	23.5523	22.8811	18.6122	22.3636	28.069	28.0646	18.5034	23.6678	22.771	27.1283	95.6941
424	11.2032	8.0783	20.7104	10.87	5.4639	14.8493	13.0062	17.9717	59.3844	57.4016	92.553	84.509	143.237	74.6432	113.546	115.759	108.322	108.604	121.311	112.736	107.522	6.17657			424	17.0181	20.3286	29.7145	27.8183	28.746	37.0761	28.6642	23.7378	21.7822	9.2033	11.7	24.3172	19.0731	22.8524	23.1998	18.5352	22.3555	27.862	27.885	18.1575	23.7848	23.5112	27.429	93.092
423	11.1855	8.426	20.1609	11.0333	5.0825	14.66	13.2086	16.9854	59.1298	58.253	92.4067	88.1464	139.437	75.7646	105.62	114.283	110.008	102.644	120.79	114.408	106.351	5.69602			423	16.6581	20.3595	29.761	27.2707	28.619	36.9931	28.936	22.7978	21.036	9.8646	12.1106	23.4583	19.2756	22.7343	23.6556	18.6096	22.7564	27.5986	27.8928	18.105	23.8573	23.9489	27.5237	91.1227
422	11.2377	8.0274	19.8586	11.8294	5.4571	14.495	13.1394	16.8723	58.2898	59.283	92.838	83.9766	137.346	81.2313	113.405	112.997	109.431	101.96	119.075	116.431	106.869	5.43487			422	16.127	20.6298	29.4975	27.713	28.8399	37.1134	29.2731	22.7815	20.0941	10.9266	12.6236	22.0739	19.4128	23.0947	23.4914	19.158	22.7354	28.1283	27.8966	18.2751	23.563	24.7561	28.1462	88.2175
421	10.729	8.0344	20.0378	12.491	5.2698	14.3876	12.9002	16.9318	57.5488	58.977	88.6355	84.0498	138.585	85.7744	109.513	112.16	107.439	102.32	117.561	115.83	106.187	5.32294			421	16.3582	21.3702	29.2292	28.1366	29.1429	37.101	29.5289	23.1311	19.977	10.915	12.8804	21.3814	19.6103	23.7122	23.1115	19.2045	22.4837	27.9116	28.1576	18.008	23.5964	25.5197	29.5447	89.4822
420	10.4818	8.1747	19.1149	11.9961	5.1328	14.712	12.9823	16.9734	57.5473	57.4774	86.5933	85.5175	132.202	82.376	106.666	114.689	108.123	102.571	117.558	112.885	104.918	5.05775			420	16.9494	21.6714	29.4032	28.2018	29.2553	37.2642	29.6593	22.9026	20.3912	9.9228	12.5599	22.3903	19.8782	23.8487	23.1066	18.7623	22.1014	27.5792	27.3023	17.8002	24.2107	25.4249	30.1935	92.7162
419	10.4602	8.141	19.3001	11.9343	4.8733	14.8358	12.9618	17.044	56.7921	55.7385	86.4148	85.165	133.483	81.9516	101.273	115.654	107.952	102.998	116.015	109.47	104.038	5.11373			419	17.0067	21.8536	29.8897	27.9825	28.922	36.964	29.9865	22.4644	21.5342	9.608	12.1308	21.7502	19.6154	23.2829	22.9583	19.0385	22.2296	27.5714	27.4599	18.1484	23.9744	24.3259	30.2166	93.0296
418	10.3234	7.9965	19.6522	12.1077	4.8046	14.7979	12.8622	17.1094	56.5542	56.2609	85.2847	83.6533	135.918	83.1424	99.8452	115.358	107.123	103.393	115.529	110.496	103.974	5.32246			418	16.7373	21.9607	30.3701	28.0351	28.3611	36.7095	30.4822	22.5905	22.9387	10.1635	11.8483	20.8565	19.2551	23.77	23.0135	18.8008	22.2809	27.6851	28.4767	18.3676	24.5295	23.4164	30.0683	91.5559
417	10.8039	7.9634	19.2438	12.8096	4.8438	14.7226	13.1139	16.7804	56.8067	57.1529	89.2542	83.307	133.094	87.9622	100.66	114.771	109.219	101.405	116.045	112.248	104.796	4.8502			417	16.2636	21.9786	30.826	28.0915	28.4405	36.9087	30.1501	22.4956	23.1184	10.35	11.8553	20.9586	19	24.0701	23.4804	18.8632	22.0886	27.931	29.2326	18.4817	26.4771	23.3184	30.123	88.9647
416	11.0294	7.4684	19.9312	12.7496	4.4518	14.6107	13.1064	17.4391	56.4061	57.69	91.1172	78.1287	137.848	87.5502	92.5136	113.899	109.157	105.386	115.227	113.302	104.413	5.49835			416	16.5836	22.5762	30.6483	28.1729	28.6111	36.8562	29.5572	22.8027	22.7262	10.1643	11.9728	21.2046	18.7385	23.7392	23.7782	18.7556	21.9674	28.5258	29.6499	18.2808	27.7458	23.6049	30.2029	90.7152
415	10.7101	6.9999	19.2014	12.5074	4.3114	14.7948	13.1013	18.5205	56.001	58.207	88.4793	73.2276	132.8	85.8871	89.5959	115.334	109.114	111.92	114.399	114.318	103.508	5.75652			415	17.4928	23.2679	31.0846	28.4073	28.6362	37.083	29.3678	23.0312	21.3673	9.5884	11.5967	21.7801	18.9269	24.0221	23.8517	18.7981	21.8392	28.3994	29.7804	18.4121	27.8361	23.9286	30.0978	95.6887
414	10.8325	7.2503	19.9172	11.5232	4.305	14.8224	12.8671	17.286	56.0188	59.9399	89.4905	75.8471	137.751	79.1287	89.4629	115.549	107.164	104.46	114.435	117.721	103.101	6.15074			414	18.3037	23.5881	31.0147	29.2794	28.7394	37.2254	29.1464	22.7978	20.9267	10.5068	11.4724	21.7391	19.0051	24.5732	23.8431	18.5286	22.451	27.9291	29.646	18.4977	27.7949	23.9574	29.3049	100.124
413	10.8183	7.0024	20.1316	12.4015	4.2231	14.9893	12.78	16.9375	55.9221	57.8598	89.3732	73.2538	139.234	85.1598	87.7609	116.85	106.438	102.354	114.238	113.636	102.83	6.12564			413	18.5349	23.8548	30.9314	29.2907	29.0106	37.195	29.3985	22.6217	21.7062	10.4473	11.8159	21.111	18.9769	25.5523	24.2145	18.4529	22.655	27.8649	29.9367	18.7089	27.4738	23.8222	28.6667	101.389
412	10.6994	7.1354	19.1326	13.734	4.5616	14.8274	12.6311	17.1705	56.8231	56.9236	88.3909	74.6451	132.325	94.31	94.7953	115.588	105.198	103.762	116.078	111.797	103.689	5.19375			412	19.6199	23.9976	31.4828	29.3997	28.7923	37.0719	30.278	22.7578	21.1043	9.8871	11.9976	20.7996	18.8718	26.1747	24.538	18.3293	22.62	27.3703	29.9121	18.7363	27.233	23.9702	28.3807	107.324
411	10.2994	7.3847	19.0608	12.0892	5.1705	14.6086	12.6854	17.7666	56.4654	56.2236	85.0864	77.2531	131.828	83.0153	107.449	113.883	105.65	107.365	115.348	110.422	103.73	5.35493			411	19.9131	24.419	31.5699	29.0652	28.7765	36.6515	30.3936	23.0337	20.6194	10.1733	12.0809	21.3984	19.1333	25.8376	24.9522	18.1726	23.1608	26.4577	30.3553	18.7683	26.7871	23.9329	29.0389	108.928
410	10.5489	7.5563	18.9687	11.5043	5.064	14.6825	12.8744	17.359	54.4851	57.1124	87.1476	79.0483	131.191	78.9989	105.236	114.459	107.224	104.901	111.302	112.168	103.168	5.27703			410	19.6743	24.3762	31.576	28.6479	28.9683	36.2282	29.8795	23.2122	21.5112	10.6457	12.4613	21.8673	19.2603	24.9902	24.7267	18.2218	23.5571	26.0612	30.7003	19.4349	26.9989	23.5186	30.2744	107.622
409	10.7074	7.975	18.7934	12.5416	4.6242	14.899	12.6633	16.8242	52.7441	59.0267	88.457	83.4284	129.979	86.1219	96.0962	116.147	105.466	101.67	107.746	115.928	103.104	4.74359			409	19.149	24.3643	31.5233	28.3947	29.1984	35.7939	29.6015	22.9338	21.4915	10.4276	12.4125	21.7726	19.3833	23.8266	24.4228	17.8645	23.4639	26.1069	30.823	19.6096	26.9599	23.1523	30.9506	104.748
408	11.2085	7.7692	19.5019	14.1737	4.8717	14.866	12.6767	17.1793	53.1524	58.8286	92.5968	81.2755	134.879	97.3294	101.24	115.889	105.578	103.816	108.58	115.539	105.672	4.62131			408	18.9933	24.9036	31.7414	28.4724	29.332	35.3859	29.31	22.417	21.1683	11.3742	12.2124	21.7615	19.4538	22.3739	24.9939	17.6521	23.2261	26.2196	30.801	18.8436	26.476	22.9372	31.2061	103.897
407	11.2744	7.87	20.4755	14.2102	4.939	14.7272	12.6545	18.0655	52.5332	56.661	93.1412	82.33	141.612	97.58	102.638	114.807	105.393	109.171	107.315	111.282	106.527	4.93389			407	18.7794	25.0917	32.1532	28.7155	29.4854	35.3541	29.4391	21.8627	20.6535	11.053	11.9136	22.1152	19.1295	21.567	24.9547	17.6149	23.0186	26.0194	30.3811	18.2169	26.1204	23.5197	30.7834	102.727
406	11.7432	7.7468	20.6917	14.0272	4.9798	14.6054	12.5862	17.395	50.406	58.6079	97.0141	81.0411	143.108	96.3234	103.486	113.858	104.824	105.119	102.969	115.105	106.285	5.09445			406	18.957	24.8917	32.0735	28.9148	29.9735	35.4108	29.9816	21.6417	21.0196	10.3521	11.5992	22.0073	18.9064	21.9176	24.19	17.502	22.7401	25.8921	29.978	18.3333	25.5909	23.6805	30.1136	103.698
405	11.6463	7.4063	19.7823	14.4267	5.3158	14.8205	12.3948	17.1748	51.5487	62.307	96.2136	77.4791	136.818	99.0667	110.468	115.535	103.23	103.788	105.304	122.37	107.027	5.04248			405	19.0153	25.606	31.935	28.9223	30.0847	35.556	29.6544	21.9763	21.0125	9.6858	11.5979	22.0187	19.0808	22.3739	22.6998	17.0983	22.6061	26.2293	29.4935	18.3356	25.6845	23.7689	29.4164	104.017
404	11.6085	7.699	19.3556	14.1281	5.2779	14.7779	12.2375	17.4707	53.5476	63.7851	95.9013	80.5411	133.867	97.0162	109.681	115.202	101.92	105.576	109.387	125.273	107.437	4.8129			404	18.8214	26.0298	32.0588	28.9098	30.5291	35.5187	29.4059	22.362	20.5237	10.6498	11.3082	21.7804	19.1564	22.2435	21.8211	16.8712	22.4464	26.5131	30.2339	18.4817	26.0635	24.0011	29.1546	102.956
403	11.5216	7.4645	18.6979	13.3489	4.7951	14.5025	12.193	17.6806	52.4632	60.2643	95.1834	78.0879	129.318	91.6655	99.6477	113.056	101.549	106.845	107.172	118.358	104.088	4.56254			403	18.4632	26.0095	32.1654	28.9386	31.0516	35.7123	29.3309	22.6904	20.6843	12.1846	11.7504	21.3747	18.9551	22.5412	21.5846	16.9124	22.5023	26.691	30.5194	19.032	26.8439	24.1299	28.8822	100.997
402	11.5711	7.3915	18.3925	13.8035	4.4479	14.3767	12.6164	17.5429	51.0057	58.2524	95.5923	77.3243	127.206	94.7872	92.4325	112.075	105.076	106.013	104.195	114.407	102.911	4.35427			402	18.6877	27.3238	32.3309	28.6441	30.9828	35.5781	29.0074	23.4719	22.126	12.2495	11.6278	21.0141	18.7167	22.4613	21.848	17	22.5315	26.6103	30.2145	18.9589	27.4326	24.4121	28.5499	102.225
401	11.6592	7.6901	19.0533	13.1401	4.3478	14.4042	12.7786	18.1285	52.1678	58.405	96.3201	80.448	131.776	90.2317	90.3523	112.289	106.427	109.552	106.568	114.707	103.867	4.69928			401	19.5148	27.5952	32.5478	28.8133	30.5714	35.5118	28.5978	23.5518	22.2062	11.8773	11.779	20.6224	18.8141	21.6937	22.1495	17.1541	22.655	27.0029	30.1279	18.5799	27.8629	24.1448	27.7424	106.749
400	12.5339	8.0452	19.0894	12.694	4.6886	14.6794	12.8325	17.875	52.0084	59.2666	103.546	84.1628	132.026	87.1684	97.4345	114.435	106.875	108.02	106.243	116.399	105.631	4.43602			400	19.4336	28.0786	32.9069	29.3346	30.8505	35.9378	28.6667	23.1561	21.0111	11.3299	12.1027	20.6921	18.9718	22.2891	22.5184	17.5963	22.6748	27.3654	30.4018	17.984	28.3958	23.8488	27.2723	106.305
399	13.3945	7.67	18.3073	13.4085	4.5427	14.835	12.9115	17.1942	51.0603	58.2864	110.656	80.2377	126.617	92.0748	94.4026	115.648	107.533	103.906	104.306	114.474	104.985	4.22036			399	19.6428	28.3274	32.7574	29.5163	30.8108	36.4882	28.0234	22.367	20.6732	11.5306	12.1597	21.459	18.7615	23.9705	22.6801	17.7636	23.1981	27.7745	29.6783	18.492	28.2999	24.3397	27.3733	107.45
398	13.3021	7.15	17.8838	12.8642	4.7065	14.938	12.9199	17.5509	50.6829	55.4704	109.893	74.7979	123.688	88.3372	97.8065	116.451	107.603	106.061	103.535	108.943	103.712	4.41568			398	19.5922	28.9798	32.5797	30.0439	30.1217	36.5602	28.0271	22.5131	21.1681	11.2676	11.6922	22.1154	18.3795	24.3137	22.9632	17.8207	23.4883	27.8746	29.4922	18.516	27.7324	24.9233	27.5868	107.173
397	13.6449	7.0766	17.8753	12.292	4.4233	14.8679	12.8447	16.9878	50.5123	54.1891	112.725	74.03	123.629	84.4079	91.9213	115.904	106.977	102.658	103.187	106.427	102.187	4.73215			397	19.9169	29.35	32.951	30.6466	30.0754	36.4924	28.1046	22.8864	21.4464	10.6903	11.673	23.0028	18.0064	24.1624	23.451	18.0744	23.7133	27.9718	29.146	18.6861	27.6009	25.4835	27.7539	108.949
396	14.2736	7.1657	17.9729	12.6237	4.6007	14.6733	12.9677	17.7387	50.8178	54.43	117.918	74.9621	124.304	86.6857	95.6079	114.387	108.001	107.196	103.811	106.9	103.977	4.66898			396	19.8978	29.6643	33.1752	30.5489	30.3677	36.0678	28.0332	22.6841	21.2652	11.1325	11.9614	22.0986	17.9064	24.4526	22.9338	18.0465	23.9709	27.7736	29.1382	18.879	27.7826	25.6603	27.7476	108.844
395	14.0215	7.1416	18.4959	13.151	4.731	14.7515	13.1765	17.7332	50.6733	53.8198	115.836	74.71	127.921	90.3066	98.3157	114.997	109.74	107.163	103.516	105.701	104.821	4.65511			395	19.6562	29.8762	33.4473	30.5414	30.1243	35.8257	27.9373	22.3596	20.9102	11.4618	12.1699	22.1635	17.7103	24.7884	22.7181	17.927	23.8951	27.7833	28.9819	18.508	28.0758	25.3738	28.0368	107.523
394	14.0949	7.2187	18.6439	13.4747	4.783	14.8267	13.17	17.157	49.5873	52.4221	116.442	75.5166	128.945	92.5294	99.3963	115.583	109.686	103.681	101.297	102.956	104.603	4.60974			394	19.5798	29.9012	33.3186	30.307	29.6812	35.7317	28.0049	22.2222	20.6582	11.6358	12.1192	23.2229	17.5987	24.3333	23.136	17.6042	23.4336	27.7852	28.7584	17.9543	28.2575	25.2396	28.1714	107.105
393	14.1756	7.5271	19.0427	14.5875	4.8948	15.3435	13.1661	16.8379	48.3135	51.2383	117.109	78.7428	131.703	100.171	101.72	119.612	109.654	101.752	98.6949	100.631	105.979	4.56819			393	20.5253	30.7524	33.2426	30.3659	29.5899	35.9156	28.3985	22.437	20.1861	11.1887	12.0973	24.2055	17.4064	24.0935	23.9363	17.7012	23.5163	27.7454	29.0982	17.6804	28.1014	25.541	28.102	112.277
392	13.5873	7.4303	19.7499	14.9422	5.0916	15.4485	12.9191	17.4488	48.1922	50.8422	112.249	77.7302	136.594	102.607	105.809	120.43	107.597	105.444	98.4471	99.8535	106.676	4.81562			392	20.4126	31.3679	33.4694	30.4724	29.4841	36.2296	28.7577	23.2534	20.4208	11.0885	12.3801	23.1438	17.2321	23.8007	24.3456	17.7304	24.2121	27.0622	30.0956	18.0274	27.8707	25.8264	28.4122	111.66
391	13.1949	7.46	19.2236	13.7575	5.5695	15.0604	13.1159	17.2749	49.9722	52.0538	109.007	78.0408	132.954	94.4714	115.741	117.405	109.236	104.393	102.083	102.233	106.556	4.61232			391	20.4585	31.5357	33.4412	30.1892	29.8426	36.2006	29.0049	24.3558	19.7269	11.38	12.5033	21.9965	17.2026	22.7995	24.7292	17.7078	25.2075	26.3994	30.1008	17.9452	27.9019	25.8424	28.939	111.912
390	12.687	7.8818	18.8315	13.34	5.1612	15.1002	13.4996	17.2617	50.2915	53.4976	104.811	82.4534	130.242	91.6044	107.256	117.715	112.431	104.313	102.736	105.069	105.863	4.14344			390	20.1968	31.4226	33.7194	30.5664	29.7328	35.538	29.4244	24.9988	19.5735	11.1276	12.257	21.9598	17.1064	22.2522	24.6998	17.9323	25.2517	26.6122	30.1744	17.4977	27.9376	25.5474	29.1504	110.48
389	12.3583	8.1309	18.8067	14.1577	4.7229	15.4774	13.6037	16.6866	48.6262	54.2637	102.096	85.0593	130.071	97.2195	98.1473	120.655	113.298	100.838	99.3337	106.573	105.329	4.09183			389	19.681	31.6738	33.989	30.6353	29.7672	35.3499	29.7183	25.1723	20.1749	10.7305	12.7931	21.7201	16.9359	22.3579	24.185	18.4714	24.8368	26.7289	30.5013	17.4874	28.4515	25.3685	28.2534	107.658
388	12.2375	7.9369	17.6272	14.1437	4.6875	15.3953	13.6348	16.6624	48.5293	53.6853	101.098	83.0298	121.913	97.1234	97.4117	120.015	113.557	100.692	99.1358	105.437	103.941	3.71815			388	19.1948	32.0893	34.3015	30.7757	29.8519	35.1701	29.9028	23.8652	20.3759	11.0052	13.1015	21.7812	16.7128	22.4022	23.6213	18.6109	24.5571	26.966	29.7571	17.1176	28.961	25.099	27.5552	104.999
387	11.6967	7.7957	17.8784	13.7252	4.9021	15.2245	13.4842	17.2332	50.0628	52.9491	96.6299	81.5527	123.65	94.2496	101.871	118.684	112.303	104.141	102.268	103.991	103.934	3.84632			387	19.0697	32.1071	35.011	30.6591	30.2368	35.1369	29.6654	22.3533	20.5539	11.2174	13.3339	21.9126	16.5628	22.9348	22.7059	18.2922	24.2844	28.3236	29.9109	17.0993	29.1449	24.3376	27.2997	104.315
386	11.4219	8.361	17.6366	13.542	5.3695	15.3034	13.3987	17.7006	51.2863	51.3749	94.3597	87.4664	121.978	92.9915	111.584	119.299	111.591	106.966	104.768	100.9	105.19	3.59741			386	19.2416	32.4095	35.6973	30.7581	30.3743	34.8506	29.1341	21.3446	20.4557	11.832	13.4464	22.2863	16.7077	23.0184	22.1189	18.0863	23.951	28.9553	29.5736	17.2968	28.9933	23.9989	26.5457	105.255
385	11.4435	8.5634	18.3249	13.9715	5.6973	15.2687	13.1983	17.9348	54.2208	52.1595	94.5382	89.5838	126.738	95.9409	118.396	119.029	109.922	108.381	110.762	102.441	107.573	3.78183			385	19.7574	32.7869	36.1581	31.0013	30.1151	34.899	28.893	21.1673	19.9664	13.2274	13.3145	22.4197	16.7013	22.5338	22.1507	18.0611	23.789	29.1458	29.0736	17.2283	28.4515	23.9105	25.7014	108.076
384	11.1246	7.7899	19.1255	14.7668	5.1694	15.5154	12.9698	17.6805	54.0789	52.545	91.9036	81.492	132.276	101.402	107.426	120.952	108.019	106.844	110.472	103.198	106.398	4.43162			384	19.7278	32.7881	36.5748	31.2657	29.6892	34.9931	29.2558	21.2759	20.5274	13.4351	12.9879	23.6163	16.6256	22.5547	22.5809	17.9867	24.014	29.4801	28.9186	17.1906	27.9331	24.0596	25.1945	107.914
383	11.0049	7.4546	18.4411	15.1108	5.1827	15.2974	12.5837	16.9	49.6073	50.0526	90.9148	77.9844	127.542	103.764	107.703	119.252	104.803	102.128	101.338	98.3027	103.373	4.33132			383	19.8959	32.6869	36.9473	31.3459	29.5847	35.0539	29.1956	21.5955	20.6515	13.7978	13.2055	23.0017	16.9513	22.9791	23.2292	18.17	24.1772	29.585	29.4328	17.4292	27.6165	23.8488	24.9664	108.834
382	10.8611	8.1004	17.968	14.8126	4.8591	15.0438	12.585	16.815	47.4674	48.9216	89.7268	84.7402	124.27	101.717	100.978	117.275	104.814	101.614	96.9665	96.0814	101.818	3.72238			382	19.8634	32.319	36.364	31.4862	29.5251	35.0443	29.4932	21.5268	19.6667	13.7224	13.3355	22.5639	16.8615	23.5363	23.4056	18.0266	24.0944	28.8824	29.5439	17.5434	27.7068	23.8988	24.7382	108.656
381	10.9272	7.4917	16.9496	15.5587	4.4699	14.9536	12.728	16.3371	47.0199	48.9478	90.2729	78.3725	117.227	106.84	92.8897	116.572	106.005	98.7261	96.0524	96.1329	99.909	3.79948			381	19.8959	31.9988	36.0895	31.5464	29.6508	35.1369	29.198	21.603	19.0224	13.0099	13.0664	22.8868	16.6308	23.3419	23.3787	17.9588	23.6177	28.7473	28.8579	17.1393	27.8874	24.1448	24.1367	108.834
380	10.4451	7.0035	17.0088	14.388	4.3407	14.9761	12.7291	16.2074	47.1897	50.6571	86.2901	73.2653	117.636	98.8009	90.2048	116.748	106.014	97.9423	96.3992	99.4899	98.279	4.23689			380	19.8663	32.2095	35.7194	31.7945	30.0384	35.4882	28.8647	21.8265	19.3595	12.2264	13.3208	23.3891	16.9821	23.6175	22.924	17.7649	23.6259	28.9524	28.3204	16.9954	27.9666	24.2162	23.5689	108.672
379	10.4141	7.1962	17.8785	13.0589	4.2069	14.7774	12.8622	16.2856	47.1045	51.4483	86.034	75.2812	123.651	89.6741	87.4243	115.199	107.123	98.4148	96.2252	101.044	98.007	4.58267			379	19.5349	32.6238	35.6348	31.8722	30.0582	35.527	29.0135	21.97	20.564	12.2903	13.1743	23.7528	17.0051	24.0947	23.0723	17.583	24.1329	28.7026	28.4845	16.516	27.9175	23.9872	23.6267	106.859
378	11.4186	7.393	16.9465	13.1484	4.29	14.7485	12.7846	16.7193	47.4243	49.0106	94.3325	77.3399	117.205	90.2887	89.1512	114.973	106.477	101.036	96.8785	96.2562	98.3938	3.82797			378	19.8758	33.1262	35.6005	32.2669	30.0635	35.4149	29.2694	22.4295	20.8474	12.0387	13.3806	23.4457	17.1167	24.4047	22.7157	17.5817	24.1399	28.1361	28.208	16.8927	28.019	24.1576	23.5121	108.724
377	11.4159	7.4568	15.7832	13.2549	4.1007	14.9547	13.1056	17.4642	48.2357	47.1824	94.3101	78.0074	109.16	91.0201	85.2173	116.581	109.15	105.537	98.536	92.6657	98.0184	3.80801			377	19.34	33.2274	36.25	32.797	29.5225	34.9198	29.6433	22.9763	20.6352	12.386	14.5779	22.8965	17.3756	24.2423	22.7525	17.6985	24.0862	28.4422	27.9871	17.0205	28.0468	24.7806	23.3807	105.793
376	11.4758	7.4511	15.3078	13.0492	4.3924	14.9011	13.7488	17.4968	48.1299	48.4981	94.805	77.9477	105.872	89.6075	91.2792	116.163	114.507	105.734	98.3199	95.2497	98.9485	3.72786			376	20.0181	33.606	36.3848	33.089	29.0582	34.6307	30.0566	22.9501	20.8742	12.3727	15.1189	23.3526	17.3038	24.4256	23.1115	17.6892	24.4499	28.7259	27.8307	17.1279	28.0301	25.0458	23.0946	109.502
375	11.5881	7.5732	15.5562	13.1644	4.4719	14.87	14.5622	17.2863	49.4718	49.2313	95.7327	79.2251	107.59	90.3986	92.9313	115.92	121.281	104.462	101.061	96.6897	100.529	3.92302			375	21.0306	34.3869	36.462	32.8997	29.1376	34.4302	29.6359	22.3034	21.0813	11.6007	14.5678	24.6462	17.6462	24.9816	23.5012	18.1208	24.1352	28.2799	27.9703	17.3048	27.6734	24.8275	23.4048	115.041
374	11.2974	7.515	14.8638	12.8062	4.5658	14.7041	14.2135	17.9422	50.0692	48.2153	93.3312	78.6162	102.801	87.9389	94.8826	114.627	118.377	108.426	102.281	94.6943	99.5975	3.85234			374	20.7192	34.1619	36.4534	32.5526	29.291	34.3596	29.3247	22.0237	20.2702	11.7297	14.1167	24.9079	17.4103	24.4969	23.8199	18.3944	23.8531	27.6608	28.4599	17.9795	27.3389	24.5154	23.7466	113.338
373	11.6456	8.0645	14.0846	12.5032	4.7617	14.657	13.7932	17.5377	50.1204	50.7141	96.2078	84.3647	97.4117	85.8582	98.9536	114.26	114.877	105.981	102.386	99.6019	99.9902	3.21959			373	20.1862	33.9429	36.3738	32.7481	29.5714	34.6708	28.8499	22.5568	19.9665	12.1013	14.1597	25.0802	17.0705	24.0935	24.0343	17.8818	23.9231	28.0671	28.3837	17.9372	27.1672	24.5165	24.0999	110.422
372	11.6598	8.6901	14.612	12.8563	4.9697	14.5202	14.523	17.1772	50.0737	48.9426	96.3251	90.9092	101.059	88.2829	103.276	113.194	120.955	103.803	102.291	96.1227	101.622	3.1036			372	20.5616	34.0464	36.0061	32.9574	29.2831	34.8852	28.8216	23.1885	19.9781	12.983	14.6312	24.831	17.0628	23.7835	24.2843	17.7623	23.9476	27.7969	28.0724	17.3402	27.1349	24.6518	24.469	112.476
371	11.5942	8.188	14.4115	12.7306	4.59	14.2799	15.3886	17.0996	48.9371	47.043	95.7831	85.6566	99.6726	87.4197	95.3855	111.32	128.164	103.334	99.9688	92.3919	99.9096	3.93482			371	21.3496	34.3524	35.9804	33.2256	28.9511	35.2628	28.7343	23.99	19.4756	14.1121	14.9014	23.9348	17.0115	24.08	24.1814	18.3772	24.2366	27.5743	27.77	17.1153	27.2932	24.9095	24.7171	116.786
370	12.2151	7.5442	14.1426	13.0844	4.3358	14.2671	14.8006	16.7514	50.5619	46.4727	100.913	78.9217	97.8128	89.8493	90.1029	111.22	123.267	101.23	103.288	91.2718	98.7876	3.93269			370	21.9265	34.7655	36.1642	33.1529	28.8228	35.7303	28.8475	24.0275	19.0784	14.7844	14.9526	24.2782	17.3308	24.7823	24.2623	18.2297	24.4417	26.5909	27.4755	16.8767	27.1026	24.7018	25.0452	119.942
369	13.2997	7.5589	13.7446	12.5726	4.2386	14.1557	13.5859	16.7522	50.4962	46.6182	109.873	79.0755	95.0602	86.3348	88.083	110.352	113.15	101.235	103.154	91.5576	97.7874	3.65505			369	21.9417	34.5714	37.3272	33.3647	28.7963	36.3817	29.198	22.9376	20.1279	14.0109	15.5272	25.0144	17.6474	25.064	24.2451	17.9681	24.6527	26.4655	27.6357	16.8105	26.5385	24.3419	25.4269	120.025
368	13.2791	7.6286	14.048	12.4388	4.0994	14.095	12.8426	16.9421	48.6452	46.2969	109.703	79.8046	97.1586	85.416	85.1903	109.879	106.96	102.382	99.3725	90.9265	96.6792	3.44195			368	21.5482	34.9667	37.7794	33.5288	28.7632	36.4772	29.2054	22.176	20.8151	13.1704	15.3737	25.3152	17.2705	25.1808	24.2083	18.1155	24.9755	27.0233	27.708	16.347	25.9933	24.4782	25.3281	117.872
367	12.4182	7.1378	14.2302	12.856	3.8896	14.0498	12.2459	16.4655	48.2818	46.4976	102.59	74.6702	98.4187	88.2809	80.8304	109.527	101.99	99.502	98.6302	91.3207	94.576	3.38886			367	21.4212	35.6595	37.3787	33.4486	29.0833	35.805	29.0836	21.7141	20.6945	12.9334	15.3077	26.3064	17.2833	24.6704	24.2904	18.4568	25.3671	27.5802	27.4664	16.2614	25.7046	24.5389	25.5457	117.178
366	11.5526	7.2495	13.9968	12.3747	3.9044	14.1425	12.0685	15.6211	48.0581	45.9795	95.4395	75.8388	96.8045	84.9758	81.138	110.249	100.512	94.3992	98.1732	90.3032	92.7834	3.17896			366	21.7956	36.2393	37.1262	33.5013	29.4841	35.7732	28.6716	21.7216	20.5604	12.0813	15.4747	25.8662	17.3154	25.1513	24.5172	18.2364	24.824	27.6599	27.2506	16.2386	26.1661	24.3834	25.3113	119.226
365	10.6968	7.7333	13.7725	12.121	4.1675	14.1342	12.0095	15.8837	45.8076	44.767	88.3694	80.8999	95.2532	83.2337	86.6055	110.184	100.021	95.9861	93.5759	87.9218	92.2051	2.75383			365	21.9007	36.694	37.0061	34.1867	29.287	36.1259	28.4785	22.0911	21.6143	11.9294	15.7985	26.0582	17.6231	25.2546	24.8027	18.1182	24.4277	27.7765	27.6576	15.8014	26.5775	24.3269	24.2618	119.801
364	10.525	8.2314	13.6866	12.6072	4.2584	14.3425	11.8766	16.3405	45.5331	44.7794	86.9502	86.1107	94.6591	86.5724	88.4945	111.808	98.9142	98.7466	93.0151	87.9462	93.3217	2.57054			364	21.7135	37.2548	37.1385	35.1867	29.1627	36.2573	28.3998	22.3296	22.0296	12.7864	15.464	26.7177	17.5833	25.1943	25.0135	18.008	24.1375	27.7055	27.4935	16.4247	26.7525	24.5506	24.1945	118.777
363	10.843	8.1324	12.6911	13.1451	4.2891	14.4962	11.9484	16.5814	46.6601	44.6383	89.5773	85.075	87.774	90.2661	89.1325	113.006	99.5122	100.202	95.3174	87.6691	93.7532	2.68105			363	21.3085	36.7857	37.598	35.3797	28.918	35.9931	28.3715	22.4719	21.7869	13.1938	15.0389	25.4759	17.2449	25.4047	24.9375	17.8818	24.19	27.6045	27.6253	16.8219	27.0334	24.6496	24.5647	116.561
362	11.1587	7.4362	12.9547	13.5555	4.4248	14.2085	11.9166	16.4314	45.912	44.8773	92.1853	77.7919	89.5971	93.0842	91.9525	110.764	99.2474	99.2959	93.7891	88.1385	93.5846	2.70738			362	21.4947	36.1893	37.3493	35.0852	28.3056	35.8271	28.3665	22.3845	20.7564	12.589	15.5258	25.3108	17.0603	25.1316	25.1654	18.0969	24.6538	27.1584	28.23	16.8653	27.6488	24.2034	25.0105	117.58
361	11.2322	7.0183	13.4048	12.6944	4.4488	14.198	11.907	17.1732	44.8429	44.2328	92.7925	73.4201	92.7101	87.1712	92.4512	110.682	99.1674	103.779	91.6052	86.8727	93.0651	3.20431			361	21.5731	36.325	36.8113	35.0414	28.0847	35.9059	28.8561	22.6242	21.1186	11.6928	16.7001	26.4768	17.0897	25.2497	24.8248	18.2072	24.6807	27.1866	27.7868	16.4954	28.0903	23.9105	25.3354	118.009
360	11.0797	7.3553	13.2304	11.8869	4.3505	14.1382	12.0324	16.7582	45.2235	43.4972	91.5327	76.9456	91.5039	81.6261	90.4084	110.216	100.212	101.271	92.3827	85.428	92.1526	3.10116			360	21.4212	36.2464	36.3934	34.9687	28.0979	35.9986	29.3961	22.9064	21.4617	12.283	18.3069	27.6001	17.1833	25.2325	24.2194	18.1554	24.7634	26.9077	27.2481	16.7021	27.8016	24.0213	25.7203	117.178
359	11.1526	7.9169	13.6688	12.3636	4.1048	14.3002	12.0667	16.6398	45.5109	43.7605	92.1349	82.8206	94.536	84.8996	85.3025	111.479	100.497	100.555	92.9698	85.9451	93.114	2.85966			359	22.0564	35.5321	36.8738	34.8659	28.6005	36.249	29.5105	22.6092	21.3652	13.7677	18.5418	26.0325	17.1795	24.984	24.6569	18.089	24.8893	26.8144	26.978	16.8094	27.1338	24.1736	25.8675	120.652
358	11.296	7.6762	14.3113	12.8504	4.2444	14.5412	12.2472	16.9182	45.9121	42.7185	93.3196	80.3026	98.9796	88.2424	88.2035	113.357	102.001	102.238	93.7893	83.8986	94.4331	3.13831			358	22.8672	35.7357	37.4743	35	29.2368	36.5754	29.9508	22.2834	20.6638	15.8399	17.6698	24.2723	17.2564	25.0726	24.7635	18.0345	24.3357	27.3926	27.2558	16.7123	26.6633	24.1736	26.062	125.088
357	11.6004	7.4989	14.3911	12.9601	4.5402	14.4777	12.2897	17.3796	45.9176	41.729	95.8344	78.4478	99.5315	88.9957	94.3506	112.862	102.355	105.026	93.8006	81.9552	95.3159	3.29302			357	22.5998	36.2262	37.348	35.2594	29.6971	36.166	30.3469	22.1623	20.3449	17.9096	16.8522	24.3022	17.0756	24.3665	25.2206	17.7981	24.3077	28.4538	26.8243	16.274	27.1014	24.0192	25.7813	123.625
356	12.2717	7.4512	13.5842	13.4363	4.3318	14.5352	12.3255	17.2493	46.1334	40.1673	101.38	77.9488	93.9508	92.2657	90.0198	113.31	102.653	104.239	94.2414	78.8881	94.8897	3.50249			356	23.3056	36.6905	37.3199	34.9123	29.6124	36.13	30.7503	22.3933	20.726	16.627	16.5333	24.5475	17.0538	24.2866	25.3395	17.6906	24.824	29.275	26.8075	16.3219	27.9877	23.9894	25.3691	127.486
355	12.286	7.3213	13.1557	13.3031	4.1001	14.6069	12.7689	16.9589	44.5203	40.9963	101.498	76.5899	90.9873	91.351	85.2048	113.869	106.346	102.484	90.9462	80.5162	93.9793	3.74626			355	23.8243	36.969	37.7377	35.0877	29.1971	36.455	30.7577	22.1748	21.0317	14.2716	16.6671	24.1033	17.1808	24.8093	24.9412	17.6189	25.8193	28.5598	27.0245	16.1906	28.4638	23.7593	24.8707	130.323
354	12.3477	7.1841	13.0836	13.0482	4.1233	14.4307	13.6973	16.4865	44.34	41.0885	102.008	75.1546	90.4886	89.6007	85.6869	112.496	114.078	99.6289	90.5778	80.6973	94.0417	4.06288			354	23.7116	37.4929	37.6458	34.9273	29.1005	36.6653	30.7811	22.0999	21.0579	12.387	16.884	24.5762	17.1718	24.3358	24.848	17.6534	26.6072	28.3499	27.261	16.6484	28.7637	23.5538	24.7287	129.707
353	11.8267	7.4024	13.5059	12.9818	4.1791	14.4059	13.4271	16.0014	45.1591	42.0024	97.7039	77.4383	93.4093	89.1447	86.8465	112.303	111.828	96.6974	92.2511	82.4922	94.0114	3.58805			353	23.6514	36.8357	37.8419	35.0551	29.1905	36.8824	30.6002	22.5069	20.8508	12.5255	17.5245	24.8484	17.0167	24.0381	24.9228	17.4635	27.4394	28.7425	27.3798	16.6473	28.7101	23.672	24.225	129.377
352	11.7145	7.4891	13.5555	12.4097	3.7315	14.5597	13.0104	16.312	43.7724	41.6326	96.777	78.3453	93.7524	85.2162	77.5449	113.501	108.357	98.5744	89.4184	81.7659	92.3253	3.87405			352	23.5444	36.1476	37.8726	35.1617	28.9272	36.2144	30.5978	22.7116	20.5876	13.4778	17.8115	24.9508	16.8808	24.0664	24.2966	17.2709	27.8252	28.7259	26.677	16.8767	28.3501	23.5154	23.5289	128.792
351	12.1374	7.72	13.675	11.4463	3.8441	14.4462	12.8977	17.1243	43.7033	41.9169	100.271	80.7608	94.5788	78.6006	79.8848	112.617	107.418	103.483	89.2772	82.3243	92.9215	3.96495			351	23.2713	36.7119	38.6495	35.5251	28.5291	35.7082	31.1931	22.6467	20.8543	14.2288	16.9552	25.586	16.3859	23.9951	23.9534	17.5405	27.0699	28.2702	25.9509	16.6484	28.4805	23.9201	22.9579	127.298
350	11.5386	7.2922	13.4911	11.5954	3.7389	14.2471	12.7548	16.4339	44.2298	41.0322	95.3238	76.2855	93.3069	79.6244	77.6987	111.065	106.228	99.311	90.3527	80.5867	90.9783	3.88627			350	23.0296	36.5167	38.875	35.9787	28.4339	35.7828	31.294	22.5868	21.0318	13.9587	16.7119	25.0473	16.4487	23.8733	23.8137	17.5591	26.338	28.7512	25.4315	16.4612	28.3724	24.3408	22.776	125.976
349	11.3332	6.4567	13.5444	11.5493	3.8146	14.3311	12.6345	15.4408	44.0325	41.2499	93.6269	67.5451	93.6756	79.3079	79.2718	111.719	105.226	93.3097	89.9497	81.0143	89.4647	4.1536			349	22.6113	36.369	39.1887	36.0664	28.5661	35.9322	31.4354	22.8839	21.9377	12.8881	17.8226	23.6514	16.7615	23.3788	24.0919	17.8539	26.3042	28.3499	25.124	16.3676	27.6945	24.1129	22.8801	123.688
348	11.5081	6.446	12.8807	12.0199	3.5913	14.4304	12.6337	15.8074	45.0945	41.8658	95.0718	67.4332	89.0853	82.5394	74.6314	112.494	105.22	95.5251	92.1191	82.2239	89.6342	4.29395			348	22.8032	36.1	39.5429	35.9486	28.627	35.917	32.0861	22.774	23.1287	12.3344	18.6506	23.5285	16.7846	23.294	23.9228	18.1036	27.1375	27.105	25.2351	16.2683	27.2642	24.0256	22.9527	124.737
347	12.1615	6.5151	11.5985	12.227	3.537	14.3805	12.6686	16.8048	45.8939	41.2827	100.47	68.156	80.2174	83.9616	73.503	112.105	105.51	101.552	93.7522	81.0787	90.0306	4.65163			347	23.7479	36.9369	40.364	35.208	28.4749	35.8257	32.3223	22.5144	22.8843	12.8673	19.1128	24.6725	16.7628	23.7417	23.3995	17.83	28.3427	26.8124	25.5233	16.2295	26.5942	24.918	23.7066	129.905
346	13.4174	6.6577	11.6002	11.989	3.5908	14.5763	12.3616	16.8139	45.8684	41.9917	110.845	69.6478	80.2291	82.3273	74.621	113.631	102.954	101.607	93.7001	82.4712	91.2033	4.89492			346	24.7689	37.7262	40.6961	35.1491	28.4775	35.7898	31.7515	22.8589	22.5962	12.2912	20.1484	26.0752	16.5449	23.6347	23.0613	17.6799	28.1503	27.0777	25.5633	16.2934	25.9866	26.2971	24.877	135.49
345	12.6797	6.7106	12.2689	12.328	3.6629	14.5871	12.9788	17.0091	44.8794	43.4668	104.751	70.2012	84.854	84.6551	76.1193	113.715	108.094	102.787	91.6797	85.3683	92.2224	4.5771			345	24.872	37.6131	40.6287	34.9486	28.5185	35.4855	31.1267	22.9488	21.9202	11.7027	21.1293	24.8477	16.3038	24.0295	23.3113	17.8061	27.9056	26.8581	25.4819	16.0719	25.9264	27.3248	25.2934	136.054
344	11.5742	6.8713	12.1737	11.8469	3.6855	14.5213	13.349	16.1346	43.7215	44.598	95.6179	71.8823	84.1956	81.3515	76.589	113.202	111.177	97.5023	89.3144	87.5899	90.8422	4.33389			344	24.4938	37.894	40.5576	35.1842	28.2923	35.592	30.8401	22.5593	21.6919	11.5612	21.0783	23.7529	16.1718	23.7319	23.3787	17.8287	27.6527	26.9329	25.6835	15.5993	26.0357	26.4654	25.1577	133.985
343	11.4054	7.1197	11.5141	11.6259	3.6826	14.5145	12.6886	16.2184	43.0339	44.5327	94.2234	74.4809	79.6337	79.8339	76.5287	113.149	105.677	98.0088	87.9097	87.4617	89.6907	4.09147			343	24.0993	37.8631	41.1446	35.3797	28.4828	36.2794	30.797	22.4944	22.2401	12.0699	21.1927	23.8358	16.2231	22.9619	23.2328	17.8619	27.7051	26.9018	25.9212	15.855	26.4169	25.0809	24.2923	131.827
342	11.7718	6.8255	11.9533	11.2703	3.9041	14.5372	12.741	16.9199	43.8461	43.6316	97.2503	71.4032	82.6712	77.392	81.1317	113.326	106.113	102.248	89.5689	85.6919	90.6797	4.29161			342	23.4862	37.8107	41.0895	35.9511	28.4854	36.5104	31.508	22.7603	22.2981	12.8634	20.7377	25.3817	16.3782	22.3641	23.3174	17.838	27.2576	26.481	25.9819	15.7374	26.2129	24.2567	23.1009	128.474
341	12.212	6.9023	11.8891	12.1048	3.6744	14.7817	12.8843	17.5171	44.7085	42.3268	100.887	72.2066	82.2272	83.1224	76.3583	115.232	107.307	105.857	91.3306	83.1293	91.7657	4.63605			341	23.618	37.4845	40.8983	36.1078	28.5185	36.0484	31.5166	23.362	22.0098	13.3608	19.9016	25.2178	16.2756	22.0467	23.5882	17.9163	26.1352	26.0447	25.6873	15.5982	25.9509	24.2662	23.0252	129.195
340	12.3841	6.7423	11.6524	12.813	3.725	14.8455	13.0044	16.4343	44.7522	41.7934	102.309	70.5328	80.5902	87.9856	77.4098	115.729	108.307	99.3134	91.4199	82.0817	91.5679	4.60147			340	23.7689	37.6262	40.9522	35.901	28.541	35.9488	31.1107	23.3708	22.5385	13.0072	19.7348	24.935	16.3179	22.3481	23.3297	17.9575	25.2786	26.1914	25.4599	15.6084	25.9978	24.3994	23.2787	130.02
339	13.3587	6.7111	11.2955	13.5675	4.1094	14.4273	13.1555	15.521	44.9507	40.6589	110.36	70.2064	78.1218	93.1667	85.3981	112.469	109.566	93.7943	91.8254	79.8536	92.4761	4.62562			339	24.2235	37.6512	40.7451	36.208	27.9511	36.0443	31.1427	22.7278	23.4992	13.1515	19.944	24.8942	16.2936	22.7663	23.1826	18.0146	25.1294	26.1992	25.4625	15.524	26.0524	24.5836	22.8927	132.507
338	13.5373	6.6132	11.0655	13.9899	3.9568	14.1786	12.7556	15.3692	44.6258	41.1813	111.836	69.1823	76.531	96.0672	82.2269	110.531	106.235	92.877	91.1617	80.8796	91.7527	4.63799			338	23.7469	38.0012	40.7966	35.9474	27.7738	35.8534	31.1292	21.427	22.8958	14.2134	21.2255	25.5593	15.8936	23.1931	23.0208	18.3214	26.1189	26.4052	25.854	15.5308	26.6299	24.7018	22.6835	129.9
337	13.1118	6.7165	11.0027	13.9649	3.4539	14.045	12.4894	15.502	42.3478	41.8701	108.32	70.2629	76.0967	95.8956	71.776	109.489	104.018	93.6795	86.5082	82.2324	89.8279	4.65172			337	23.5263	38.2643	41.4865	35.7444	27.8492	35.592	30.7232	20.809	22.7547	14.2914	21.2879	25.328	15.959	23.1378	22.6091	18.0159	27.2308	26.6706	25.677	16.0103	27.1494	24.5442	22.5216	128.693
336	12.309	6.7613	11.6671	13.4949	3.2177	14.181	12.3193	16.092	42.1788	42.459	101.688	70.7316	80.6918	92.6681	66.8675	110.549	102.601	97.2449	86.1629	83.389	89.2595	4.50094			336	24.0401	38.169	41.6581	35.4674	27.9894	35.6611	30.861	20.6317	22.4121	13.3147	22.2965	26.4921	15.7718	22.9975	22.6348	17.8327	28.1177	26.4655	25.4922	16.2991	27.4136	24.6102	22.3007	131.504
335	12.0998	6.7686	12.3591	13.5882	3.157	14.2683	12.3874	16.5279	42.0317	42.0237	99.9601	70.8079	85.4778	93.3088	65.6061	111.23	103.168	99.8791	85.8624	82.534	89.7835	4.58027			335	24.1375	38.5226	41.5551	35.7907	27.7593	35.4053	31.567	20.6442	22.8845	12.7039	23.211	27.261	15.3295	22.9348	22.8529	18.1262	28.4685	26.7911	24.9005	16.1473	27.7213	24.7093	22.4532	132.036
334	12.7509	6.8151	12.004	14.1983	3.118	14.2201	12.3838	16.5364	40.9875	39.7699	105.339	71.2944	83.0219	97.4983	64.7957	110.854	103.138	99.9304	83.7294	78.1076	89.7709	4.95728			334	24.0382	38.8381	42.0233	36.1028	27.9365	35.675	31.7761	20.9813	22.728	12.4774	22.2443	26.7452	15.4538	23.4268	22.9914	18.0544	28.6935	27.4713	24.885	16.1986	27.8584	24.4824	22.4532	131.493
333	12.7402	6.4642	10.8339	13.6215	3.0753	14.2696	12.3466	15.8002	40.8941	38.1997	105.251	67.6235	74.9293	93.5375	63.9083	111.24	102.829	95.4815	83.5386	75.0237	87.3362	5.2647			333	23.5177	38.5345	42.1593	36.4549	28.3108	35.7663	31.8462	21.4557	22.6994	12.4782	21.9915	25.5166	15.3179	23.674	23.0735	17.8048	28.8555	28.378	25.0853	16.1073	27.7391	24.5091	21.9106	128.646
332	12.5736	5.9946	10.539	13.0434	3.1467	14.3573	12.4075	15.0881	40.6376	38.1098	103.874	62.7109	72.8897	89.5677	65.3921	111.924	103.336	91.1783	83.0146	74.8472	85.8734	5.37865			332	22.9799	38.1	41.5466	36.4411	28.2765	35.2683	32.043	21.6242	22.2736	12.5293	21.8289	24.6317	15.291	23.8069	23.6127	17.6242	28.7716	29.3246	24.4871	16.0365	27.3222	24.361	21.6141	125.704
331	11.6126	6.399	11.2964	12.1466	3.1487	14.6302	12.675	15.3911	41.0312	38.1047	95.9351	66.9415	78.128	83.4095	65.4336	114.051	105.564	93.0093	83.8186	74.8372	86.1128	5.05697			331	23.5778	37.5	41.6618	36.3847	27.4471	34.3762	32.5978	21.7965	21.6414	13.5726	22.2459	24.1113	15.5962	23.8376	23.9718	17.5578	29.007	29.3372	24.385	16.04	27.6511	24.1864	21.8023	128.975
330	10.3353	6.7389	11.6519	11.8355	3.1059	14.5695	12.7319	15.3781	40.0538	37.4627	85.383	70.4972	80.5867	81.2732	64.5442	113.578	106.038	92.9308	81.822	73.5763	85.0229	4.85919			330	24.8386	37.4321	41.8738	36.5175	27.2222	33.8396	32.8462	21.5131	21.3696	14.6343	23.1865	24.63	16.109	23.8696	23.9093	17.7424	28.8963	28.4189	24.1628	16.1404	28.4404	24.3482	21.6404	135.871
329	10.6471	6.3606	12.2955	12.6088	3.2023	14.5676	12.5797	15.1789	40.147	38.1002	87.9589	66.5398	85.038	86.5834	66.5475	113.563	104.77	91.727	82.0124	74.8283	85.9568	4.76996			329	24.7947	37.65	41.6078	35.7932	27.6389	34.0719	33.1808	21.5031	22.2682	14.2477	23.0272	26.7104	15.8769	22.674	23.4706	17.6799	28.7389	27.1565	24.1628	16.0925	28.4392	24.4792	21.327	135.631
328	11.3965	6.4538	13.0543	12.6217	3.1342	14.5878	12.2828	15.8495	40.8369	38.6909	94.1499	67.5148	90.286	86.6719	65.1323	113.721	102.297	95.7795	83.4217	75.9885	87.4962	4.80343			328	25.2607	37.9988	41.7022	35.7368	27.5608	34.5311	33.3161	21.9588	23.499	13.9053	22.2127	25.4408	15.7936	22.6138	23.3088	17.7596	28.6655	27.0836	24.3398	16.2203	28.1327	24.4547	21.0526	138.18
327	11.9407	5.8045	13.8015	13.0654	3.2823	14.6735	12.2851	16.1247	41.6968	38.2616	98.6457	60.7223	95.4537	89.7188	68.21	114.389	102.316	97.4425	85.1783	75.1453	88.7222	5.23453			327	24.8854	38.1536	41.6201	36.015	27.7976	34.2199	33.3026	22.2035	23.385	14.079	22.8581	24.3239	15.909	23.1771	23.1605	17.8898	28.4755	27.2585	24.9496	16.1461	28.0368	24.3419	21.2608	136.127
326	11.4074	5.677	12.4534	12.9342	3.5929	14.794	12.197	15.3574	43.0309	37.8062	94.2399	59.3885	86.13	88.8178	74.6646	115.328	101.583	92.8057	87.9036	74.2509	87.5112	4.9223			326	24.7154	38.2714	42.1752	35.9336	28.373	34.1065	32.8241	22.2422	23.0238	14.0355	24.2265	24.7515	16.1013	22.8524	23.2022	17.5113	27.8508	27.6336	25.2985	16.403	27.7113	24.1587	21.3113	135.198
325	12.1557	5.6516	12.1924	11.9687	3.4771	14.646	12.1008	14.4733	42.4547	38.5548	100.422	59.1227	84.3249	82.1879	72.2582	114.174	100.781	87.463	86.7266	75.7212	86.3182	5.00682			325	24.9761	38.106	42.9963	36.1491	28.1984	34.2531	32.6494	21.8964	23.1395	13.2239	25.847	25.7813	15.9359	22.5597	23.1703	17.174	28.6107	27.3994	24.7468	16.6667	27.4025	24.0532	21.0221	136.624
324	13.5277	5.8246	11.6781	11.3625	3.2439	14.4786	12.2049	14.5714	40.1986	39.3754	111.756	60.9325	80.7679	78.0251	67.412	112.869	101.648	88.0558	82.1178	77.3328	86.0918	5.56719			324	24.7278	37.619	43.1054	36.0263	27.8201	34.4177	33.0025	22.3683	23.3578	13.3172	26.4992	27.9098	16.0679	23.2903	22.8885	17.166	28.9977	26.8805	24.7416	16.7169	27.4805	24.4824	20.8423	135.265
323	13.621	6.0133	11.4379	11.8489	3.0544	14.5604	12.1006	14.7932	39.4348	39.1619	112.527	62.9066	79.1066	81.3652	63.474	113.507	100.78	89.3962	80.5575	76.9135	86.0533	5.68837			323	24.0907	37.2333	42.5257	36.0013	27.3929	34.6957	33.2841	23.1935	23.6681	13.9465	27.1737	28.9863	16.1564	23.5929	22.6336	17.0571	29.2179	26.5403	25.2158	16.8048	27.5396	25.0383	20.6141	131.78
322	12.3049	6.0706	11.5167	11.9118	3.0711	14.671	12.0025	14.5184	41.0347	37.0894	101.654	63.506	79.6516	81.7971	63.821	114.369	99.9628	87.7356	83.8258	72.8431	84.9167	5.23852			322	23.6648	37.3262	42.4779	36.4474	26.7659	34.6957	33.615	23.437	23.8547	13.631	27.0954	29.9174	16.2436	23.4342	22.8272	17.1726	29.1119	26.5267	25.7093	16.5479	27.6332	25.0884	20.5668	129.451
321	11.2982	5.9279	11.4624	10.8883	3.0274	14.6128	11.7354	13.9944	43.1833	36.3041	93.3378	62.0132	79.2761	74.7689	62.9129	113.915	97.7383	84.569	88.2149	71.3008	82.8047	5.13328			321	23.5186	37.1857	43.0502	36.4987	26.7288	34.4606	34.0787	23.0587	22.8976	13.6213	26.2367	29.8711	15.8744	23.0615	22.7684	17.2205	29.3112	26.619	25.4109	16.2763	27.3668	25.4217	20.2997	128.651
320	11.6182	5.7547	11.0302	10.2523	3.0146	14.5037	11.9581	13.6938	43.8586	36.5156	95.9814	60.2013	76.2869	70.4015	62.6469	113.065	99.593	82.7524	89.5944	71.7162	82.2239	5.4267			320	23.2617	37.2119	42.8517	35.8221	27.123	34.4661	33.8708	22.0712	23.0094	13.7345	25.731	29.3972	15.7641	23.0308	22.6532	17.3811	29.4312	26.4257	25.199	16.2443	26.7436	25.9521	20.3954	127.246
319	11.0276	5.7525	11.3772	10.9755	3.0871	14.3958	11.8178	13.4714	41.2801	37.2544	91.1023	60.1783	78.6868	75.3676	64.1535	112.224	98.4245	81.4085	84.3271	73.1672	81.904	4.9435			319	23.2884	37.1524	42.5748	36.1429	27.3849	34.6459	33.326	21.0774	23.4169	13.8568	26.4896	30.7954	15.9692	22.8426	22.7745	17.255	29.7564	26.3907	25.4897	16.1667	26.6499	26.0181	20.7529	127.392
318	10.4092	5.8918	11.8998	11.8517	3.0868	14.2852	12.008	13.1588	39.1963	36.5961	85.9935	61.6355	82.3012	81.3844	64.1473	111.362	100.009	79.5194	80.0703	71.8743	81.8296	4.77072			318	23.1843	37.0036	42.0417	36.1165	27.0992	34.6445	32.8512	21.1823	23.3065	13.8879	26.7001	31.1803	15.9474	23.2116	22.9939	17.2404	30.0326	26.5918	25.5749	16.0377	27.087	25.6773	20.8149	126.822
317	10.4447	5.9743	11.8382	11.8605	3.3301	14.0449	11.939	13.1025	40.128	36.301	86.2868	62.4986	81.8752	81.4449	69.2033	109.488	99.4339	79.1792	81.9736	71.2947	82.2678	4.40221			317	24.1662	37.8512	41.7782	36.0627	26.4841	34.426	32.3862	21.5805	23.1517	13.8067	25.9616	31.6213	15.9231	23.8561	23.1176	17.2922	29.7949	26.4655	25.447	16.0856	27.971	25.5186	20.7571	132.193
316	10.3783	6.0904	11.4942	12.1708	3.0403	14.1392	11.8352	13.2448	40.0036	35.6812	85.7382	63.7131	79.496	83.5757	63.181	110.223	98.5694	80.0391	81.7194	70.0774	81.6333	4.62737			316	24.7889	38.419	41.7733	36.109	26.1852	34.0042	32.1956	21.1436	23.0832	13.7155	26.7476	30.4732	15.9295	23.802	22.9743	17.5033	29.3671	26.4334	24.8695	16.4623	28.5998	25.4963	20.7592	135.6
315	10.1933	6.4393	10.7781	11.7688	3.2049	14.244	11.7236	13.3001	39.5823	36.2326	84.2099	67.3631	74.5433	80.8152	66.6015	111.04	97.64	80.3733	80.8588	71.1604	81.4606	4.37129			315	24.5903	38.819	41.4608	36.2318	26.7791	34.3264	31.7958	20.4182	21.9727	12.7145	26.5862	28.1913	15.8756	23.449	22.538	17.664	28.2506	27.312	23.8915	16.1998	28.602	25.3312	20.8128	134.513
314	10.322	6.7093	10.695	11.0065	3.3088	14.508	12.0893	13.446	39.0705	36.3299	85.2731	70.1876	73.9686	75.5805	68.7607	113.098	100.686	81.255	79.8133	71.3515	81.9974	4.55367			314	24.51	38.7786	41.5784	36.4574	27.1746	35.2199	31.6224	20.1348	21.5839	12.1079	26.1147	27.9076	15.8718	23.0812	22.8652	17.6879	27.6888	27.2099	23.6925	16.355	28.3868	25.4963	20.5899	134.074
313	10.5506	6.7447	10.67	11.0184	3.0318	14.8887	12.0325	13.3405	37.3652	36.3259	87.1616	70.5579	73.7957	75.6622	63.0043	116.066	100.213	80.6174	76.3297	71.3436	81.4751	5.01437			313	24.7593	38.9048	41.3015	36.7356	26.6402	34.9474	31.7651	20.2235	22.3299	12.0308	25.5131	28.2215	16.0064	22.5055	23.4645	17.7211	27.4068	27.07	23.9341	16.5742	28.476	25.64	20.6425	135.438
312	10.4832	6.4007	10.6564	12.0128	3.1097	14.7354	11.9174	14.0709	36.7477	36.4411	86.6048	66.9593	73.7016	82.4907	64.6232	114.871	99.254	85.0313	75.0683	71.5699	82.0174	4.90207			312	24.2617	39.0786	41.413	37.0426	26.1574	34.5491	31.4022	20.4444	22.9608	12.6743	24.6619	29.6225	16.2026	22.4477	24.1581	17.7809	27.1678	27.1759	24.0775	16.411	28.2018	25.3387	21.2986	132.716
311	9.8328	6.4561	9.9374	12.2591	3.3725	14.4082	12.0122	14.255	37.6583	35.8366	81.2317	67.5388	68.7289	84.182	70.0845	112.32	100.044	86.1438	76.9285	70.3826	81.7585	4.66041			311	24.0783	38.8464	41.7267	37.0388	26.4048	34.4039	31.3469	21.0712	23.198	13.4952	24.3709	30.1974	16.0821	22.1587	23.8395	18.004	27.2249	27.4538	24.3475	16.1084	27.8997	25.524	22.2913	131.712
310	10.1578	6.7741	9.4179	11.269	3.2546	14.7501	12.2019	13.7994	39.031	35.6258	83.9166	70.8655	65.1359	77.3831	67.6344	114.986	101.623	83.3906	79.7326	69.9686	81.4637	5.01313			310	23.7708	38.569	42.0306	37.0865	26.7487	34.3112	31.8081	22.191	22.6522	13.7317	25.6652	28.0563	16.4449	22.0246	23.4228	17.4714	27.4697	28.2148	23.9057	15.9475	27.4671	26.0682	23.2156	130.03
309	10.4923	6.5561	9.8071	10.7014	3.168	14.9516	12.1082	13.891	40.2893	35.6264	86.68	68.5849	67.8277	73.4854	65.8347	116.557	100.843	83.9441	82.3031	69.9698	81.603	5.19912			309	24.2082	38.6762	41.7917	37.2419	26.7275	34.3181	31.8057	22.6317	22.6835	13.4845	26.6241	26.0635	16.3308	22.155	23.2574	17.757	26.9068	28.6812	23.2558	15.9224	27.4314	25.9468	24.266	132.423
308	10.2982	6.4317	10.4702	10.1396	3.1027	15.0948	11.9214	13.5924	40.054	36.2451	85.0765	67.2836	72.4138	69.6276	64.4777	117.673	99.2874	82.1397	81.8224	71.1849	81.0986	5.22637			308	24.2665	38.8226	41.8738	36.9035	26.9709	34.2296	31.9262	22.2235	22.9736	13.2345	26.8728	26.6452	16.109	21.8991	22.7708	17.822	26.8939	28.5957	23.4121	16.6689	28.2152	25.8009	24.7929	132.742
307	10.0979	6.2898	10.6205	10.2111	3.0945	15.3011	11.7359	13.4873	39.3654	36.0266	83.4218	65.7991	73.4533	70.1186	64.3073	119.281	97.7424	81.5046	80.4157	70.7558	80.68	5.31372			307	24.2665	38.8833	41.913	36.3697	27.578	33.9502	32.0689	21.8876	22.8967	13.2348	27.9894	25.8608	15.9564	21.8364	22.3922	17.7503	27.4009	27.9106	23.1705	17.1963	28.3177	25.7732	25.1146	132.742
306	9.569	6.2188	10.2307	10.0176	2.9791	15.4261	11.707	13.7791	39.0128	36.03	79.0524	65.0564	70.7574	68.7898	61.9091	120.256	97.5017	83.2679	79.6954	70.7625	79.7048	5.56241			306	24.6781	38.8988	42.0588	36.0865	27.6019	33.9627	31.8819	21.9551	22.1363	13.3454	31.4087	25.0813	15.7449	21.7786	22.0049	18.1089	26.9814	27.8066	23.2364	17.2203	27.777	25.6581	25.1251	134.993
305	10.1194	6.0489	10.716	9.9915	3.0798	14.9095	11.8763	15.1981	38.9202	35.1908	83.5994	63.279	74.1138	68.6106	64.0018	116.228	98.9117	91.843	79.5063	69.1143	80.9208	5.40938			305	24.8806	39.0702	41.9301	36.4436	27.1799	33.722	31.9041	21.9725	22.062	13.6654	34.5888	24.799	15.4051	21.2804	21.6642	18.085	26.8683	27.6715	23.177	16.8847	27.6187	25.5698	24.8023	136.101
304	10.9082	5.9057	10.9515	10.5897	3.0273	14.6203	12.1018	15.9791	38.4544	34.6188	90.1159	61.7809	75.7426	72.7184	62.9108	113.974	100.79	96.5626	78.5547	67.9909	82.1141	5.53758			304	25.0096	39.3357	41.9118	36.8346	26.9008	33.5851	31.4539	21.7016	23.1317	14.1007	33.7976	24.4421	15.7962	21.0775	21.4534	17.7636	27.1352	27.6774	23.2907	17.0765	27.6466	25.6784	24.9432	136.807
303	11.7849	5.9259	10.5343	10.6415	2.8771	14.562	11.8268	14.9596	38.8119	34.8599	97.3586	61.9923	72.8572	73.0741	59.7895	113.519	98.4995	90.4017	79.285	68.4644	81.5242	5.59502			303	25.3028	39.6286	42.1752	36.9649	26.7328	33.4758	30.92	21.5393	23.5498	14.575	31.017	24.3724	15.7333	20.8672	21.6225	17.6693	26.6562	27.4393	23.5142	17.1564	26.8718	25.935	25.0557	138.411
302	12.3958	6.1073	10.4873	10.0818	2.8719	14.65	11.635	15.0637	39.4413	35.2242	102.405	63.8899	72.5321	69.2307	59.6814	114.205	96.9021	91.0308	80.5708	69.1799	81.9629	5.77578			302	26.0497	39.2774	42.1176	37.3885	26.5833	33.408	30.7983	21.5905	23.8786	14.0548	31.4912	25.6365	15.6449	20.7823	21.685	17.2736	26.4883	26.9407	23.3682	17.7363	26.5307	26.4409	25.0126	142.496
301	12.0509	6.2662	10.617	9.8937	3.0287	14.6452	11.5517	15.6368	39.5576	36.0965	99.5561	65.5522	73.4291	67.939	62.9399	114.168	96.2083	94.4941	80.8084	70.8931	82.5988	5.50471			301	26.1834	38.6464	41.7145	38.0902	26.205	33.4772	30.8549	21.7678	22.8472	14.0156	32.7185	27.9521	15.5808	21.0418	21.5368	17.5564	26.5466	26.6006	22.7868	17.9806	26.5953	26.9499	25.2355	143.228
300	12.1927	6.0991	10.2045	11.3005	3.2256	14.4613	11.6087	14.948	38.3884	35.3888	100.728	63.8041	70.5762	77.5994	67.0317	112.734	96.683	90.3317	78.4199	69.5032	82.7411	5.21625			300	25.7794	38.2726	41.652	37.9461	25.8571	33.0553	30.8696	21.7603	22.398	12.8352	33.5922	28.9256	15.8808	21.1082	21.5012	17.3267	26.1224	26.8776	22.6654	18.0605	26.4916	27.0532	25.3386	141.018
299	12.633	5.8633	10.4347	11.8686	3.2539	14.3462	11.6693	14.5514	37.7639	34.5099	104.365	61.3374	72.1683	81.5005	67.6198	111.837	97.1877	87.935	77.1442	67.777	82.8872	5.37999			299	25.4642	38.9476	41.6385	38.2406	25.5476	32.8866	31.0123	21.4469	22.4382	11.8206	33.7471	28.7084	15.8397	21.6494	21.4547	17.1169	26.1713	26.7988	22.9393	18.1667	26.427	26.6422	25.6951	139.294
298	12.1319	5.4619	10.1403	11.1087	3.4048	14.4503	11.5347	15.2193	37.6281	34.4033	100.225	57.1382	70.1322	76.2823	70.7557	112.649	96.0667	91.9711	76.8668	67.5677	81.9655	5.49899			298	26.4556	39.544	41.6103	38.4373	25.1759	33.0083	31.214	20.9988	22.4313	11.863	32.7796	28.0087	15.5346	21.8868	21.5833	16.9907	26.8135	26.5918	22.5646	17.839	27.1338	26.7636	25.3838	144.717
297	10.758	5.5893	10.3594	10.0628	4.0879	14.4436	11.2495	14.1483	37.6269	36.042	88.875	58.471	71.6475	69.1002	84.9513	112.596	93.6914	85.499	76.8643	70.786	81.2482	4.84736			297	26.9436	39.894	41.4522	38.6842	25.0952	33.0871	30.5941	20.1099	22.7518	12.3108	34.367	27.6685	15.5115	21.813	21.364	17.0239	27.0198	25.9679	21.9677	17.7877	27.7302	26.4622	24.2282	147.386
296	10.4469	5.8767	10.1992	9.3232	3.6851	14.5446	11.2773	13.7784	39.2864	35.2136	86.305	61.4776	70.5396	64.0215	76.5806	113.384	93.923	83.2637	80.2543	69.1591	79.8908	4.91685			296	26.8061	40.156	41.5233	38.4398	25.246	33.0318	30.2226	19.1261	22.7132	12.2919	35.8722	27.9714	15.5718	22.2362	21.56	16.6667	26.9744	25.8591	21.5439	17.8779	27.592	25.7689	23.7192	146.634
295	10.4967	5.9105	10.3676	9.2236	3.0793	14.5747	11.2012	13.8904	40.4383	35.3389	86.7164	61.8312	71.7042	63.3375	63.9914	113.618	93.2892	83.9405	82.6074	69.4052	79.0441	5.17493			295	26.4585	39.2655	41.5368	38.6341	25.4392	33.3071	30.1082	18.6554	23.4106	13.8525	37.0051	26.9905	15.5013	22.321	21.7157	16.66	26.7308	26.2643	22.1214	18.0605	27.6433	25.5261	23.6414	144.733
294	10.0067	6.1506	10.7886	8.9644	3.124	14.5747	11.3299	13.399	40.204	35.8627	82.6683	64.3429	74.616	61.5576	64.9203	113.618	94.361	80.971	82.1288	70.4339	78.9618	5.02374			294	26.3314	38.9536	41.6691	38.7857	24.9616	33.4979	30.1722	18.2796	24.1857	14.9509	36.5778	26.2602	15.5551	22.722	21.6765	16.66	26.6562	26.241	22.0788	18.0936	27.4905	25.5666	22.6593	144.037
293	10.3738	6.3757	10.7207	9.1832	2.9422	14.6713	11.5258	14.1054	39.9082	35.5987	85.7011	66.6977	74.1463	63.0601	61.1423	114.371	95.9926	85.2398	81.5246	69.9154	79.7791	5.22222			293	26.9742	39.256	41.7598	38.8747	24.4603	32.6584	30.0959	17.9713	24.4665	13.539	34.9049	27.0957	15.7603	22.8093	21.9118	16.6228	26.1282	26.5831	21.863	18.3356	27.0959	25.7295	22.4795	147.554
292	10.597	6.0717	10.506	10.2262	2.7466	14.5368	11.5235	13.6453	40.0145	34.4532	87.545	63.5175	72.6614	70.2223	57.0775	113.323	95.9734	82.4594	81.7417	67.6657	79.2187	5.29589			292	27.2818	39.394	41.7586	38.4549	24.2553	31.8976	29.8106	18.1348	24.003	12.2512	34.6142	29.3905	15.8833	22.2411	22.3223	16.8672	26.2424	26.9485	21.7842	18.5217	26.7135	26.0373	22.7802	149.236
291	10.6106	5.6867	11.119	10.72	2.5099	14.3161	11.5359	13.2295	39.0734	34.6746	87.6573	59.4899	76.9011	73.6132	52.1586	111.602	96.0767	79.9467	79.8192	68.1005	78.5366	5.45917			291	28.256	39.7333	41.8946	38.1454	24.5053	31.7801	29.6359	18.2809	23.1124	11.6829	35.6162	29.6113	16.0987	21.6199	22.565	16.7543	26.359	27.5083	22.2003	18.6621	26.5641	26.0788	23.0747	154.565
290	10.4223	5.3318	11.4126	10.5965	2.6217	14.0497	11.6123	13.3615	38.3554	34.7258	86.1017	55.7772	78.9317	72.7651	54.482	109.526	96.713	80.7443	78.3525	68.201	78.1594	5.36276			290	29.3734	40.1131	41.6005	38.1078	24.6442	31.9129	29.7232	18.2921	21.66	12.3101	37.082	28.5508	16.15	21.0541	22.6385	16.5232	26.0175	27.5199	22.2661	18.6119	25.767	25.9372	23.4501	160.678
289	10.601	5.0791	10.8316	9.9094	2.7069	14.0432	11.4729	13.7002	38.7555	33.8828	87.578	53.1337	74.9134	68.0468	56.2525	109.475	95.552	82.7911	79.1698	66.5454	77.3458	5.51928			289	28.5301	40.8917	41.2194	37.6454	24.4841	31.4703	30.2841	18.1923	20.7113	12.9251	38.1897	27.9457	16.0718	21.0455	22.7806	16.5325	25.8275	27.654	21.6718	18.7774	25.4827	25.5506	23.4448	156.065
288	10.4748	5.2918	10.4269	9.463	2.792	14.0878	11.288	13.4442	40.4348	33.2413	86.5354	55.3588	72.1144	64.9815	58.021	109.823	94.0121	81.2441	82.6003	65.2855	76.9976	5.41719			288	27.5339	40.8321	41.4154	37.5589	24.1839	31.5325	30.524	18.2147	20.7436	13.0007	38.5566	26.3148	16.1744	21.1107	23.0049	16.4422	25.542	27.7046	21.6357	19.1963	25.6477	25.1757	23.4585	150.615
287	10.0032	5.6909	10.3476	8.6164	2.8457	14.0279	11.0437	13.3862	40.6692	32.5404	82.6394	59.5339	71.5659	59.1679	59.1369	109.356	91.9774	80.8936	83.0791	63.9089	76.1259	5.26048			287	27.2636	40.9214	41.8346	38.1378	23.9762	31.7621	30.08	18.7066	21.2554	12.9109	39.1273	26.497	16.3154	21.0308	22.7059	16.4568	25.5897	27.4383	22.0775	19.4966	25.8038	25.3312	23.9579	149.137
286	10.0916	5.7888	10.0197	8.2294	2.9415	14.2037	11.1807	13.7183	39.774	31.9621	83.3697	60.558	69.2981	56.5105	61.1278	110.726	93.1184	82.9005	81.2504	62.7732	76.1633	5.46456			286	26.6772	41.5964	41.7059	38.9499	24.2937	31.6957	29.8118	19.0112	21.7336	13.1824	40.6371	26.6851	16.5628	21.4219	21.9571	16.7357	26.486	26.8426	22.0904	19.1701	25.9476	25.6624	24.0336	145.929
285	10.0965	5.1546	10.1695	8.4943	2.8359	14.1717	11.2597	14.2325	39.7609	31.9902	83.4102	53.9235	70.3341	58.3295	58.9333	110.477	93.7764	86.0078	81.2237	62.8284	75.9244	5.75754			285	27.0105	40.9702	41.4914	39.0915	24.2103	31.5284	30.0504	18.8639	21.9417	13.5324	43.7571	26.1712	16.4846	20.7368	21.2071	16.7025	26.9825	26.5549	22.8204	18.4737	25.6756	25.7923	24.0252	147.752
284	9.7554	4.9066	10.1847	8.0412	2.8213	14.0768	11.2773	13.9917	40.0351	32.512	80.5923	51.3291	70.4393	55.2181	58.6299	109.737	93.923	84.5527	81.7838	63.8532	75.0058	5.867			284	27.4814	40.181	41.5551	38.8509	23.7063	31.7773	30.7208	18.6654	22.0388	13.4965	44.3424	26.3613	16.2538	20.1169	21.4216	16.4927	27.4429	26.3246	23.4096	18.0674	25.3991	25.8445	24.7708	150.328
283	10.1319	4.9237	10.7967	8.0933	2.7176	14.2364	11.2806	12.8823	39.5362	33.3685	83.7026	51.508	74.672	55.5759	56.4749	110.981	93.9505	77.8485	80.7646	65.5353	75.1013	5.89989			283	27.6227	41.2357	42.1863	38.495	23.6071	31.8797	30.8155	18.8365	22.3643	12.9197	43.217	26.6353	15.991	19.6667	21.6238	16.6069	27.479	26.9388	22.2674	18.5537	25.8941	25.6933	24.9569	151.101
282	10.5609	5.2634	10.3882	8.3497	2.8803	13.8344	11.2549	12.3633	38.2425	33.7385	87.2467	55.0617	71.8467	57.3365	59.856	107.847	93.7364	74.7122	78.1219	66.262	75.2027	5.38988			282	27.0726	41.2095	42.0735	38.4862	23.7222	31.686	30.5412	18.7903	22.4556	11.5248	43.4502	27.8061	16.1462	19.6827	21.4044	16.9482	26.796	27.4159	21.6615	18.4897	25.8651	25.6635	24.4532	148.092
281	11.043	5.3822	9.8763	8.3838	2.6075	13.8969	11.2715	12.2166	37.4742	33.9852	91.2295	56.3045	68.3063	57.5707	54.1869	108.335	93.8747	73.8256	76.5524	66.7465	74.6932	5.70877			281	27.0611	41.5798	42.0012	38.5539	23.623	31.2849	29.7958	18.8552	22.5456	11.0292	43.8347	28.6573	16.1256	19.7503	21.1703	16.676	26.1399	27.2828	21.314	18.3071	25.893	25.8094	24.5773	148.029
280	11.5242	5.4092	9.7361	8.698	2.7722	14.0013	11.7008	12.5329	40.3241	34.2237	95.2048	56.5869	67.3367	59.7283	57.6095	109.148	97.4501	75.7371	82.3742	67.2149	76.8391	5.86277			280	27.2464	41.7024	42.6005	38.9637	23.5648	31.3679	29.3555	18.5156	23.9645	11.2874	43.2853	29.6091	15.8821	19.4994	20.8738	16.3865	25.4685	27.275	21.3088	18.1712	26.2553	25.7891	24.8181	149.043
279	11.813	5.567	10.1615	8.9791	2.8617	13.8261	11.8937	12.4496	42.8578	34.6052	97.5907	58.2377	70.2788	61.6586	59.4694	107.783	99.0567	75.2337	87.55	67.9642	78.4822	5.74651			279	27.233	41.419	42.1679	39.1353	23.6984	31.4758	29.3137	18.5006	23.5339	11.8805	42.5986	27.9892	16.1244	19.567	20.5208	16.5432	25.007	27.6297	21.8721	17.9007	26.4537	25.8222	24.7361	148.969
278	11.5043	5.625	10.0879	9.2975	2.6527	13.9103	11.3587	11.9661	41.5487	36.2279	95.0404	58.8445	69.7698	63.845	55.1262	108.439	94.6009	72.3119	84.8758	71.1512	77.4005	5.55147			278	27.1414	41.3179	41.6287	38.7494	24.1098	31.2185	29.2718	19.4519	22.7595	12.9615	40.7402	25.8365	15.9231	19.4625	20.5699	16.4608	25.0455	28.1701	22.4638	17.7877	26.3534	25.9116	24.0421	148.468
277	10.8347	5.5321	9.8641	10.4584	2.8271	13.8924	10.9407	12.3745	39.6724	35.6482	89.5087	57.8726	68.2219	71.8168	58.7504	108.299	91.1196	74.7798	81.0429	70.0126	77.1425	4.95334			277	27.4365	40.7262	41.4301	38.1867	24.3942	30.4053	29.0836	20.0874	22.1449	13.2555	41.1846	24.5491	15.9513	19.3124	20.761	16.5857	25.1946	27.7055	22.8734	17.589	26.1672	25.7476	23.4763	150.082
276	10.6642	5.4475	9.9585	10.1295	2.7545	13.7668	11.2962	13.0001	39.9734	34.2129	88.1001	56.9876	68.8748	69.5583	57.2417	107.32	94.0804	78.5604	81.6577	67.1937	76.9575	5.12817			276	27.9904	40.0524	40.837	37.698	23.8413	29.9889	28.8856	20.3933	22.0944	13.2345	45.1968	24.4684	16.1103	19.4859	20.7353	16.5604	25.6573	27.3984	22.4031	17.4087	26.039	25.1363	22.4543	153.112
275	10.8696	5.5425	10.1675	9.2937	2.7702	13.8284	11.5431	12.0928	39.5527	34.4116	89.797	57.9814	70.3203	63.8189	57.568	107.801	96.1367	73.0775	80.7983	67.584	76.4883	5.32518			275	28.4613	40.5857	40.5135	37.5464	23.4034	30.0373	28.8512	20.3795	22.2907	13.2205	45.4785	24.5136	16.0333	19.3924	20.3199	16.8858	25.8741	27.9213	22.4173	17.6884	25.8339	24.8722	21.2587	155.688
274	10.8744	5.2626	10.426	9.308	2.8699	13.8015	11.9325	11.5815	38.5571	34.805	89.8367	55.0533	72.1081	63.9171	59.6398	107.591	99.3798	69.9877	78.7645	68.3566	76.4635	5.48095			274	27.9026	40.9429	40.7292	37.7857	23.791	30.1286	28.8389	19.5256	21.1839	12.484	42.3076	23.9489	15.9526	19.444	19.9804	16.83	25.4767	28.2225	22.1563	18.0331	25.9387	24.804	20.4627	152.632
273	10.2756	5.6869	10.3217	8.9703	2.8318	13.9849	11.7113	11.6247	38.542	34.3997	84.8898	59.492	71.3868	61.5981	58.8481	109.021	97.5375	70.2488	78.7337	67.5606	75.9316	5.31285			273	28.0669	40.8917	40.9681	37.9461	24.037	30.029	28.9619	19.3958	20.9354	12.8262	42.1466	24.1411	15.9859	19.4613	19.5061	17.1687	24.831	27.7085	22.6202	18.234	26.2129	24.5517	19.857	153.531
272	10.0562	5.6284	10.0828	8.6012	2.8228	13.918	11.2296	11.6902	39.2679	34.1426	83.0773	58.88	69.7345	59.0636	58.6611	108.499	93.5257	70.6446	80.2166	67.0556	74.9358	5.21578			272	28.1194	41.3012	40.7892	37.7356	24.2447	29.9585	28.722	19.8127	21.3159	13.7055	45.0415	23.9314	16.1295	19.6101	19.4326	17.2138	24.7646	27.0486	22.137	18.5947	26.2531	24.2173	19.449	153.818
271	10.3273	5.4955	10.7741	8.1066	2.9251	13.9816	11.1782	12.0382	39.3721	34.7218	85.3169	57.4897	74.5157	55.6672	60.787	108.995	93.0976	72.7476	80.4294	68.1932	75.7239	5.32068			271	27.8042	41.131	41.0576	37.2256	23.8519	30.3126	28.0886	20.0062	20.6172	13.3209	48.026	24.6801	16.2846	19.5978	19.5539	16.9216	25.1189	26.7609	21.5245	18.5662	25.6343	24.2386	19.5121	152.094
270	10.5611	5.2664	11.5802	7.8257	2.9667	14.2172	11.1639	12.1023	38.5113	35.1521	87.2484	55.0931	80.0908	53.7383	61.6515	110.831	92.9785	73.1349	78.671	69.0383	76.2476	5.62388			270	26.9331	40.1405	41.4436	37.0263	23.578	30.8243	28.048	20.0262	20.359	12.0802	48.9333	25.5134	15.9949	19.7011	20.0233	16.4993	25.3811	26.8435	21.7339	18.3082	25.4114	24.4803	19.8475	147.329
269	10.0372	5.021	11.1396	7.4729	2.9268	14.335	10.9826	11.4071	37.7849	34.0301	82.9203	52.5259	77.0435	51.3156	60.8223	111.75	91.4686	68.9338	77.1871	66.8347	74.0802	5.82667			269	27.3142	40.825	41.4326	37.2531	23.3981	31.0332	27.7491	19.2809	20.2195	11.2543	50.0972	24.8159	15.5026	19.9459	19.935	16.8486	25.1818	26.4674	22.1499	18.1473	25.8718	25.2077	20.3207	149.413
268	9.9538	5.0469	10.89	7.1947	2.8862	14.1555	10.8277	11.0091	37.6254	32.4425	82.2313	52.7968	75.3173	49.4053	59.9786	110.351	90.1785	66.5286	76.8612	63.7167	72.7365	5.82853			268	28.3457	41.8405	40.913	37.5476	23.3413	30.3472	27.4982	18.6779	20.0442	10.8049	50.059	25.1568	15.309	19.9287	19.75	16.5525	25.1177	26.0321	22.4328	18.0731	26.2408	25.7774	19.9884	155.056
267	10.0354	5.3213	10.7163	7.781	2.7929	14.0291	10.7827	10.8214	37.8486	32.8606	82.9054	55.6674	74.1159	53.4313	58.0397	109.365	89.8037	65.3944	77.3172	64.5378	73.0578	5.53712			267	28.4651	41.9845	40.6495	38.2406	23.4325	29.5726	27.6101	18.2609	20.6205	11.9038	48.7788	25.7745	15.4564	19.9287	19.7953	16.5989	24.8578	26.3887	22.9444	18.2831	26.4203	25.4611	19.6656	155.709
266	9.8197	5.3187	10.8371	9.0465	2.9592	14.1403	10.9817	10.6453	37.9334	32.9339	81.1235	55.6402	74.9514	62.1214	61.4956	110.232	91.4611	64.3302	77.4904	64.6818	74.3528	5.26531			266	27.4623	41.6524	40.6005	38.1642	23.5278	29.2766	28.1328	17.789	20.7839	12.4314	48.6692	26.112	15.4526	19.7294	19.8505	16.6149	24.5093	26.7483	24.031	18.04	26.4303	24.853	19.7844	150.224
265	9.8862	5.3896	10.4786	8.8906	2.8754	14.2772	11.0871	10.7557	37.6843	32.4367	81.6728	56.3819	72.4719	61.0509	59.7541	111.299	92.3389	64.9973	76.9816	63.7053	74.0654	5.44228			265	28.0468	41.3464	40.8186	37.6241	24.205	29.4025	28.1328	17.6205	21.0519	12.7144	50.3429	26.2861	15.6013	20.0295	19.875	16.1846	24.1888	26.9971	24.9225	17.5628	26.2531	23.8211	20.1325	153.421
264	9.6853	5.4338	10.3473	7.799	2.8589	14.2468	11.1572	11.0383	37.4062	32.6715	80.0131	56.8443	71.5638	53.5549	59.4113	111.062	92.9227	66.7051	76.4135	64.1664	73.2657	5.62659			264	29.3247	41.2917	41.4485	37.6504	24.336	29.8077	27.845	17.3446	21.3665	12.5034	50.9972	25.4369	15.4051	20.6335	19.8321	16.6348	23.38	26.7707	25.1318	17.9772	26.2051	23.0745	20.3596	160.411
263	9.8178	5.5068	10.1085	7.483	2.8264	14.234	11.1049	10.9832	37.8111	33.0913	81.1078	57.608	69.9123	51.385	58.7359	110.962	92.4871	66.3721	77.2406	64.9909	73.0802	5.7055			263	30.7421	40.7726	41.8382	37.6867	23.9484	30.101	27.433	17.2122	21.9384	11.8101	54.004	23.6258	15.4372	20.8204	19.5319	16.3466	22.965	26.6647	23.9793	18.2705	26.3779	23.1544	20.1598	168.165
262	9.8506	6.187	10.0365	8.1887	2.748	14.4787	11.2422	10.9686	38.5679	32.9537	81.3787	64.7237	69.4143	56.231	57.1066	112.87	93.6306	66.2839	78.7866	64.7207	74.5146	5.60238			262	31.0535	40.1845	41.8407	38.0739	23.6508	30.2337	27.0049	17.2285	21.3839	12.104	56.0249	24.3236	15.6885	19.7429	19.4841	16.2563	23.2156	26.6016	22.739	18.3447	26.1237	23.4888	19.5436	169.868
261	9.7246	6.2343	9.9878	8.6377	2.7686	14.8952	11.0112	11.0308	38.8843	33.0028	80.3378	65.2185	69.0775	59.3142	57.5347	116.117	91.7068	66.6598	79.4329	64.8171	75.0216	5.64991			261	30.4394	39.331	41.6777	38.312	23.3492	29.4108	26.4391	18.1598	20.7875	12.7799	55.9738	24.5158	15.6423	19.4539	19.7512	16.3254	23.5793	26.6919	21.9096	18.1575	25.3868	23.77	19.7056	166.509
260	10.1184	5.5061	10.1276	8.2196	2.826	14.9743	10.7761	10.9717	38.9469	33.4263	83.5911	57.6006	70.0444	56.4432	58.7276	116.734	89.7487	66.3026	79.5608	65.6488	74.4401	5.91629			260	30.0802	39.1512	41.8787	38.4762	23.2738	28.7372	25.7454	19.3034	20.5335	12.825	58.9679	23.4931	15.5897	19.3875	20.0735	16.5139	24.0956	26.5637	21.0517	18.0046	25.0713	23.7465	19.7245	164.544
259	9.871	5.5414	9.8729	8.0273	2.6143	14.8991	10.5977	11.2816	37.1929	32.4722	81.5473	57.9699	68.2828	55.1227	54.3282	116.147	88.2629	68.1754	75.9777	63.775	72.9589	5.96408			259	30.4795	39.1393	41.6422	38.5426	23.2315	28.9723	25.8622	19.0412	20.4223	12.7745	60.6311	23.2333	15.3987	19.2718	20.2598	16.5936	24.6585	26.3168	20.8979	17.7968	24.9253	23.853	19.4805	166.728
258	9.0214	5.3576	9.8448	8.2328	2.6845	14.521	10.6052	11.3918	35.7034	33.3934	74.5285	56.0471	68.0885	56.5338	55.787	113.2	88.3254	68.8413	72.935	65.5842	71.9871	5.57196			258	30.6332	39.2714	41.5613	38.287	23.5357	29.1784	26.2558	18.2335	20.3638	12.7711	58.1229	23.1187	15.3846	19.7159	20.4975	16.6826	24.7657	26.6122	21.3127	17.7808	24.68	23.7742	19.4238	167.569
257	9.2926	5.2054	10.0517	8.9078	2.385	14.0678	10.9416	11.5195	36.4608	33.7037	76.7689	54.4549	69.5194	61.169	49.5631	109.667	91.1271	69.613	74.4822	66.1937	72.2558	5.56478			257	29.999	39.1512	41.5539	38.3446	23.9312	28.8686	26.1722	18.2297	19.4636	12.4088	56.4973	23.0653	15.7295	20.1255	20.3297	16.4741	24.4744	27.2051	20.9638	17.3596	24.6288	23.4909	19.2871	164.1
256	9.7334	5.0184	10.5082	8.5305	2.4173	14.1102	11.0946	11.5446	37.4541	32.5113	80.4105	52.4987	72.6767	58.5781	50.2343	109.997	92.4013	69.7647	76.5113	63.8518	72.6925	5.82366			256	29.7393	39.0857	41.6495	38.3321	24.246	28.953	25.8241	18.6517	19.2633	12.027	56.8963	22.9856	15.5423	19.6445	20.3186	16.4887	24.3205	27.6064	20.8811	16.9521	24.8227	23.0053	19.2093	162.679
255	10.1554	4.9762	9.6362	8.5463	2.4944	13.7866	11.1068	11.8811	37.0272	31.4792	83.8968	52.0572	66.6457	58.6866	51.8365	107.475	92.503	71.7982	75.6392	61.8248	72.2363	5.7221			255	30.0458	38.8071	42.4081	38.2343	24.7421	29.1577	26.1439	18.5281	19.2507	11.2752	57.9002	22.9233	15.3372	18.8462	20.2745	16.7729	24.6538	27.9951	20.9897	16.9315	24.8618	22.6592	19.1924	164.356
254	10.1093	4.8858	8.8429	8.2115	2.6172	13.4192	10.9095	11.5455	35.944	31.5582	83.5159	51.1115	61.1591	56.3875	54.3884	104.611	90.8597	69.7701	73.4265	61.9799	70.7209	5.52829			254	30.5845	38.6119	42.315	38.5025	24.6746	29.2766	26.4059	19.1061	20.1343	10.6442	58.3603	23.1988	15.4654	18.77	20.1238	17.0491	24.1818	27.5918	20.6357	17.3927	24.7324	22.7955	19.1556	167.303
253	9.7534	4.7919	9.0823	7.8641	2.6579	13.3993	10.7437	10.8904	37.5392	32.772	80.5757	50.1292	62.8149	54.002	55.2342	104.455	89.4789	65.8113	76.6852	64.3638	70.3551	5.46873			253	31.0516	38.2869	41.9853	38.7005	24.3135	28.9834	26.2915	19.7316	20.4773	10.2443	56.8206	22.5725	15.7051	18.941	20.0025	16.7769	24.0781	27.1982	20.1731	17.3836	25.1572	22.6124	19.3586	169.858
252	9.067	4.6496	9.3028	8.2628	2.59	13.3923	10.5919	10.8816	37.3883	33.5411	74.9052	48.6406	64.3399	56.7398	53.8232	104.401	88.2146	65.7582	76.3769	65.8743	69.9074	5.31312			252	30.596	38.3762	42.2083	38.9549	24.3611	28.4786	25.829	19.0986	20.2714	9.9732	58.8219	22.2066	15.6064	18.3075	20.0944	16.7517	23.866	27.2915	19.7713	17.4635	25.5061	22.6198	19.8276	167.365
251	8.4349	4.7764	9.6546	8.6337	2.6458	13.5782	10.6693	11.1022	37.5639	32.6695	69.6832	49.9671	66.773	59.2867	54.9828	105.85	88.8592	67.0913	76.7356	64.1625	70.3392	5.24911			251	29.6657	38.5976	41.7892	39.3183	24.4087	27.9391	25.4354	17.9513	19.7656	10.2953	60.3272	22.3014	15.5346	18.0923	20.3983	16.8818	23.0932	27.1059	19.4587	17.2043	25.9164	22.7391	19.7855	162.277
250	8.5807	4.8277	9.7256	8.5526	2.7178	13.4101	10.986	11.3942	38.0536	33.222	70.8877	50.5037	67.2641	58.7298	56.479	104.54	91.4969	68.8558	77.736	65.2476	71.174	5.18895			250	29.1242	38.3952	41.9865	38.916	23.9021	28.0954	25.2337	17.1211	19.6457	10.0665	60.6537	23.0226	15.5077	18.4883	20.6593	16.7981	22.7494	26.2653	19.2726	17.04	26.0613	23.0564	19.8065	159.314
249	8.8058	4.8087	9.6783	8.0882	2.633	13.5108	11.2795	11.6527	38.0556	32.3092	72.7473	50.305	66.9369	55.5409	54.7168	105.325	93.9413	70.418	77.7401	63.4549	71.1126	5.53678			249	29.5062	38.6357	42.0294	38.2719	23.4974	28.4758	25.1574	16.3283	19.2088	9.7133	57.8519	24.5659	15.6013	18.4022	20.3407	16.8127	22.5513	25.4276	19.7468	16.6941	25.7135	23.2833	20.0978	161.404
248	8.6651	4.853	9.4881	7.9854	2.5208	13.5754	11.3934	11.9159	38.0187	31.545	71.585	50.7684	65.6215	54.8349	52.3851	105.828	94.8899	72.0085	77.6647	61.954	70.754	5.73179			248	30.362	38.9786	41.7463	38.1253	23.25	28.0954	25.2632	16.1785	19.4441	9.5461	52.7561	24.5969	15.491	17.8782	19.7696	16.664	22.5676	25.0884	20.3811	16.4943	25.1929	23.4281	20.2618	166.085
247	8.8475	4.9413	9.4568	8.0004	2.6371	13.1975	11.3347	11.0855	38.205	30.7424	73.0918	51.6921	65.405	54.9379	54.802	102.882	94.401	66.9903	78.0453	60.3777	70.2626	5.44267			247	31.1404	39.4012	41.6287	38.1704	23.0437	27.4495	25.4182	16.3046	20.362	9.5196	52.4462	23.16	15.259	17.7638	19.587	16.425	23.1655	24.8912	20.1189	16.9144	25.0323	23.5421	20.3912	170.343
246	9.2588	4.9294	9.7485	7.7765	2.5447	13.1529	11.034	10.7128	38.5626	30.422	76.4897	51.5676	67.4224	53.4004	52.8818	102.535	91.8966	64.7381	78.7758	59.7484	69.9456	5.48211			246	31.8491	39.5786	41.4399	38.5376	22.9841	27.278	25.5744	16.779	19.9994	9.345	53.1107	22.2269	15.1154	17.6765	19.2426	16.5193	23.9674	24.757	19.7158	18.0114	24.9677	23.5229	20.4027	174.22
245	9.3247	4.9736	9.5545	7.9541	2.637	13.2885	10.8217	10.301	38.7452	31.1972	77.0341	52.03	66.0807	54.62	54.7999	103.592	90.1285	62.2496	79.1488	61.2709	70.0954	5.38391			245	31.9074	39.2667	41.1765	38.9286	23.5979	27.6183	25.7073	17.0924	20.1914	9.307	53.5346	23.519	14.6038	17.3407	18.9914	16.3665	23.7145	24.7434	20.2442	17.9669	25.0279	23.2588	20.6477	174.539
244	9.5582	4.7576	9.6048	8.2963	2.5402	13.5128	10.3646	10.2373	39.5209	31.809	78.9631	49.7704	66.4286	56.9699	52.7883	105.34	86.3215	61.8646	80.7334	62.4725	70.1653	5.49895			244	31.7727	39.6214	41.56	39.3847	23.9974	27.8645	25.5043	16.9513	20.2337	9.9158	54.8685	24.2714	14.7577	17.4379	18.8566	16.6029	23.2529	24.4373	20.2171	17.4817	24.6589	23.0181	20.7697	173.802
243	9.8893	4.8655	9.3432	8.0575	2.5809	13.2835	10.2031	10.7406	39.3328	32.7895	81.6985	50.8992	64.6193	55.33	53.6341	103.553	84.9765	64.9061	80.3491	64.3982	70.4364	5.29812			243	31.4288	38.9976	41.7071	39.2155	23.8757	27.852	25.1033	16.3733	19.5881	10.4552	56.6236	23.4272	14.7769	17.3604	18.7071	16.5432	23.6562	24.5559	19.7907	17.0068	24.2553	22.9542	20.572	171.921
242	9.8895	5.0065	8.912	8.0689	2.4887	13.0761	10.2549	10.596	38.4606	32.2624	81.7001	52.3742	61.637	55.4083	51.7181	101.936	85.4079	64.0323	78.5674	63.363	69.6144	5.24249			242	31.4575	37.8655	41.652	38.0977	23.3532	27.6017	24.9803	15.9363	19.5158	10.1302	58.6332	24.1213	14.1372	17.3985	18.4559	16.2869	23.8869	24.484	19.1589	16.7922	24.3211	23.033	19.8402	172.078
241	9.6358	4.745	8.9755	8.5113	2.5219	13.0898	10.5063	10.5146	38.582	31.6286	79.6042	49.6386	62.0762	58.4462	52.408	102.043	87.5017	63.5404	78.8154	62.1182	69.6192	5.29753			241	31.9475	36.4667	41.848	37.3521	22.9854	27.556	25.2005	16.1186	19.6363	10.3059	58.9399	23.592	14.1474	17.4231	18.5098	16.7012	23.5594	24.1351	19.0581	16.7146	24.5998	22.8743	19.6257	174.758
240	9.4595	4.436	8.8929	7.9578	3.0464	12.8153	10.7868	10.7893	38.9287	32.2674	78.1477	46.4061	61.5049	54.6454	63.3077	99.9028	89.8378	65.2004	79.5236	63.3728	70.1849	5.18632			240	32.5912	35.794	41.6078	37.594	23.2672	27.5685	24.9951	16.0649	19.9285	10.5356	59.6984	22.5102	14.1897	17.4526	18.8162	16.9615	23.4429	23.7026	19.0517	16.8824	24.641	22.8158	19.4364	178.28
239	9.6968	4.503	8.7856	7.4282	3.0988	12.7881	11.3412	11.147	39.1705	32.7157	80.1082	47.107	60.7628	51.0087	64.3967	99.6908	94.4552	67.362	80.0176	64.2532	70.9162	5.49262			239	32.4842	36.6667	41.4596	37.7293	23.1958	27.4094	24.6888	16.2871	19.8554	10.3417	56.9805	22.462	14.1064	17.5978	18.6422	17.0319	23.9814	23.6016	18.7842	17.2922	24.4437	22.984	19.1146	177.694
238	9.9027	4.6216	8.552	6.7785	2.9033	12.7262	11.0403	11.1496	39.8985	32.4643	81.8092	48.3477	59.1472	46.5473	60.3339	99.2083	91.9491	67.3777	81.5047	63.7595	69.9985	5.6594			238	32.9666	36.6369	41.027	37.9298	23.3492	27.0512	24.9939	16.4045	19.5232	10.1414	55.1742	22.1308	13.9949	17.7466	18.5895	16.7477	24.2016	23.9446	18.6202	17.7317	24.2252	23.3855	19.2429	180.333
237	9.5373	4.4319	8.2068	7.1673	2.8294	12.6977	10.7374	11.5835	39.5242	32.3861	78.7905	46.3632	56.7598	49.2171	58.7982	98.9861	89.4264	69.9998	80.7401	63.6059	69.2687	5.51478			237	33.084	36.531	41.1581	38.0627	22.8876	26.751	25.3838	16.2347	19.3186	9.6372	55.2943	22.3994	14.2218	17.9717	18.837	16.336	23.6096	24.3353	18.7067	17.5011	24.1561	23.6507	19.612	180.975
236	9.558	4.3921	8.8389	7.4365	2.6446	12.8503	10.4845	11.74	39.1939	32.4603	78.9615	45.9468	61.1315	51.0657	54.9579	100.176	87.3201	70.9455	80.0654	63.7516	69.4322	5.4476			236	34.2789	36.0369	41.4755	38.1504	22.0595	27.0871	25.5966	16.1798	19.7483	9.5715	55.6572	23.7024	14.4538	17.7638	18.6642	16.1952	22.8613	24.4373	19.0349	17.1347	24.3066	23.4388	20.021	187.512
235	9.6099	4.3482	9.4526	7.2262	2.5726	12.862	10.5467	11.2801	40.4499	31.8527	79.3902	45.4876	65.3759	49.6216	53.4616	100.267	87.8382	68.1663	82.6311	62.5583	69.4798	5.62641			235	36.4556	36.1286	41.3995	38.0401	21.8717	27.7566	25.4428	17.1223	20.5433	10.28	55.1625	24.4105	14.4269	17.6704	18.5159	16.0385	22.2179	24.4529	19.2093	17.1176	24.2932	22.9617	19.9958	199.418
234	9.4291	4.3212	9.0854	6.8336	2.4516	12.5368	10.5969	11.0387	39.6938	32.4021	77.8966	45.2051	62.8363	46.9256	50.9471	97.7318	88.2563	66.7075	81.0866	63.6373	68.123	5.64235			234	37.2244	36.956	41.4326	37.7368	21.9762	28.184	25.5744	18.2047	20.1461	10.4167	55.8412	24.3069	14.3833	17.7319	18.3125	15.9562	22.4196	24.5646	19.5827	17.5936	24.087	22.5698	19.8644	203.624
233	9.3827	4.469	8.7228	6.685	2.4805	12.4647	10.7003	10.8668	39.4879	32.3415	77.5133	46.7513	60.3285	45.9052	51.5477	97.1697	89.1174	65.6687	80.666	63.5183	67.8186	5.61957			233	36.7794	37.181	41.3346	37.2018	22.2884	28.7123	25.8069	19.0624	19.1106	10.4512	57.4801	23.1086	13.9192	17.6679	18.3382	16.239	22.4114	25.2789	19.6137	17.6244	23.592	22.0863	20.2156	201.19
232	9.2682	4.4384	8.2096	6.3397	2.5753	12.5791	11.0665	10.6266	38.9262	32.4777	76.5674	46.4312	56.7791	43.5341	53.5177	98.0615	92.1673	64.2172	79.5185	63.7858	67.458	5.89011			232	36.4804	37.0655	41.0797	36.8434	22.537	29.5961	25.6728	20.0537	18.8126	11.1868	58.8401	22.4893	13.9244	17.9114	18.3162	16.8061	22.4802	25.5287	19.1137	17.9532	23.2899	21.9212	20.3764	199.554
231	9.2759	4.178	8.5453	6.4024	2.5484	12.5312	11.4566	10.6094	40.7395	32.6733	76.631	43.7071	59.1009	43.9646	52.9587	97.6881	95.4163	64.1132	83.2227	64.17	68.0973	6.18441			231	36.2235	37.4833	40.8235	36.8221	22.6627	29.7289	25.5756	19.8964	18.9103	11.4564	59.7116	22.1625	13.8474	17.9791	18.4228	16.8552	22.627	25.5637	18.5556	17.9121	23.0424	22.4792	20.4532	198.149
230	9.5431	4.0873	8.5781	6.5542	2.7064	12.6195	11.1277	10.7031	40.9659	31.9527	78.8384	42.7582	59.3277	45.007	56.2421	98.3765	92.677	64.6795	83.6852	62.7547	68.4346	6.06549			230	36.4327	37.5119	40.2598	36.7393	22.7566	29.2503	25.2325	19.1124	18.6765	11.5216	59.09	22.6342	14.0897	17.8954	18.739	17.1262	22.993	25.863	18.5814	18.7557	22.9677	23.4654	20.693	199.293
229	9.557	4.2002	8.9809	6.8772	2.6258	12.7206	11.0944	10.8822	40.2458	31.7627	78.9532	43.9393	62.1136	47.225	54.5672	99.1646	92.3997	65.7618	82.2142	62.3816	68.872	5.90967			229	35.4212	37.0738	39.8039	36.7381	23.1429	28.9627	24.7774	18.432	18.6583	11.5112	59.1307	23.0065	14.2308	18.0086	18.8051	17.1952	22.5746	25.8008	18.3786	18.8893	22.8049	23.9382	20.6004	193.76
228	9.4012	4.2708	9.4634	6.9786	2.5374	12.8619	10.871	10.904	39.2942	32.1098	77.6661	44.6779	65.4506	47.9213	52.7301	100.266	90.5391	65.8935	80.2703	63.0633	68.8478	5.77492			228	35.5158	37.0512	40.0025	36.4987	24.1085	28.5643	25.0271	17.7516	18.4768	11.8055	61.446	22.1741	14.4179	18.2595	19.049	16.5843	22.458	25.0282	18.3734	19.5616	23.1683	24.1182	20.3396	194.278
227	9.3353	4.2982	9.3669	7.0193	2.4192	12.9536	10.7661	11.1102	38.9362	32.8032	77.1217	44.9645	64.7832	48.2008	50.2738	100.981	89.6654	67.1396	79.539	64.4251	68.7094	5.80152			227	36.0707	36.7631	40.8873	36.5777	25.2156	28.0802	25.7835	17.2459	17.6908	11.6188	64.4446	21.7431	14.6577	18.1513	18.8897	16.1487	22.7879	24.1322	18.4354	20.6199	23.4783	23.7551	20.3228	197.313
226	9.1456	4.382	10.171	7.0821	2.4313	12.9385	10.7441	11.366	38.6566	31.4851	75.5545	45.8412	70.3445	48.6321	50.5252	100.863	89.4822	68.6854	78.9678	61.8363	69.0733	5.69871			226	36.1098	36.9798	41.2169	37.2155	25.7328	27.6639	25.9582	16.9413	17.3955	12.0399	63.806	22.212	14.5077	18.203	18.8566	15.8645	23.0385	23.4908	19.1912	20.1427	23.6187	23.8072	20.2618	197.527
225	8.8062	4.2942	11.0193	6.8134	2.2986	12.8137	10.9149	11.3265	39.6283	30.5231	72.7506	44.9227	76.2115	46.7869	47.7676	99.8904	90.9047	68.4467	80.9528	59.947	68.8581	6.00832			225	35.5282	37.2107	40.8603	37.3559	25.3677	27.3029	25.5055	16.4245	17.5159	10.7251	62.0889	22.1725	14.5128	18.8536	19.2745	15.7782	23.2855	23.1535	19.8023	18.355	23.6577	24.3046	20.2892	194.345
224	8.9623	4.2799	9.7727	6.4913	2.1821	12.6909	10.7548	10.9953	40.904	30.7691	74.0402	44.7731	67.5898	44.5751	45.3466	98.9331	89.5713	66.4452	83.5588	60.4301	67.5263	6.1099			224	34.8243	37.2726	40.5086	36.8609	24.3254	27.0443	25.0012	16.4032	17.8622	10.3483	60.9303	22.7932	14.341	18.5597	19.1654	15.5963	23.373	23.3178	19.7196	17.9155	23.4459	24.8626	20.0862	190.495
223	9.0114	4.394	9.1171	6.6007	2.297	12.5979	10.8509	10.4458	41.5696	31.2958	74.4459	45.9667	63.0556	45.3263	47.7343	98.2081	90.3717	63.1246	84.9185	61.4646	67.4616	5.99916			223	34.8367	37.0643	40.5417	36.5163	23.7381	26.6487	24.5572	17.0487	17.8457	10.8202	61.6635	22.3608	14.5359	18.0984	18.7782	15.6428	23.2366	22.826	20.0233	18.0502	23.4827	25.2045	20.1451	190.563
222	8.599	4.3889	8.4985	6.9681	2.2968	12.4368	11.1214	10.3128	41.1305	31.5359	71.0389	45.9133	58.7772	47.8492	47.7302	96.9522	92.6246	62.3209	84.0215	61.9361	66.9164	5.92322			222	34.6858	37.0179	40.4743	36.703	23.7712	26.39	24.6027	17.1985	18.3384	10.8262	62.1749	23.1111	14.6538	18.1451	18.8162	15.4369	22.7401	22.4947	20.199	17.2934	23.7079	25.6358	20.2808	189.737
221	8.4514	4.2609	8.3587	7.4423	2.4216	12.5369	11.0356	10.3843	41.2486	31.1313	69.8195	44.5743	57.8103	51.1055	50.3237	97.7326	91.91	62.7529	84.2627	61.1415	67.1433	5.81301			221	34.4107	36.6548	39.8664	36.6028	22.9167	26.7109	25.2534	17.6966	18.3693	10.5217	63.3748	24.3368	14.5974	18.2669	19.0699	15.6441	22.7401	22.3022	19.6693	18.0445	24.262	25.9329	20.2566	188.233
220	8.3077	4.2698	8.2383	7.2308	2.3047	12.4909	11.0058	10.5395	40.7597	30.8044	68.6324	44.6674	56.9776	49.6532	47.8943	97.374	91.6618	63.6908	83.264	60.4995	66.4315	5.8813			220	33.7975	36.8833	39.0294	36.2393	22.5093	27.4288	25.6654	18.6891	17.7029	11.0885	63.6143	24.8806	15.0769	18.2128	19.1275	15.8552	23.0804	22.5248	19.5026	18.3196	24.8718	25.9872	19.755	184.878
219	8.2236	4.336	9.2513	6.8822	2.2368	12.4739	10.9332	10.5474	39.5091	30.088	67.9376	45.3599	63.9837	47.2594	46.4833	97.2414	91.0571	63.7386	80.7093	59.0925	66.2863	5.81015			219	33.5463	36.9595	39.2598	35.8195	22.5463	28.2614	25.8967	19.1985	17.5118	10.9894	62.8946	22.9126	15.6026	18.059	19.3333	16.0106	22.458	23.1438	19.8695	18.2112	24.3556	25.5985	19.5783	183.504
218	8.3697	4.4194	9.9491	6.4535	2.314	12.3437	11.2093	10.9779	38.8814	30.271	69.1446	46.2324	68.8098	44.3155	48.0876	96.2264	93.3566	66.3401	79.427	59.4519	67.1392	5.84231			218	34.0554	36.6131	39.6164	35.4411	22.5675	28.7925	26.2755	19.764	18.2176	11.1968	61.2115	21.5168	15.4513	18.3579	19.3444	15.8991	22.2762	22.9213	19.686	18.3927	23.6689	25.738	19.5699	186.289
217	8.1337	4.3968	9.0988	6.7234	2.33	12.2448	11.4622	11.642	38.7288	31.1714	67.1949	45.996	62.929	46.1689	48.4201	95.4555	95.4629	70.3533	79.1153	61.2202	67.2316	5.81919			217	33.5692	36.619	39.652	35.8246	22.4841	28.6999	26.1624	20.0412	17.8611	11.8193	58.2175	21.8814	14.9385	18.6913	19.1238	15.4927	22.4312	22.5287	19.2287	17.7352	23.2386	26.0138	19.8675	183.629
216	7.9878	4.3749	9.2627	7.1702	2.5226	12.3817	11.0129	10.5548	39.251	30.8161	65.9896	45.7669	64.0626	49.237	52.4225	96.5227	91.7209	63.7833	80.182	60.5224	67.021	5.47449			216	32.7784	36.1226	39.0576	36.7494	22.0648	28.6943	25.4711	20.3521	16.7887	11.7283	56.5207	22.5961	14.9256	19.1365	19.1544	15.6189	21.7098	23.1526	19.1822	17.9441	23.1338	25.5485	20.0757	179.304
215	8.2232	4.4469	9.0434	7.2663	2.571	12.3474	11.4184	10.2077	39.1857	30.5569	67.9343	46.5201	62.5458	49.8969	53.4284	96.2553	95.0981	61.6857	80.0486	60.0134	67.3427	5.58606			215	32.3152	35.806	38.7181	37.4398	21.9616	29.1051	25.1796	20.0287	16.9428	11.6933	57.6123	23.0462	14.8756	18.7478	19.3934	15.842	21.7716	23.5753	19.0556	17.6986	23.0691	24.4899	20.0747	176.77
214	8.3246	4.4823	9.0027	7.333	2.5411	12.2504	12.0526	10.8099	38.8823	31.4691	68.772	46.8904	62.2643	50.355	52.807	95.4991	100.38	65.3249	79.4288	61.8049	68.3527	5.77433			214	31.4776	36.2548	38.424	36.8546	22.4365	29.2614	25.1365	20.1785	16.9226	10.9171	59.0184	22.4234	14.9962	18.3592	19.5159	15.5232	21.9312	23.3557	18.7442	17.734	23.1026	23.8072	20.1924	172.188
213	8.1426	4.344	9.3648	7.0851	2.5884	12.1626	11.4476	11.3036	40.3343	31.7099	67.2684	45.4436	64.7687	48.6527	53.7899	94.8147	95.3413	68.3083	82.395	62.2779	68.3061	5.57943			213	31.0965	35.656	38.174	36.6667	22.2315	29.2144	24.7294	20.3845	16.5813	11.2684	56.9052	21.7638	15.4923	18.0197	19.8015	15.409	22.2203	22.9359	18.3295	18.3938	23.2118	23.0895	20.0662	170.103
212	7.8688	4.2127	9.9861	6.5911	2.5273	12.0802	11.1855	11.5496	40.2357	32.7379	65.0065	44.0701	69.0657	45.2604	52.5202	94.1723	93.1584	69.7949	82.1936	64.2968	67.9539	5.65269			212	31.4479	35.2226	38.2868	36.5113	21.3122	29.408	24.5879	20.4007	16.8808	10.9573	55.7358	21.3556	15.8987	17.5228	19.9547	15.7596	22.3718	22.8163	18.3695	18.4646	23.2854	22.6262	19.5436	172.025
211	8.0906	4.0734	8.714	6.2341	2.5381	12.1411	10.9713	11.9836	39.5795	32.4158	66.8389	42.6128	60.2676	42.8089	52.7447	94.6471	91.3744	72.4176	80.8531	63.6642	66.8229	5.79181			211	30.8921	35.3369	38.924	37.0414	20.7407	30.0954	24.9545	19.975	16.8925	11.4905	58.4739	20.9862	16.091	17.3678	19.7733	16.0013	21.9254	22.7085	18.3152	17.7477	22.913	22.8094	19.4553	168.985
210	8.2115	4.2955	8.7038	6.3647	2.5788	12.3728	11.3359	12.162	38.2398	30.909	67.8376	44.9363	60.1971	43.7058	53.5905	96.4533	94.411	73.4957	78.1163	60.7049	67.3448	5.84931			210	30.2159	34.919	38.6336	37.6291	20.8611	30.8506	25.3026	19.387	16.3029	11.3087	61.5431	20.6489	15.9744	17.7565	19.2132	15.9841	21.7529	22.3771	18.4096	17.4909	22.8606	23.2705	19.0978	165.286
209	8.203	4.3984	9.5351	6.4113	2.5933	12.5098	11.2922	12.1204	37.6667	30.1156	67.7674	46.0127	65.9465	44.0257	53.8918	97.5213	94.0471	73.2443	76.9456	59.1467	67.8549	5.77078			209	30.1901	34.5643	38.25	37.2293	21.3968	31.1286	26.0258	19.4332	16.7408	11.5134	63.2884	21.2665	15.4974	18.2091	19.0711	15.8074	21.7343	22.1749	18.8372	17.9783	23.0858	22.8339	18.6246	165.145
208	7.97	4.4322	9.2358	6.3395	2.6247	12.7531	11.1288	12.3039	39.1954	31.9437	65.8425	46.3663	63.8765	43.5327	54.5443	99.418	92.6862	74.3532	80.0684	62.737	68.3425	5.84847			208	30.1614	33.8607	38.4951	36.9549	21.4087	31.6349	27.0394	19.1011	17.4551	11.0859	63.8543	21.2799	15.0397	18.064	18.9522	15.4688	22.0466	23.0496	18.6602	18.3562	23.3244	22.7157	18.7676	164.988
207	7.9161	4.2385	8.6229	5.7615	2.5425	12.9697	10.8906	13.0081	38.8034	32.6398	65.3973	44.34	59.6376	39.5636	52.8361	101.106	90.7023	78.6087	79.2677	64.1042	67.5564	6.27094			207	30.4403	33.7845	38.6336	36.8897	21.7791	30.61	27.2276	18.422	17.8904	10.2788	62.7885	21.5826	14.4359	17.695	18.8395	15.5631	21.6713	24.5277	17.6705	17.6621	23.2921	22.8988	19.4511	166.514
206	8.3731	4.0391	8.7727	5.4818	2.4944	12.9624	10.9566	12.9237	36.954	31.9912	69.1727	42.254	60.6736	37.643	51.8365	101.05	91.252	78.0987	75.4897	62.8303	67.03	6.41962			206	30.4938	33.819	38.4975	36.6679	22.4061	28.7414	26.6347	18.6067	17.2511	9.9625	60.8735	21.8148	14.1385	17.6494	18.5551	15.9668	21.3636	24.9252	17.6757	17.2123	23.5541	22.8924	19.6414	166.806
205	9.2556	4.0482	9.2487	5.6575	2.7178	12.951	10.7805	12.7937	38.9439	32.0133	76.4633	42.3492	63.9657	38.8495	56.479	100.961	89.7854	77.3131	79.5547	62.8737	68.8594	6.26143			205	30.0583	34.369	38.7794	36.3108	22.5516	28.213	26.2374	19.4707	17.1873	10.0697	60.2097	21.617	14.3	18.2251	18.4988	16.1142	21.2646	24.6278	17.9483	17.0057	23.7737	22.6773	19.3407	164.424
204	10.6824	4.0749	9.2896	5.8512	2.6159	12.9011	10.9342	12.2748	39.826	32.6492	88.2505	42.6285	64.2486	40.1796	54.3614	100.572	91.0655	74.1773	81.3566	64.1226	70.0962	6.50507			204	29.4384	34.7929	38.4963	35.5865	22.3571	28.3001	26.3739	20.633	17.3115	10.7413	59.3223	20.9189	14.5705	19.0603	18.5551	16.425	21.204	24.6093	18.6021	17.2523	23.3735	22.8733	19.2071	161.033
203	10.3179	4.1117	9.014	6.3715	2.3163	12.8219	11.0805	11.8843	38.673	33.1736	85.2392	43.0135	62.3425	43.7524	48.1354	99.9543	92.2839	71.8175	79.0013	65.1525	69.0693	6.39369			203	29.6991	34.5929	37.9902	35.1679	21.877	28.0664	25.8512	21.3658	17.8656	11.6405	59.12	20.5168	14.9705	19.5597	18.4436	16.5339	21.3275	25.7979	19.022	17.5559	22.9621	22.8999	19.346	162.459
202	8.4051	4.2282	9.6597	7.5139	2.5111	12.7952	10.7937	12.2144	37.5001	33.0765	69.437	44.2322	66.8083	51.5972	52.1836	99.7462	89.8953	73.8123	76.6053	64.9618	68.9279	5.46024			202	30.681	34.0714	36.8248	35.0977	21.5886	28.101	24.9397	21.372	18.6304	11.8252	59.896	20.3486	15.2859	19.9397	18.8824	16.5857	21.3124	26.9699	19.1059	18.3425	22.6343	22.2961	19.4616	167.83
201	8.0006	4.138	10.31	8.107	2.5952	12.7473	10.9292	12.0883	37.7056	32.5929	66.0953	43.2886	71.3059	55.67	53.9313	99.3727	91.0238	73.0503	77.0251	64.0121	69.4775	5.36506			201	31.1308	34.2262	36.5208	35.114	21.3347	29.0318	24.2669	20.9526	18.3316	10.9991	60.9486	20.1499	14.9833	19.6728	18.7757	16.3267	21.0256	25.9067	18.9121	19.492	22.9588	21.9595	19.9359	170.291
200	8.2952	4.011	9.9197	7.8606	2.6865	12.7187	10.918	11.3526	37.6391	32.2125	68.5291	41.96	68.6065	53.9779	55.8286	99.1498	90.9305	68.6044	76.8892	63.265	68.7741	5.39075			200	30.6953	34.575	36.9412	35.109	21.5066	29.8382	24.3149	20.8652	17.5517	10.7758	60.2052	19.9654	14.5603	19.2755	18.9939	16.0505	20.7634	23.9407	18.9793	19.6906	23.1371	22.0554	20.4059	167.909
199	8.7432	4.1612	10.7206	7.4176	2.5803	13.0337	11.1034	10.9186	38.3062	32.1413	72.2302	43.5313	74.1457	50.9359	53.6216	101.605	92.4746	65.9817	78.252	63.1251	69.5904	5.76222			199	30.0287	34.3762	37.136	35.1416	21.463	29.6086	24.7663	20.3383	17.3968	11.3331	61.8062	20.0434	14.5923	19.3469	19.5037	15.8035	20.7075	22.6113	19.8075	20.3436	22.524	22.2023	20.5973	164.262
198	8.669	4.0918	10.376	6.9774	2.6361	12.983	11.2567	10.2513	38.904	32.0152	71.6172	42.8053	71.7623	47.9131	54.7812	101.21	93.7514	61.9492	79.4732	62.8775	68.8141	5.95739			198	29.9847	34.3	36.6716	34.8709	21.1283	29.1812	24.7294	20.0612	18.4852	11.7236	63.1544	20.9148	14.8205	18.9717	19.6777	15.8619	20.9324	22.344	20.3114	20.4589	21.9108	22.6912	20.8854	164.022
197	8.2468	4.0836	9.085	6.9697	2.8672	12.8225	11.7441	10.4366	38.8767	31.7256	68.1293	42.7195	62.8335	47.8602	59.5837	99.959	97.8107	63.069	79.4174	62.3087	68.3691	5.99816			197	29.5148	33.9167	36.1152	34.9436	20.9101	28.5809	24.738	20.4419	19.616	11.7594	63.2293	20.73	14.7949	18.7675	19.31	15.9376	20.6865	22.0078	19.9432	19.0525	21.7224	23.3781	20.6919	161.451
196	7.8598	4.0116	8.6862	7.031	2.7934	12.8335	11.4645	11.958	40.0019	32.287	64.9321	41.9663	60.0754	48.2812	58.0501	100.045	95.4821	72.2629	81.716	63.4113	68.6222	6.00316			196	28.9809	33.281	36.0221	35.4223	20.8915	28.4716	24.567	20.6754	19.038	11.4804	63.7186	20.9272	14.4987	18.2472	19.4449	15.7052	20.6853	21.7308	19.1757	17.6667	21.9142	23.5314	20.1851	158.531
195	7.7289	4.0618	8.8571	7.4226	2.7514	12.9943	11.307	12.4315	40.3937	32.4647	63.8507	42.4915	61.2573	50.9702	57.1773	101.298	94.1703	75.1243	82.5163	63.7603	69.2617	5.94204			195	28.9312	32.5643	36.2243	35.49	21.2143	28.4343	24.2276	20.5618	18.2329	11.4747	60.7833	21.0657	14.0962	17.8364	19.6397	15.3838	20.6002	21.6424	18.593	17.3721	22.9643	23.0948	20.2955	158.259
194	7.6015	4.1325	8.2334	8.0655	2.8426	13.0227	11.4839	11.9625	39.9747	32.6085	62.7983	43.2311	56.9437	55.385	59.0725	101.52	95.6436	72.2901	81.6604	64.0427	69.2587	5.86345			194	28.4565	31.8738	36.3713	35.3596	21.8783	28.7676	24.1488	20.1111	18.2296	12.1909	58.3523	20.62	13.7821	17.4945	19.5037	15.4568	20.5268	21.7221	17.4289	17.3801	23.8785	22.2268	20.5615	155.662
193	7.2916	4.0804	8.2623	8.0754	2.9452	12.7038	11.5286	12.1847	38.5792	33.3512	60.2381	42.686	57.1436	55.453	61.2047	99.0336	96.0159	73.6329	78.8097	65.5013	68.9719	5.69197			193	28.2407	31.5202	36.3333	35.1667	21.9127	29.1079	24.2669	19.3958	18.7718	12.3031	56.9035	20.2126	13.5615	17.2743	19.7132	15.5777	20.296	21.6735	16.9419	17.0194	24.388	21.7604	20.6951	154.482
192	7.114	3.9486	7.9904	7.5955	2.938	12.6254	11.5	12.7971	38.0063	33.3491	58.7709	41.3073	55.2631	52.1575	61.055	98.4225	95.7777	77.3336	77.6394	65.4972	68.3224	5.9081			192	28.3496	32.094	36.0931	35.5501	21.9749	29.166	24.305	18.7029	19.2227	12.4807	55.3076	20.8298	13.5244	17.0357	19.5944	15.6906	19.7855	21.8571	16.8863	16.8676	25.1906	21.6038	20.5405	155.077
191	7.2313	4.006	8.7395	7.1765	2.94	12.6108	11.5201	12.207	39.0778	33.2912	59.7399	41.9077	60.444	49.2803	61.0966	98.3087	95.9451	73.7676	79.8282	65.3835	68.5702	5.85047			191	28.4413	32.9274	35.7892	35.9185	22.504	28.8271	24.4908	18.5743	19.0141	12.5874	52.4968	21.6521	13.659	16.8204	18.8652	15.5007	19.8217	21.7794	17.0039	16.6324	25.3891	21.5953	20.613	155.579
190	7.2892	4.1692	9.4361	6.8535	3.0143	12.5226	12.4703	11.6975	41.0878	33.1456	60.2183	43.615	65.2618	47.0623	62.6406	97.6211	103.859	70.6887	83.9342	65.0976	69.9998	6.25621			190	28.7182	33.3893	35.9755	35.9987	22.7275	28.9474	24.7011	19.4207	19.3801	13.1375	51.3969	20.0361	13.3013	16.6298	18.5159	15.4821	19.6014	21.5141	17.3889	16.7192	25.3902	22.1938	20.6951	157.094
189	6.8175	4.4995	9.0101	6.8707	3.1446	12.385	12.2131	10.5673	40.2472	32.439	56.3214	47.0703	62.3155	47.1804	65.3484	96.5484	101.717	63.8588	82.2171	63.7098	68.6287	5.99333			189	29.0191	33.5738	35.7855	36.3609	22.4656	29.5284	24.6482	20.3009	19.216	12.4251	51.8069	19.3911	13.3167	17.0111	18.1961	15.8778	19.8555	21.3926	16.7791	16.6256	26.0334	22.1416	20.7739	158.74
188	6.3842	4.7491	9.0623	7.4826	3.0921	12.7933	12.0461	10.334	39.656	32.0326	52.7418	49.6815	62.6765	51.3823	64.2574	99.7313	100.326	62.449	81.0094	62.9116	68.7167	5.92503			188	28.2856	33.6952	35.8272	36.1591	22.4947	30.0526	24.5781	20.4295	18.4527	11.7602	53.5836	19.7973	13.2244	17.2546	18.2034	15.5525	20.4545	20.8931	16.7584	16.4806	25.9554	21.8775	20.7455	154.727
187	6.361	4.4876	8.421	7.7792	3.3838	12.519	12.0787	10.6221	40.5501	31.9614	52.5501	46.9459	58.2412	53.419	70.3193	97.593	100.597	64.19	82.8358	62.7718	68.9463	5.95029			187	27.2636	33.5869	36.174	35.7456	22.6032	30.7026	24.583	19.9813	17.59	11.9369	54.5732	19.5141	13.1833	16.8364	17.9828	15.4462	21.1026	20.8105	16.5698	16.1918	25.0881	21.6741	20.8633	149.137
186	6.6114	4.3341	8.5538	8.1305	3.2278	12.4549	11.8754	10.2657	40.4215	32.334	54.6187	45.3401	59.1597	55.8313	67.0774	97.0933	98.9042	62.0362	82.5731	63.5036	68.6138	5.75953			186	26.9341	33.5607	36.5564	35.6917	22.8743	31.2628	24.8585	20.0737	17.5752	11.4891	52.64	19.6938	13.0679	15.9877	18.2022	15.0571	21.3368	20.7969	16.2649	16.2374	24.7135	21.4963	21.3796	147.334
185	6.6996	4.1388	9.6938	8.1918	3.057	12.728	11.9937	10.4077	39.6064	33.7644	55.3474	43.297	67.0441	56.2523	63.528	99.2223	99.8895	62.8943	80.908	66.3129	69.4696	5.86416			185	27.6628	33.4488	36.6985	36.0977	22.7249	31.0844	26.2386	19.9588	17.5675	10.1907	53.6867	20.6923	12.8603	15.3862	18.2341	15.1607	21.1434	21.1098	16.4109	16.2146	24.1873	21.6731	21.8107	151.32
184	7.0381	4.3172	9.0443	7.405	3.0365	12.738	12.4815	10.6078	39.2662	33.3859	58.1438	45.1633	62.5521	50.8494	63.102	99.3003	103.952	64.1036	80.2131	65.5695	69.2949	6.13932			184	27.6953	33.3024	36.3125	35.5063	22.0132	30.1632	27.6925	20.0462	17.9781	10.6031	52.7397	20.4158	12.9423	14.8143	18.3554	14.9748	20.9056	21.2138	16.5181	16.3881	23.9498	21.9542	21.8128	151.498
183	7.2527	4.3893	8.8396	6.3686	2.9193	12.5241	12.7601	10.1668	39.9315	32.8765	59.9167	45.9175	61.1363	43.7325	60.6664	97.6328	106.272	61.4386	81.5722	64.569	68.2855	6.51824			183	28.1862	32.9726	35.6483	34.9875	21.0926	29.3582	28.1943	20.2497	18.1745	11.3192	52.5659	19.2551	13.2269	14.6802	18.0956	14.66	20.9977	21.2206	16.3411	16.661	23.9197	21.9691	21.7687	154.183
182	7.6517	4.3992	9.0157	6.0095	3.2171	12.2207	12.2901	9.9863	38.8828	33.1399	63.213	46.0211	62.3543	41.2666	66.8551	95.2676	102.358	60.3478	79.4299	65.0864	68.22	6.12377			182	27.8338	32.3917	35.3002	35.0025	20.586	29.0111	27.5941	20.1024	18.5686	11.151	52.7934	19.1203	13.7628	14.6839	17.5625	14.5219	20.2751	21.1234	16.7041	16.3607	23.2018	22.5325	21.8465	152.256
181	7.892	4.2823	8.7472	5.825	3.2875	12.1079	12.3839	10.0323	37.2595	32.2775	65.1982	44.7982	60.4973	39.9997	68.3181	94.3882	103.139	60.6258	76.1138	63.3926	67.6471	6.19847			181	27.4604	32.0083	35.2524	34.9937	20.4841	28.545	26.476	19.9301	19.2792	10.9706	51.9024	19.9947	13.8833	15.0308	17.1679	14.1952	19.8322	21.3353	16.6163	15.6895	22.7759	23.2599	21.7319	150.213
180	7.4671	4.255	7.9093	5.7633	3.1703	12.0461	12.7483	10.3463	37.0383	32.7267	61.6879	44.5126	54.7022	39.576	65.8825	93.9065	106.174	62.5233	75.6619	64.2748	66.8902	6.49736			180	27.297	32.5893	35.8591	34.6842	20.791	28.0636	25.4563	19.4732	19.6439	12.3164	50.1233	20.2559	13.5859	15.1181	17.1801	14.3161	20.049	21.5967	16.363	15.9406	22.1115	23.5218	21.4921	149.319
179	7.0152	4.1833	7.231	5.4576	3.0921	12.2805	12.4526	10.5082	37.4488	33.2496	57.9547	43.7625	50.0109	37.4768	64.2574	95.7338	103.711	63.5017	76.5005	65.3018	65.8211	6.71186			179	27.3945	33.2762	36.4767	34.01	21.2831	27.3292	25.738	19.0424	20.3011	12.4909	50.65	19.9147	13.8795	15.3075	17.0686	14.4515	20.0431	21.9086	15.9677	15.9886	21.3913	23.4494	21.4522	149.853
178	6.4923	4.3151	7.7377	5.3523	3.1424	12.7017	11.7439	10.561	38.3579	33.382	53.6348	45.1413	53.5154	36.7537	65.3027	99.0173	97.809	63.8207	78.3576	65.5618	65.8914	6.54826			178	26.7507	32.369	37.1887	33.6378	21.4815	26.9834	26.1931	19.4906	20.7849	10.9806	51.7102	19.8225	13.9808	15.0923	16.7806	15.0159	20.1643	22.3013	15.9819	15.9361	21.272	23.3845	21.3375	146.331
177	5.922	4.4997	8.4034	5.8519	3.032	12.8653	11.599	11.9257	38.3204	33.0876	48.9234	47.0724	58.1195	40.1844	63.0085	100.293	96.6022	72.0677	78.281	64.9836	66.9535	6.39394			177	26.5158	31.6083	38.2243	33.2068	21.0265	26.899	26.2177	20.2722	21.2223	10.5707	52.2635	20.6744	13.9885	14.7146	16.587	15.3825	19.9767	22.8056	15.7455	16.3345	21.0981	22.656	20.6961	145.046
176	5.4904	4.5073	9.4649	6.3974	2.6883	12.6095	11.5842	12.6402	38.7916	32.8314	45.3578	47.1519	65.461	43.9303	55.866	98.2985	96.479	76.3855	79.2436	64.4805	67.2654	6.33607			176	26.5482	31.15	38.1103	33.5526	20.4894	26.8271	25.4797	20.9625	20.0174	10.5233	51.5617	20.9068	14.1064	15.0627	16.7243	15.5578	19.2879	22.8309	15.6693	16.4623	20.6934	22.5538	19.9138	145.223
175	5.3331	4.5804	9.2693	6.2449	2.5202	12.3135	11.5637	11.9036	40.3909	32.7851	44.0583	47.9167	64.1082	42.8831	52.3727	95.991	96.3082	71.9342	82.5106	64.3895	66.2473	6.37701			175	26.1041	31.4369	37.8922	33.3822	20.2474	26.704	24.139	21.201	19.3962	11.0704	50.0281	20.3752	14.2103	15.5351	16.8137	16.0465	18.8438	22.5316	15.4315	16.5947	20.5006	22.2801	19.6435	142.794
174	5.519	4.4708	8.4509	5.9853	2.733	12.228	11.5378	11.4211	39.9644	32.1806	45.5941	46.7701	58.448	41.1005	56.7949	95.3245	96.0925	69.0184	81.6394	63.2023	65.3985	6.29933			174	25.2674	31.8381	38.0882	32.7644	20.1653	26.2974	23.7921	21.3608	18.9703	11.3611	51.7823	19.4176	14.5974	15.8881	16.6998	16.3639	18.7797	22.2148	15.2132	16.8664	20.5998	21.7827	19.7981	138.217
173	5.6993	4.4972	7.9969	6.0381	2.5935	12.1628	11.7463	10.8358	38.7677	32.6327	47.0836	47.0463	55.308	41.463	53.8959	94.8162	97.829	65.4814	79.1947	64.0902	64.6209	6.3091			173	24.2741	31.6869	38.1152	32.698	20.2778	25.9862	24.2497	20.9438	18.5455	10.6765	52.4078	18.9363	14.8769	15.9889	16.3958	16.4077	18.5501	21.8047	15.3269	16.4121	20.8473	20.9212	20.4774	132.784
172	5.8057	4.6324	8.0322	6.3152	2.5583	12.0849	12.464	10.4695	38.1514	32.7968	47.9626	48.4606	55.5522	43.3658	53.1644	94.2089	103.806	63.2678	77.9358	64.4125	65.2137	6.48976			172	23.7956	31.6214	36.5147	33.0201	20.6495	25.6349	25.0431	20.5356	18.2505	10.5493	52.205	18.9118	14.8692	15.695	16.413	16.6454	18.2657	21.24	15.3721	15.9509	20.8618	20.524	20.8969	130.166
171	5.8467	4.7432	9.6973	6.5597	2.7756	12.1658	12.0748	10.7297	38.5164	34.8469	48.3013	49.6198	67.0683	45.0448	57.6802	94.8396	100.565	64.8402	78.6814	68.4389	67.5079	6.02114			171	24.0745	32.194	34.8223	33.3008	20.6508	25.9004	25.2817	20.7166	18.1541	11.1642	52.2782	18.8502	14.7423	15.2977	16.538	16.7185	18.5361	20.9572	15.4522	15.7911	20.9041	20.7891	21.0715	131.692
170	5.6927	4.933	9.4414	6.457	3.2055	12.2662	11.8713	11.0718	38.9951	34.273	47.0291	51.6053	65.2985	44.3396	66.614	95.6223	98.8701	66.9075	79.6593	67.3118	68.3257	5.89736			170	24.0735	32.1821	34.0306	33.3784	21.045	26.2725	25.23	20.9825	17.8017	12.1528	52.3956	19.351	14.5718	15.0148	16.4498	16.8446	18.296	20.5296	15.4548	16.2557	21.019	20.9297	20.7371	131.686
169	5.8021	4.7368	7.8312	6.5019	3.7948	12.684	12.18	11.3004	39.9529	33.9741	47.9329	49.5528	54.162	44.6479	78.8603	98.8793	101.441	68.289	81.6159	66.7247	69.2106	6.5337			169	23.7431	32.5167	34.0368	33.1767	21.0542	26.6155	25.2165	21.2984	17.6002	13.0874	53.3533	19.2029	14.3756	14.4736	16.56	16.8367	18.0455	20.3897	15.2054	16.5582	21.2921	21.2503	20.3754	129.879
168	6.3553	4.3993	7.9691	7.2101	3.7399	12.8034	12.6096	11.2812	39.4796	34.4888	52.503	46.0221	55.1158	49.511	77.7195	99.8101	105.019	68.173	80.649	67.7356	70.2258	6.51352			168	22.7908	31.8524	34.1409	33.5652	20.8492	26.8645	25.0381	21.5306	18.3606	12.117	52.198	18.9479	14.6846	14.3481	16.7169	17.1076	18.3392	20.3022	14.8863	16.5422	21.573	22.0138	20.6456	124.67
167	6.6735	4.4555	7.6683	7.5805	3.0588	12.9013	12.8234	11.1689	39.0308	34.8003	55.1318	46.6101	53.0354	52.0545	63.5654	100.573	106.8	67.4943	79.7322	68.3474	69.3344	6.50438			167	21.957	31.0369	33.9277	34.1917	20.877	26.4924	24.3124	21.4869	18.2229	11.0347	50.0407	18.9491	15.1974	14.3567	16.9179	16.7238	18.3578	20.2896	14.8863	16.6119	21.2297	22.3099	20.6909	120.109
166	7.1056	4.5702	7.1939	7.6468	2.9949	12.9031	12.5012	11.0584	39.0283	33.7607	58.7015	47.81	49.7543	52.5098	62.2375	100.587	104.116	66.8266	79.7271	66.3056	68.8576	6.32534			166	21.8443	31.4583	33.8272	34.1892	20.9259	26.1535	24.2608	21.226	18.2856	11.1973	51.331	19.4416	15.0154	14.2386	17.2782	16.7915	18.1072	20.1905	15.0284	17.0582	21.2464	21.8285	20.9506	119.492
165	6.7945	4.6116	7.5816	6.9918	3.0287	12.4699	11.929	11.5041	39.609	33.1678	56.1314	48.2431	52.4358	48.012	62.9399	97.2103	99.3506	69.52	80.9134	65.1412	67.9897	5.97394			165	21.7393	32.0071	33.9179	33.3521	20.9458	26.3043	24.8352	20.9338	18.0662	10.8481	50.9734	20.7209	15.3808	14.1574	16.9657	16.8552	17.8648	20.0904	15.3928	16.7192	21.2475	21.3227	21.0705	118.918
164	6.0912	4.6973	7.9346	6.0102	2.9201	12.0324	11.7151	12.1225	40.9125	33.9512	50.3212	49.1396	54.8772	41.2714	60.6831	93.7997	97.5692	73.257	83.5761	66.6797	67.1174	6.15773			164	22.0382	31.6512	34.25	33.0865	20.7262	26.9599	24.8524	20.6217	17.6551	10.6416	50.2983	20.6152	15.5872	14.0972	16.6005	16.8101	18.0291	20.0068	15.1912	15.8082	21.1906	21.5815	20.7066	120.553
163	5.6233	4.7683	8.2577	6.0424	2.6285	11.8247	12.2083	12.0732	41.8907	34.7256	46.4558	49.8823	57.1118	41.4926	54.6233	92.1805	101.677	72.9591	85.5744	68.2007	67.0157	6.52786			163	22.1137	29.8798	33.7047	33.2143	20.4167	27.1342	24.5781	21.0474	17.6046	11.2455	52.2137	19.4601	15.6526	14.6335	16.1887	16.6733	18.3695	20.1176	15.4432	15.2671	21.2375	21.1459	20.4143	120.966
162	5.4364	4.87	8.2347	6.0226	2.6888	12.4732	11.8357	11.6681	42.4071	34.1161	44.9117	50.9462	56.9527	41.3566	55.8764	97.236	98.5736	70.511	86.6293	67.0036	66.9997	6.61364			162	21.6476	29.6119	32.7574	33.1228	20.168	27.1231	24.9164	21.839	17.5437	11.278	51.3808	18.8688	15.4346	14.8708	16.2586	16.8433	18.845	20.0826	15.4121	15.3185	21.7871	20.5016	20.6425	118.416
161	5.3352	4.9072	8.2758	5.4495	2.662	13.3233	11.4684	12.5948	42.753	33.9825	44.0757	51.3354	57.237	37.4212	55.3194	103.863	95.5145	76.1111	87.3359	66.7412	67.4954	7.10532			161	21.4814	30.3917	32.4375	32.6591	19.9259	27.6528	25.5843	23.3096	17.9235	11.4883	51.1131	18.514	15.0449	14.5191	16.3076	16.7158	19.0466	20.035	15.2649	15.4292	22.252	20.0799	20.7823	117.507
160	5.4829	5.0473	8.3655	5.1167	2.5498	12.0643	11.5618	13.4357	40.3131	34.67	45.2959	52.801	57.8573	35.1359	52.9878	94.0484	96.2924	81.1927	82.3517	68.0915	66.6055	6.66195			160	21.7096	31.594	32.3186	31.9073	20	27.9474	25.4686	25.9413	17.6408	11.1005	50.171	17.7805	14.9731	14.3641	16.0478	16.2683	18.9534	19.931	15.2222	15.5879	22.2664	19.9968	20.0137	118.755
159	5.4842	5.2552	7.9126	5.4873	2.6031	11.5219	12.0206	12.1208	39.8392	34.3669	45.3066	54.9759	54.725	37.6807	54.0954	89.82	100.114	73.2467	81.3836	67.4962	65.8844	6.36219			159	22.1414	31.0786	32.6581	31.2155	20.5754	27.852	25.2435	28.4032	16.7773	11.1929	50.1817	17.4158	15.4038	14.5572	16.1005	16.5246	18.9382	19.6978	14.7481	15.734	21.8384	20.3184	19.2955	121.117
158	5.4054	5.3169	8.0015	6.0516	2.7255	11.8191	12.2071	10.9164	39.6215	33.9693	44.6556	55.6214	55.3399	41.5557	56.639	92.1369	101.667	65.9685	80.9389	66.7153	66.1238	6.2724			158	22.3906	29.9702	32.6691	31.3496	20.5899	27.7552	25.0086	29.5543	16.7758	11.2954	51.6095	17.4466	15.4808	14.9852	16.2181	16.5857	18.9231	19.4441	14.5026	15.7957	21.4504	20.5921	18.6109	122.48
157	5.4153	5.5933	8.2067	5.9089	2.6402	12.0376	12.3418	11.0506	40.9535	33.7641	44.7374	58.5129	56.7591	40.5758	54.8664	93.8402	102.789	66.7794	83.6599	66.3123	66.8832	6.49543			157	21.958	29.7024	32.5245	31.7118	20.7315	27.6183	24.1156	28.1099	16.2912	12.1477	50.9555	18.3508	15.7923	15.2042	16.4571	16.741	19.3357	19.5151	14.8398	15.4715	21.3857	20.1491	18.4059	120.114
156	5.5097	5.3573	8.0801	6.2156	2.633	12.1998	12.6448	10.6569	40.8668	33.4967	45.5173	56.044	55.8835	42.6819	54.7168	95.1047	105.312	64.4003	83.4828	65.7871	66.893	6.65404			156	21.8758	29.5643	32.0282	31.6291	21.0397	27.231	23.0184	25.819	16.4037	12.3864	48.1817	18.0367	15.8833	14.8315	16.5061	17.1036	19.4499	19.7532	14.5465	15.5514	21.0892	19.8711	18.4522	119.664
155	5.6805	5.2531	7.785	6.4417	2.7901	12.4885	12.7383	10.272	41.9416	33.9975	46.9283	54.9539	53.8425	44.2345	57.9815	97.3553	106.091	62.0743	85.6784	66.7707	67.591	6.78229			155	22.5272	29.569	31.4547	30.995	20.6984	26.8382	21.8795	24.176	16.789	12.3934	47.1296	17.5092	16.2679	14.7552	16.0882	17.0199	18.5793	20.1011	13.8889	15.8333	20.8863	19.9659	18.5552	123.228
154	5.5203	5.3438	7.8449	6.6012	2.8342	12.4878	12.7846	10.186	42.8609	34.7666	45.6048	55.9028	54.2568	45.3298	58.898	97.3498	106.477	61.5546	87.5563	68.2812	68.1211	6.83075			154	22.6266	29.619	30.69	30.515	19.9815	26.704	20.9889	23.6442	17.425	12.2974	49.8869	17.2282	16.5282	14.599	15.9081	16.8752	18.38	20.381	14.2222	15.7945	21.1249	19.6486	18.6677	123.771
153	5.4698	5.513	8.083	6.705	2.8855	12.2841	12.9428	9.9976	42.1357	35.3305	45.1876	57.6728	55.9035	46.0426	59.964	95.7618	107.794	60.4161	86.0749	69.3887	68.4206	6.71545			153	22.4986	30.2571	30.5711	30.401	19.5754	26.6404	20.4219	23.3346	17.607	11.9866	52.833	17.7987	16.4244	14.5941	15.9853	16.8659	17.9604	20.1866	14.6912	15.4498	21.3958	19.6667	19.02	123.071
152	5.5409	5.7164	8.313	6.6901	2.8443	12.5552	12.9533	9.8228	42.7296	34.1708	45.775	59.8006	57.4942	45.9402	59.1078	97.8752	107.882	59.3598	87.2881	67.111	68.7634	6.8003			152	22.3916	30.0393	31.0233	31.1466	19.3929	26.9585	20.2017	22.784	17.2946	11.4375	53.3944	18.2067	16.4423	14.4588	16.1691	16.7092	17.2809	20.0777	14.77	14.984	21.1093	20.1651	19.5531	122.486
151	5.8327	5.8069	7.7302	5.9213	2.7778	12.6611	12.7064	9.9081	42.8082	34.1187	48.1857	60.7474	53.4635	40.661	57.7259	98.7008	105.825	59.8752	87.4487	67.0087	67.9642	6.93463			151	22.4279	29.5774	31.3272	31.1779	19.3876	27.0387	20.3579	22.4944	16.776	11.3911	53.0133	18.0692	16.2013	14.326	15.9865	16.9947	17.0431	20.0457	14.6266	14.8322	20.7938	19.9446	19.7298	122.685
150	5.8752	5.9093	7.49	5.4625	2.5262	12.4098	12.4587	10.279	44.088	34.1836	48.5368	61.8186	51.8022	37.5104	52.4974	96.7417	103.762	62.1166	90.0631	67.1362	67.1985	7.04752			150	21.4413	29.2298	31.2733	30.396	19.6217	27.1217	20.1279	22.7665	16.6346	11.4505	52.5189	18.0632	16.9346	14.3801	16.1654	17.4515	16.8974	19.7901	14.3941	14.7751	20.7135	19.6219	20.0431	117.288
149	5.9227	5.9887	7.2736	5.9908	2.6123	12.2487	12.2212	10.6218	44.7091	34.2796	48.9292	62.6492	50.3056	41.1382	54.2866	95.4859	101.784	64.1882	91.3318	67.3247	67.7424	6.72522			149	20.4585	30.1429	31.0723	29.6504	19.2778	27.5809	19.6937	23.6979	16.4335	11.4543	51.0631	19.7263	18.1205	14.5474	16.0147	17.0877	16.9604	19.4694	14.0336	14.8002	20.1204	19.3514	20.2408	111.912
148	5.869	5.642	7.1546	6.0703	2.726	12.6462	12.2043	10.4044	43.5713	34.9263	48.4856	59.0223	49.4825	41.6841	56.6494	98.5846	101.643	62.8744	89.0075	68.5948	67.6029	6.79815			148	20.1356	30.6917	30.6409	28.9737	19.5926	27.9751	19.4871	24.7253	16.5784	12.0663	50.6189	20.4459	18.7833	14.5437	15.9314	16.745	17.1469	19.4859	13.6395	14.6518	20.252	19.2481	20.0473	110.145
147	5.8788	5.4399	7.4253	6.258	3.2349	12.2232	12.6965	10.0442	43.5296	34.6691	48.5665	56.9081	51.3548	42.9731	67.225	95.2871	105.743	60.6977	88.9224	68.0897	68.5767	6.71777			147	20.2139	30.2905	30.5392	28.7744	20.4683	28.3402	19.818	25.7054	16.7215	12.463	47.6859	19.9854	18.9026	14.5683	15.9522	16.6853	17.5571	19.346	14.1641	14.7728	20.5407	19.2002	19.8665	110.574
146	5.9191	5.3199	7.5862	6.3826	3.5054	11.8762	13.244	10.0683	42.0043	34.7268	48.8994	55.6528	52.4676	43.8287	72.8463	92.582	110.303	60.8433	85.8065	68.203	69.1432	6.76209			146	20.1681	29.5905	30.4228	28.7018	21.037	28.3582	19.7872	27.1498	16.1177	12.3032	44.98	19.0882	18.9872	14.492	15.6446	16.6082	17.7704	19.0603	14.5724	14.4532	20.5072	19.5229	19.5563	110.323
145	6.5775	5.4889	7.9487	6.0373	2.9632	11.9087	13.5181	9.9773	42.1513	35.3403	54.3387	57.4207	54.9747	41.4575	61.5787	92.8354	112.585	60.2934	86.1068	69.4079	69.0999	6.82783			145	20.0019	29.1774	30.7292	28.5251	20.8439	28.3873	19.5117	26.8914	15.9616	11.6024	44.3805	18.4828	18.3821	14.4625	15.9363	16.17	17.5641	18.7172	14.8437	14.6416	20.4838	19.6251	19.3186	109.414
144	7.2919	5.4127	8.6599	5.8249	2.6752	11.968	14.0116	9.9646	42.8193	34.4705	60.2406	56.6236	59.8935	39.999	55.5938	93.2976	116.696	60.2167	87.4714	67.6996	69.7731	7.15923			144	19.6886	29.0631	30.8125	28.5464	20.668	28.1328	19.5633	25.7253	16.2782	11.4238	44.9696	17.6271	17.8462	14.5289	15.9314	15.7092	17.1678	18.6113	15.0103	14.9041	20.3735	19.9116	19.6698	107.7
143	7.1181	5.2296	9.386	5.8476	2.8436	11.8632	13.4576	10.1583	44.0722	34.5645	58.8047	54.7081	64.9153	40.1549	59.0933	92.4807	112.082	61.3872	90.0308	67.8843	70.1541	6.79101			143	19.1777	28.6679	30.2377	28.8985	20.664	28.2739	19.1021	24.2447	15.8958	11.5499	47.7462	17.5056	17.3064	14.6667	15.8578	15.591	16.9184	18.5141	14.7222	14.9897	20.2419	21.0692	19.7855	104.905
142	7.4905	4.8533	8.3158	5.9038	2.9576	11.6091	13.782	9.9398	44.699	35.2862	61.8813	50.7715	57.5136	40.5408	61.4624	90.4998	114.783	60.0668	91.3112	69.3017	69.8132	7.07975			142	19.5798	28.0452	29.3578	29.2005	20.8796	28.7248	18.6913	23.5905	15.1453	11.8506	47.8785	18.091	17.5615	14.6002	15.7316	16.1248	16.5548	18.1769	13.9109	14.3813	20.408	22.0607	19.6025	107.105
141	7.7628	4.7283	8.6874	6.3978	3.1657	11.8524	15.4645	9.5664	43.6916	35.5079	64.1308	49.4639	60.0837	43.933	65.7869	92.3965	128.796	57.8103	89.2533	69.7371	72.1392	7.94699			141	19.4995	28.0607	28.6838	28.9662	20.2725	28.8202	18.7442	23.9338	15.7748	11.3177	45.6489	19.0962	17.1436	14.5424	15.7708	16.4529	16.345	18.5219	13.6809	14.6256	20.4738	22.5793	18.8864	106.666
140	7.5319	4.7276	9.3332	6.6035	3.0545	11.8006	15.7344	9.4648	41.0509	35.7055	62.2233	49.4566	64.5501	45.3456	63.476	91.9927	131.044	57.1963	83.8589	70.1252	71.9269	7.95232			140	19.7507	28.4333	28.2672	28.9236	19.7976	28.9613	18.5904	24.0337	16.0613	11.3948	45.7173	18.4301	17.15	14.3948	16.0074	16.2616	16.5839	18.4976	13.8114	14.411	20.3222	22.5996	18.4164	108.04
139	6.7648	4.3936	9.0135	6.7853	3.2464	11.678	16.5416	9.8098	39.8564	33.5175	55.886	45.9625	62.339	46.594	67.464	91.0369	137.767	59.2812	81.4187	65.828	71.3577	8.6082			139	19.9866	28.9607	28.4681	28.7281	19.6389	28.5201	18.5953	23.9688	16.8363	11.2045	47.0402	18.5158	17.2	14.5018	16.2549	16.6069	16.9487	18.2157	14.2016	13.9749	20.5128	22.4047	18.5773	109.33
138	6.4168	4.7042	8.6716	6.9709	3.039	11.6073	17.8063	9.8761	39.0998	33.5061	53.0111	49.2118	59.9744	47.8685	63.1539	90.4858	148.3	59.6819	79.8732	65.8056	71.7366	9.48675			138	19.8329	28.1464	29.1091	28.8271	19.5357	28.2766	19.032	24.4582	17.2054	10.974	46.8615	19.1419	16.7333	14.8032	16.4694	16.822	17.2902	17.8095	14.1938	14.0274	20.903	22.5719	18.4711	108.489
137	6.5307	4.8655	8.9001	6.972	2.8799	11.8279	16.4564	9.879	40.2182	33.1536	53.9521	50.8992	61.5547	47.876	59.8477	92.2055	137.057	59.6994	82.1578	65.1133	71.0363	8.52645			137	19.4308	27.3214	29.413	28.9311	19.5542	28.2434	19.1697	25.3645	16.8242	10.9206	46.6832	18.5168	16.7897	14.8044	16.7157	17.1009	17.3904	17.9835	13.9302	13.9053	20.9275	22.4941	18.4774	106.29
136	6.4977	4.8805	7.9839	7.045	2.8548	11.6971	15.3472	9.7994	41.2875	34.2033	53.6794	51.0561	55.2181	48.3773	59.326	91.1858	127.819	59.2184	84.3422	67.1749	69.7397	7.85023			136	18.744	26.5083	29.511	29.1065	19.6825	27.852	19.2435	26.0649	17.7103	10.703	46.3383	17.7472	16.7641	14.8487	16.6593	17.1248	17.1492	18.4558	13.668	13.5034	20.7603	22.7401	18.1861	102.533
135	6.5524	4.9147	7.4695	7.7088	2.7526	11.5727	14.5628	9.7331	40.7318	36.0752	54.1313	51.4139	51.6604	52.9356	57.2022	90.216	121.286	58.8177	83.207	70.8512	69.1722	7.24253			135	18.6323	25.8536	29.4522	28.8709	19.3095	27.6777	19.4293	26.4856	17.2745	10.7218	45.0652	17.5124	16.891	14.9483	16.6225	16.7092	17.1375	18.5034	13.6783	13.4201	20.5574	22.2684	17.7129	101.922
134	6.687	5.6913	7.4515	9.0723	2.7467	11.4502	14.4542	9.7508	41.7124	36.8018	55.2433	59.5381	51.536	62.2986	57.0796	89.2611	120.382	58.9247	85.2102	72.2783	71.1751	6.78977			134	18.914	25.8286	29.2635	28.2431	18.619	27.9253	19.7134	26.7129	16.693	11.6911	42.9813	17.622	17.3526	14.8831	16.4988	16.243	17.3543	18.4577	14.2351	13.3505	20.4214	21.0735	17.898	103.463
133	6.9445	6.0545	8.1792	9.445	2.8129	11.3064	13.6379	10.6509	41.56	35.2978	57.3706	63.3376	56.5689	64.8579	58.4553	88.1401	113.583	64.364	84.8989	69.3244	72.0901	5.7572			133	19.3333	26.1298	29.0613	28.1015	18.2209	27.9184	19.8758	26.1149	16.8981	12.9968	42.5756	17.1491	17.5487	15.0701	16.5551	16.5432	17.366	18.171	14.6292	12.8801	20.2419	20.2332	18.3481	105.757
132	6.9154	5.5142	8.5862	9.2357	2.9337	11.0978	13.3215	11.6087	40.5843	35.0978	57.1302	57.6854	59.3838	63.4206	60.9657	86.5139	110.948	70.1521	82.9057	68.9316	71.8037	5.41555			132	19.3066	26.3595	29.0233	27.2594	18.5185	27.7828	19.7073	25.5081	16.7637	13.3881	43.7371	17.5644	17.9013	15.3715	16.9154	16.7171	17.2529	18.0301	14.301	12.9498	20.1327	19.7519	18.1325	105.61
131	6.9608	5.1371	7.9267	9.0543	2.9326	11.0027	13.3117	11.3365	38.8903	35.2278	57.5052	53.7404	54.8225	62.175	60.9428	85.7726	110.866	68.5071	79.4452	69.187	70.2964	5.58189			131	19.0439	25.9226	29.0049	26.4837	19.287	28.195	19.1968	25.5531	16.0297	13.2197	43.9743	18.1635	17.8987	15.4994	16.8873	16.8911	17.1702	17.9524	14.1718	12.3927	20.0713	19.688	17.98	104.173
130	6.976	4.9767	8.8243	9.6664	2.7986	11.0342	12.8349	11.4371	39.0454	34.5304	57.6308	52.0625	61.0305	66.3782	58.1581	86.0181	106.895	69.1151	79.762	67.8173	70.4868	5.19067			130	18.8472	25.219	28.7047	26.3296	19.8849	28.3596	19.0271	25.4282	15.8055	13.5334	44.6806	17.7303	18.5269	15.3186	17.1176	16.8831	17.7925	17.8552	14.4044	12.0959	19.7492	19.6092	17.7613	103.097
129	6.8979	4.9865	9.7093	11.8383	2.6369	11.2106	12.7552	12.2415	39.9234	33.9123	56.9856	52.165	67.1513	81.2924	54.7978	87.3933	106.232	73.9761	81.5556	66.6033	72.8152	5.32404			129	18.6495	24.6857	28.4069	26.6654	19.5026	28.0941	18.6494	25.4032	15.3829	13.5914	42.7122	16.8519	19.2795	15.3087	17.0331	16.6534	17.6923	17.5345	14.4755	12.5308	19.4526	19.0682	17.4332	102.016
128	6.2845	5.3038	9.9416	12.9443	2.5489	11.386	12.8501	12.4812	38.9578	34.6389	51.9181	55.4843	68.7579	88.8872	52.9691	88.7606	107.022	75.4246	79.5831	68.0304	73.6837	5.67452			128	18.957	25.1202	27.9657	27.2093	18.3452	27.8658	18.6445	25.8414	15.0202	13.3007	38.472	16.6955	19.1423	15.5867	17.2218	16.8406	16.8147	17.0991	14.0853	12.2249	19.5652	18.9936	17.5804	103.698
127	6.1242	5.3224	10.4426	11.3659	2.4507	11.2899	13.1498	11.6068	38.0073	34.8279	50.5938	55.6789	72.223	78.0485	50.9284	88.0115	109.518	70.1406	77.6414	68.4016	72.1186	5.69338			127	18.6953	26.5417	28.1262	27.5464	17.6746	28.332	18.8844	26.0787	14.8831	13.1192	38.0895	17.1581	18.8859	16.0123	17.5735	16.8552	16.5536	17.0087	13.7584	11.8425	19.4348	19.2716	17.8559	102.267
126	6.1332	4.9922	10.6723	9.0623	2.4213	11.2997	13.1183	11.303	37.4667	35.2144	50.6682	52.2246	73.8116	62.2299	50.3174	88.0879	109.256	68.3047	76.5371	69.1606	70.0598	5.83709			126	18.1939	27.0929	28.3346	27.2945	17.8995	28.2407	18.7306	26.1086	15.1817	13.019	37.7902	17.4908	18.9282	16.4145	16.9669	17.3732	16.5443	16.7765	13.0439	11.8059	18.8183	19.1427	17.5689	99.5238
125	6.035	4.9774	10.2113	8.2311	2.4493	11.1789	13.0652	11.9486	38.209	35.8613	49.8569	52.0698	70.6232	56.5221	50.8993	87.1461	108.813	72.2061	78.0534	70.4312	69.6622	5.90984			125	17.9303	26.6238	27.5748	26.5376	18.3598	28.4716	18.6015	26.3246	15.7969	11.9126	37.5029	17.3726	18.5462	16.599	16.9056	17.5193	16.6026	16.9028	12.8798	11.7911	18.5084	18.8158	17.0683	98.0819
124	5.9403	5.2267	9.8996	7.9701	2.579	11.0945	12.8476	11.8792	37.7041	36.1776	49.0746	54.6778	68.4675	54.7299	53.5946	86.4882	107.001	71.7867	77.022	71.0524	69.3895	5.64519			124	17.7096	25.6821	26.8051	25.9085	18.4352	29.0705	18.6519	26.633	16.6145	12.0682	38.0192	17.5116	18.5205	16.428	17.3407	17.2922	16.5571	16.9096	12.6899	12.0171	18.621	18.7018	16.9632	96.8746
123	6.0237	5.6022	9.8898	8.2379	2.5743	10.7441	13.3461	11.8749	36.3223	37.4825	49.7636	58.606	68.3997	56.5688	53.4969	83.7566	111.153	71.7607	74.1993	73.6152	70.132	5.6873			123	17.2369	24.9833	26.5809	25.6867	17.9603	29.2891	18.2546	26.829	17.4038	11.2805	38.2653	17.7977	18.2064	16.0517	17.364	16.8433	16.366	17.0262	12.6059	11.6895	18.7949	18.8477	16.9474	94.2888
122	6.3663	6.2089	9.5572	9.0814	2.6033	10.4999	12.8386	12.3693	37.2386	38.8778	52.5939	64.9528	66.0994	62.3611	54.0996	81.8529	106.926	74.7484	76.0711	76.3555	71.6061	4.98094			122	16.8252	24.5619	26.3958	25.7368	17.4815	29.2185	17.9791	26.7828	17.4602	11.3265	39.8329	18.721	18.1962	15.8819	17.3284	16.4622	16.5186	17.6016	12.5969	12.024	18.2776	18.6933	16.6583	92.0368
121	6.3498	6.7198	9.4946	9.5037	2.7675	10.6195	12.769	11.9598	38.0588	39.4139	52.4576	70.2974	65.6664	65.2609	57.5119	82.7853	106.347	72.2738	77.7466	77.4084	72.7755	4.75229			121	16.0592	23.5369	25.5895	25.9486	17.4894	29.4302	18.0455	26.1586	16.9114	11.6601	40.0789	18.8363	18.2795	15.5252	17.6348	15.8459	16.9697	17.9942	12.7881	12.6142	17.8896	18.4239	16.5531	87.8466
120	6.5284	6.9568	8.7073	8.7546	2.826	11.0371	13.3056	11.8972	37.7662	36.5393	53.9331	72.7768	60.2213	60.117	58.7276	86.0407	110.816	71.8955	77.1489	71.7627	72.3439	5.28343			120	15.6256	22.95	25.5809	25.5201	17.4563	29.343	18.2448	25.1486	16.1905	11.6679	38.7823	17.3009	18.2051	15.936	17.913	15.8406	17.2145	17.898	13.0181	12.7991	18.0223	18.2929	16.7035	85.4747
119	6.5398	6.8149	7.0449	8.5602	2.5299	10.958	12.9171	11.6509	37.5469	34.7785	54.0272	71.2923	48.7238	58.782	52.5743	85.4241	107.58	70.4071	76.7009	68.3045	69.3816	5.61076			119	15.8997	22.6893	25.587	24.881	17.7262	29.166	18.1144	25.1985	16.5853	11.6854	38.3719	16.3457	18.4154	15.7897	17.8493	15.7822	17.12	17.3703	13.5478	12.476	18.233	18.3546	16.694	86.9741
118	6.4778	6.533	6.3558	8.825	2.3124	10.8927	12.1572	11.5295	38.2469	35.2755	53.515	68.3433	43.9579	60.6004	48.0543	84.915	101.251	69.6735	78.1308	69.2806	67.7722	5.5165			118	15.8367	23.0155	25.1005	23.7043	17.7685	29.1093	18.1562	25.6767	16.4599	11.4776	40.5405	15.7011	18.5859	15.7651	17.6703	16.336	16.8007	16.4169	13.4897	12.4372	18.4849	18.541	16.5804	86.6295
117	6.0666	6.4491	6.3906	9.0661	2.2936	10.7233	11.7318	12.3821	38.1354	35.2686	50.118	67.4656	44.1986	62.256	47.6637	83.5945	97.7083	74.8258	77.9031	69.2671	67.5	5.37758			117	16.1394	23.0202	25.2794	23.3722	17.9392	29.1508	18.2288	26.3208	15.8165	12.275	40.0527	15.8933	18.8141	15.8364	17.375	16.6228	16.5128	16.3576	14.0814	12.2466	18.4872	18.4452	16.6877	88.2853
116	6.1537	6.5823	6.6797	8.1671	2.3416	10.3767	11.8695	12.5875	38.4394	35.7039	50.8375	68.859	46.198	56.0827	48.6612	80.8925	98.8551	76.067	78.5241	70.122	67.5099	5.35705			116	16.4097	22.8369	25.1299	23.604	18.5026	29.3402	18.4649	27.372	16.6794	12.2276	40.0157	16.6763	18.2449	15.9262	17.375	16.6255	16.0594	16.1458	14.1873	12.1929	18.0145	18.5879	17.327	89.7639
115	6.0208	7.7001	6.9803	6.9216	2.2727	10.5698	11.2116	12.017	39.2064	36.2407	49.7396	80.5526	48.277	47.5299	47.2293	82.3978	93.3758	72.6194	80.0909	71.1763	67.2989	5.53211			115	16.9532	22.4881	24.8333	23.8296	18.8995	29.4606	18.6679	28.8439	18.2316	12.3429	40.4962	16.5125	17.9603	16.0295	17.3664	16.8592	16.021	16.2021	13.8372	12.2237	17.4615	18.5559	17.346	92.737
114	5.7368	7.8121	7.1587	6.3449	2.3648	10.5108	11.1448	10.4306	39.3601	37.286	47.3934	81.7243	49.5109	43.5698	49.1433	81.9379	92.8194	63.0327	80.4049	73.2292	66.2766	5.67031			114	17.1203	22.7357	24.5882	24.0376	18.7169	29.7538	18.7811	29.4307	19.1622	12.4148	39.1033	16.4489	18.5	15.9779	17.413	16.6587	16.1364	16.3013	13.3333	12.4737	17.2207	18.345	16.5005	93.651
113	5.4884	6.8435	6.8932	5.9445	2.3688	10.3674	11.2273	10.0108	38.8481	38.0921	45.3413	71.5915	47.6746	40.8203	49.2264	80.82	93.5065	60.4959	79.359	74.8124	64.3648	5.72049			113	16.7584	23.2464	24.3799	24	18.9735	30.249	19.0861	29.2796	18.1868	11.7669	34.714	16.5224	19.1179	16.4982	17.5539	16.4874	15.4988	16.3868	12.9147	12.2797	17.1851	18.065	15.8286	91.6714
112	5.4694	6.5548	6.5925	6.0977	2.3322	10.4526	11.493	11.1818	39.1303	37.2449	45.1843	68.5713	45.595	41.8723	48.4658	81.4842	95.7194	67.5723	79.9355	73.1485	64.7549	5.87001			112	16.4881	22.6119	24.3738	23.6441	19.4511	31.1604	19.2362	29.839	17.2479	11.9042	34.0393	17.0124	18.9654	16.5141	17.4583	16.7955	15.2179	16.1681	12.9199	12.3584	17.204	17.9819	15.6972	90.1928
111	5.4049	6.2712	7.0057	6.3119	2.2687	10.7284	11.9058	11.1159	40.6689	36.5642	44.6515	65.6045	48.4527	43.3432	47.1462	83.6342	99.1574	67.174	83.0785	71.8116	65.4054	6.11582			111	16.4995	22.925	24.5025	23.9023	19.5701	31.9405	18.9262	30.0437	16.8361	11.5898	36.0221	17.2618	18.5359	16.0172	17.701	16.5007	14.6072	16.3188	13.1537	11.8607	17.078	17.4441	15.8297	90.2551
110	5.5526	6.0991	6.9708	6.6821	2.2976	11.1577	12.8177	10.8978	40.3887	35.2815	45.8717	63.8041	48.2113	45.8853	47.7468	86.9809	106.752	65.8561	82.5061	69.2924	66.2907	6.53843			110	16.32	22.6083	24.4216	24.6404	19.4272	33.0609	19.0111	30.1286	17.4396	11.2683	37.4721	17.2142	18.0577	15.6802	17.9939	16.3187	14.5023	16.6842	12.9742	11.6598	16.9064	16.9073	15.9758	89.2732
109	5.8011	6.819	6.5559	6.8796	2.2573	11.2435	14.4777	10.9753	39.3592	35.3863	47.9246	71.3352	45.3418	47.2415	46.9093	87.6497	120.577	66.3244	80.4031	69.4983	68.3205	7.53631			109	16.5654	21.5905	24.0208	24.9436	19.8519	33.9613	18.7515	30.1935	17.3125	11.7549	37.3234	17.007	18.3064	15.5092	17.9828	16.4489	14.4499	16.622	12.9121	11.6701	17.0056	16.9574	15.4395	90.6156
108	5.639	6.7327	7.0428	7.7582	2.3022	11.2418	14.4417	11.4835	38.8002	36.518	46.5855	70.4324	48.7093	53.2748	47.8424	87.6365	120.278	69.3955	79.2611	71.7209	69.5136	7.22498			108	16.5664	20.0381	23.6434	24.9348	20.5608	33.6763	18.6827	29.7091	16.4398	11.9729	36.2852	16.3169	18.209	15.4662	17.4596	16.2404	14.6457	16.5073	12.8747	11.8425	17.4415	16.6688	15.0568	90.6211
107	5.1918	5.9338	7.7898	8.8733	2.3413	11.4112	14.1133	10.7958	38.2097	35.9728	42.891	62.0749	53.8757	60.9321	48.6549	88.9571	117.543	65.2397	78.0549	70.6501	68.8873	6.90474			107	16.2426	19.1976	23.527	24.5464	20.7156	32.9239	18.7749	29.8614	15.9177	11.6746	35.0385	16.3733	18.2346	15.5953	17.0539	16.0159	14.7145	16.6939	12.5271	12.3436	17.6856	16.5623	14.7645	88.8498
106	5.0337	5.632	8.5588	9.7318	2.1918	11.5169	14.6424	10.165	38.2169	35.7501	41.5849	58.9177	59.1942	66.8273	45.5481	89.7811	121.949	61.4277	78.0696	70.2128	69.3513	7.36313			106	16.0143	19.3774	22.902	24.6165	20.6521	32.4025	18.8339	30.1024	15.7086	11.861	35.5668	16.5631	18.2731	15.2694	16.8689	16.5618	14.6935	16.6278	12.168	12.4041	17.6544	16.4281	14.3228	87.601
105	5.149	5.8933	10.1005	9.9119	2.1363	12.0425	14.3949	9.7214	36.6944	37.0096	42.5374	61.6512	69.8569	68.064	44.3948	93.8784	119.888	58.747	74.9594	72.6864	70.6663	7.22363			105	16.2359	19.2429	22.7659	24.2769	20.5185	31.686	18.9041	30.2921	16.0275	11.666	36.5288	16.4591	17.959	15.2165	16.6299	17.004	14.7051	16.5792	12.4664	12.8756	17.7637	15.9425	14.6856	88.8132
104	5.3139	5.8912	10.8444	10.1373	2.3711	12.5128	13.5585	9.95	35.692	38.0617	43.8997	61.6293	75.0019	69.6118	49.2742	97.5447	112.922	60.1284	72.9117	74.7527	71.7676	6.58643			104	16.4193	18.569	23	23.3333	20.463	30.7911	19.2743	29.9526	15.2113	12.3672	35.9077	16.0493	18.0077	14.9877	16.3824	16.2975	14.5967	16.7852	12.6253	12.5982	17.8038	15.8552	15.4564	89.8164
103	5.456	5.4576	10.1562	9.9154	2.3006	12.1562	13.7307	11.0414	37.4323	37.2072	45.0736	57.0933	70.2422	68.0881	47.8091	94.7648	114.356	66.7238	76.4668	73.0745	71.3692	6.58961			103	16.4594	18.2714	22.9424	22.6767	20.1429	30.3748	19.7552	29.7491	14.9037	13.2804	36.2415	16.1701	18.2949	14.6605	16.3689	15.8645	14.3869	17.0729	12.332	11.9361	17.6756	16.2726	15.795	90.0358
102	6.0075	5.7095	9.7736	9.5706	2.1614	12.1277	14.916	10.759	39.5314	35.7802	49.6297	59.7284	67.596	65.7203	44.9164	94.5426	124.228	65.0173	80.7548	70.2719	72.2405	7.30837			102	16.084	18.5643	22.6912	22.2406	20.4762	30.408	20.3776	30.3883	15.3069	12.858	34.6168	16.588	18.791	15.0111	16.6507	15.8433	14.2751	17.1361	12.0103	11.7329	17.7637	16.427	15.5731	87.9823
101	6.9268	6.4517	10.2424	9.1302	2.3015	11.9203	14.7342	10.2018	41.6399	34.8719	57.2244	67.4928	70.8383	62.6962	47.8278	92.9258	122.714	61.6501	85.0621	68.488	73.6919	6.81669			101	15.7622	19.1893	22.6654	21.5827	21.2884	30.668	20.818	31.0562	16.0434	12.0925	32.3345	17.4728	18.9474	15.572	16.8909	15.5671	13.9126	16.9446	11.9535	11.4806	17.8317	16.4185	15.6383	86.222
100	7.7129	6.3609	10.2598	9.3736	2.5281	11.3874	14.3774	10.1462	41.4416	35.3506	63.7186	66.5429	70.9587	64.3676	52.5368	88.7715	119.742	61.3141	84.657	69.4281	74.2037	6.08235			100	16.1232	18.7298	22.5858	21.5388	21.3889	31.0207	20.7442	31.5705	15.4116	12.6033	32.7776	16.709	18.8564	15.6224	16.7733	16.0877	13.4324	16.3625	11.5646	11.2751	17.8417	16.3749	15.5216	88.1967
99	7.9057	6.002	9.2376	10.645	2.6153	10.8653	15.1636	10.3009	38.7392	35.8	65.3113	62.7884	63.889	73.0981	54.349	84.7014	126.29	62.2489	79.1365	70.3108	74.2123	6.42633			99	15.8223	18.3595	22.1336	21.4298	21.4788	31.1369	20.5916	32.3321	14.9386	13.2438	33.9001	16.4687	18.8218	15.4367	16.8775	16.1315	13.1632	16.3771	11.2829	11.4075	17.7224	16.4324	14.9464	86.5507
98	7.0104	5.6694	9.7521	11.5886	2.3178	10.6192	17.3303	9.6648	38.5969	35.6904	57.915	59.309	67.4473	79.5777	48.1666	82.783	144.335	58.405	78.8458	70.0955	74.688	8.50971			98	15.2646	18.925	21.7488	20.9837	21.5132	31.2102	21.4145	32.0225	15.6158	13.988	35.0027	16.5735	18.9051	15.6642	17.0797	15.7304	13.2844	16.0777	11.2455	11.6644	17.7224	16.3791	14.4479	83.5
97	6.4239	5.6137	10.694	12.6316	2.284	10.7065	19.1766	8.9421	39.9309	36.179	53.0698	58.7263	73.9617	86.7399	47.4642	83.4635	159.712	54.0376	81.5709	71.0551	76.9801	10.1924			97	14.8462	19.6738	21.1373	20.4987	21.5013	31.704	22.1931	31.3471	15.6876	15.2568	34.6291	16.2438	18.4295	15.9151	16.8615	15.4183	13.4161	15.4694	11.1525	11.6256	17.5541	16.0767	14.244	81.2113
96	6.2982	5.4896	10.2072	13.1005	2.3187	10.7551	17.7432	9.3382	40.894	35.9838	52.0313	57.428	70.5949	89.9598	48.1853	83.8424	147.774	56.4313	83.5384	70.6717	76.0457	9.18836			96	14.1251	20.1798	20.8738	19.9023	21.6362	32.0484	22.3936	30.6317	15.997	15.0727	31.3276	16.7973	18.2115	15.3456	16.9289	15.5033	13.1177	14.9359	11.2041	11.3516	17.3311	16.1278	13.8591	77.2668
95	6.7903	5.4694	12.162	12.6821	2.5833	10.5016	14.9973	9.5652	41.8395	35.8926	56.0967	57.2167	84.1146	87.0867	53.684	81.8662	124.905	57.8031	85.4698	70.4926	75.8735	6.92243			95	13.8615	20.4464	20.9571	19.2068	21.7923	31.9654	22.2669	30.2921	16.8773	15.0509	29.5335	17.6998	17.5231	14.8954	17.2267	15.9655	13.0804	14.6229	11.124	11.71	16.9275	16.0085	13.9611	75.8248
94	6.7802	6.0724	13.8389	12.3959	2.428	10.46	13.9544	9.7014	42.3205	36.0472	56.0133	63.5248	95.7124	85.1214	50.4567	81.5419	116.219	58.6261	86.4524	70.7963	76.4464	6.46686			94	13.5559	20.3845	20.6189	19.2882	21.7857	32.1148	21.5191	29.8714	17.0097	15.5112	28.9674	17.5498	17.6897	14.7036	17.4007	16.4276	13.1643	14.3955	10.9522	12.5297	16.2965	15.803	14.346	74.1531
93	6.291	6.1416	14.7618	12.9819	2.3643	10.5046	13.9193	9.5857	41.7003	36.5092	51.9718	64.2488	102.095	89.1454	49.1329	81.8896	115.927	57.927	85.1855	71.7036	76.9227	6.9449			93	13.5358	19.6964	20.4449	19.5915	21.9775	32.2296	21.2226	29.161	16.6726	16.8538	27.8765	16.949	17.3782	14.8585	17.2929	16.4263	13.0431	14.2809	11.0788	13.0126	15.9253	15.9201	14.7771	74.0432
92	5.9702	5.8104	16.7138	13.4823	2.847	10.6449	13.9202	8.3924	40.4555	36.9666	49.3216	60.784	115.596	92.5816	59.164	82.9833	115.934	50.7158	82.6426	72.6019	78.2325	7.71588			92	13.9962	18.6964	20.4547	19.6366	22.1839	32.0913	21.139	29.4469	17.1504	17.2443	27.5975	15.8684	17.5359	14.7786	17.0637	16.7729	13.2308	14.3965	11.5452	13.79	16.1394	16.1693	15.1788	76.5616
91	5.699	5.6808	14.4104	13.3103	3.2113	10.8505	14.2306	7.7538	39.6867	37.6291	47.0811	59.4282	99.665	91.4005	66.7345	84.5861	118.52	46.8567	81.0721	73.9031	76.9247	7.26217			91	14.2445	17.2095	20.2586	19.713	22.3664	31.3651	20.4736	30.4082	17.7189	16.6108	28.3795	15.7648	18.3423	14.8598	16.7978	16.3506	13.049	14.4985	11.6628	14.5103	16.291	16.082	15.2513	77.9199
90	5.8923	5.7905	11.3445	13.2925	2.8627	10.761	14.5274	7.6683	39.0727	37.7173	48.678	60.5758	78.4607	91.2783	59.4902	83.8884	120.991	46.34	79.8178	74.0763	74.3597	7.03482			90	14.2904	16.7774	20.0968	19.3358	22.4854	31.4412	20.3395	30.5968	18.754	15.2491	29.3055	15.9176	18.5731	15.0221	16.4252	16.0133	12.9627	14.4538	11.655	14.3927	16.2887	16.0117	14.8749	78.171
89	6.0094	6.0833	9.5026	14.6514	2.5304	11.0042	14.3249	7.708	36.5494	37.2374	49.6454	63.6389	65.7217	100.61	52.5846	85.7843	119.305	46.5799	74.6632	73.1338	73.1666	7.35846			89	14.3534	17.0119	19.8444	19.3622	22.8624	32.3126	21.321	29.3396	19.5153	13.7505	29.5764	15.9563	18.2231	14.9914	16.4167	15.7211	12.6818	14.5053	12.0258	13.9692	16.5987	16.0714	14.7729	78.5156
88	5.8687	6.3842	10.8611	15.1039	2.5056	11.149	14.3463	7.292	36.4581	37.8466	48.4831	66.7866	75.1174	103.717	52.0693	86.9131	119.483	44.066	74.4767	74.3303	74.5442	7.59922			88	14.0936	16.7524	19.7684	18.8283	22.5807	33.083	23.2239	28.1586	19.4115	13.4822	27.0037	16.5022	17.6885	15.1021	16.3444	15.9402	12.4848	14.5948	12.3915	13.29	16.6143	16.0437	14.5973	77.0944
87	5.5694	7.0072	12.0672	14.2413	2.5198	11.2917	15.2874	7.3928	36.9304	37.8388	46.0105	73.304	83.459	97.7936	52.3644	88.0255	127.321	44.6751	75.4415	74.3149	76.271	7.99862			87	14.2273	15.9488	19.5282	18.3684	22.0159	33.556	24.2989	27.4707	18.8281	13.158	26.0747	16.7716	17.8679	14.8524	16.4289	16.5325	12.2984	14.7046	12.0245	12.919	16.4671	15.8552	14.3396	77.8258
86	5.5882	6.6034	11.0068	15.1155	2.9791	11.5771	16.5728	7.6028	37.3787	37.2844	46.1658	69.0798	76.1251	103.797	61.9091	90.2503	138.027	45.9442	76.3573	73.2261	78.0881	8.70959			86	13.8911	15.3464	19.3346	18.3083	21.8611	33.7483	24.2226	26.4757	18.253	13.2981	27.0442	16.6115	18.2308	15.0135	16.5355	16.3161	12.3566	14.4995	11.9897	12.5788	16.6455	16.0319	14.2639	75.9867
85	5.7583	5.716	11.0223	15.9376	3.0304	12.0983	15.4406	7.5846	37.8019	39.452	47.571	59.7964	76.2323	109.442	62.9752	94.3134	128.597	45.8342	77.2218	77.4832	77.9467	8.39075			85	14.171	15.3857	19.0527	18.2807	22.3095	33.3762	23.9483	25.5655	17.6243	13.6737	27.6198	15.9801	17.8359	15.0578	16.538	16.1355	12.5047	15.0126	12.3152	12.6998	16.4738	15.9361	14.3502	77.5178
84	5.9975	5.703	10.199	14.4895	2.7992	12.5798	15.5815	7.737	37.3685	39.3921	49.5471	59.6605	70.5382	99.4979	58.1706	98.067	129.77	46.7551	76.3365	77.3656	76.5709	8.23192			84	15.0076	15.631	18.8248	18.8358	22.4021	32.5214	24.5006	25.2784	16.4565	13.6966	26.8118	15.7649	17.3577	15.0861	16.9828	15.8871	12.4662	15.6142	12.376	12.8813	16.0379	15.4302	14.531	82.0942
83	5.9427	6.1048	9.0216	13.2325	3.0395	12.5732	17.0185	7.5159	35.7922	38.5652	49.0944	63.8638	62.3951	90.8662	63.1643	98.0155	141.739	45.419	73.1164	75.7416	76.3415	8.9385			83	15.2311	15.769	18.7892	18.5238	22.5053	31.5989	25.6384	25.03	14.9746	12.7108	24.8683	15.3391	16.8577	15.5732	17.0919	15.8991	12.4907	16.0768	12.3656	12.4749	15.7625	15.1736	14.5436	83.3168
82	5.637	6.4449	9.4586	12.706	3.2217	12.9544	16.2853	7.3143	34.4344	37.5851	46.5689	67.4216	65.4174	87.2508	66.9507	100.987	135.632	44.2007	70.3427	73.8167	75.8589	8.49075			82	14.9761	15.1226	18.6434	18.2857	23.1243	31.408	26.8069	24.628	14.6007	12.672	23.5645	15.8516	16.7256	15.9668	16.587	15.5644	12.6713	15.8115	12.6809	12.1005	15.942	15.0735	14.3743	81.9219
81	5.3577	6.2512	10.2295	13.6126	3.0709	14.3953	16.4213	7.4171	34.5994	37.4034	44.2616	65.3953	70.7491	93.4763	63.8169	112.22	136.765	44.822	70.6797	73.4598	77.5645	9.18199			81	14.5387	14.6548	18.3799	18.5764	23.5847	31.3001	27.1993	24.5805	14.4752	13.7245	22.4423	16.0036	16.6513	16.0172	16.5846	15.8486	12.8135	15.8737	12.6499	12.0845	15.8852	15.0745	14.2072	79.5292
80	5.5819	6.1158	11.1755	14.2292	2.9634	15.8381	17.8927	7.2771	35.7504	37.0411	46.1137	63.9789	77.2918	97.7105	61.5829	123.467	149.019	43.9759	73.031	72.7483	80.892	10.5983			80	14.0898	14.2333	17.5833	18.6805	23.6733	31.0249	27.1784	24.4944	15.0409	13.9354	22.2712	16.4815	16.4769	15.5879	16.4816	16.3214	12.7786	16.4033	12.916	11.9817	15.0424	15.1778	14.5889	77.0737
79	5.808	5.8475	11.9924	14.8875	3.3077	13.3981	18.3508	6.8812	34.701	39.2065	47.9816	61.1721	82.9417	102.231	68.7378	104.446	152.835	41.5835	70.8873	77.0011	80.9817	10.2578			79	13.4011	13.2714	17.0919	18.6378	23.3307	30.61	27.4071	24.161	16.0648	13.1077	21.3469	16.0418	16.8897	15.8044	16.565	15.7331	12.704	17.2196	12.9406	11.9886	14.6087	15.2407	15.2261	73.3063
78	6.0831	5.8845	11.4492	17.9107	3.8202	11.7527	18.9979	7.196	34.0541	38.8626	50.2543	61.5592	79.1848	122.991	79.3882	91.6193	158.224	43.4859	69.5658	76.3257	83.2598	10.8922			78	13.2474	12.9714	16.9743	18.0464	23.0357	30.8894	27.0836	24.4395	15.6991	12.9899	21.3948	15.2567	16.7846	15.6654	16.5527	15.2045	12.4371	17.5287	13.0478	11.8014	14.3389	14.7274	15.9443	72.4656
77	6.3234	6.1857	10.369	19.9449	3.7627	11.5521	20.4915	7.1898	34.322	37.576	52.2395	64.7101	71.7139	136.96	78.1933	90.0555	170.663	43.4484	70.1131	73.7988	85.1895	12.4028			77	13.2961	13.6976	16.9154	17.7769	22.7513	31.6321	26.0738	24.9114	14.7944	13.6795	22.0575	15.0047	17.0897	15.9127	16.5502	15.4714	12.5478	17.7969	12.1189	12.3151	14.2664	14.2982	16.4259	72.732
76	5.5654	5.753	9.9333	18.0819	3.4693	11.6651	20.353	6.9541	34.4598	37.9662	45.9774	60.1835	68.7005	124.167	72.0961	90.9364	169.51	42.024	70.3946	74.5652	81.8554	12.1802			76	13.1605	13.9167	17.2022	18.1617	22.6283	32.1024	25.2522	25.2946	14.2606	14.1926	22.6311	14.4688	17.3949	16.1427	17.0294	15.3267	12.6434	17.45	10.9225	11.7523	14.1438	14.1693	16.4511	71.9902
75	5.292	6.1038	9.9912	16.5863	3.3401	12.1251	19.674	6.8677	34.9645	38.2974	43.7188	63.8533	69.101	113.896	69.4111	94.5223	163.855	41.5019	71.4256	75.2156	80.6501	11.4376			75	12.6562	13.3631	17.315	17.9198	22.377	32.4703	24.5326	25.0924	13.5724	13.9571	21.953	14.3999	17.6128	16.2472	17.2377	14.8765	12.8566	16.3703	10.6654	10.7911	14.1695	14.2588	16.1598	69.2316
74	5.6372	6.1449	9.7397	18.2777	3.0149	11.627	18.2679	6.7961	33.5971	38.6396	46.5706	64.2833	67.3616	125.511	62.6531	90.6393	152.144	41.0692	68.6322	75.8877	79.4752	10.9916			74	12.1796	13.3679	17.5245	17.7556	21.8386	32.639	23.9926	24.5443	13.5138	12.8941	21.6209	14.4164	17.9821	16.3592	17.4118	14.923	13.0606	15.6851	10.5413	10.6667	13.9565	14.4228	16.0074	66.6245
73	5.4893	5.667	10.5729	21.9528	3.0055	11.4739	17.167	6.7737	33.493	39.7665	45.3487	59.2838	73.1241	150.748	62.4578	89.4458	142.975	40.9339	68.4196	78.1009	81.0838	11.8778			73	12.4432	13.3905	17.3836	18.2381	21.4074	32.4011	23.6802	24.9338	13.4507	13.4289	21.5441	14.5627	17.841	16.4354	17.3235	15.0239	13.042	15.3275	10.7261	10.8813	13.6232	14.6337	15.3186	68.0665
72	5.1843	5.4803	11.8829	24.5372	3.1533	12.2466	16.9443	6.9974	35.0161	41.2228	42.829	57.3307	82.1843	168.494	65.5292	95.4695	141.121	42.2857	71.531	80.9611	84.7736	12.9885			72	12.3887	12.7964	17.6765	18.2945	20.7857	32.3472	23.8536	25.9213	13.1473	15.8702	23.0774	14.6065	17.1756	16.6396	17.2218	14.923	13.0035	14.3732	10.8928	10.8836	13.2943	14.8115	14.673	67.7683
71	5.4384	5.2225	11.5751	25.2803	2.971	12.4337	17.9402	7.1789	35.1273	41.227	44.9282	54.6338	80.0555	173.597	61.7408	96.9281	149.415	43.3825	71.7581	80.9693	85.7409	13.8052			71	12.1595	12.0286	17.2953	18.0038	20.0476	32.1411	24.4908	25.8227	13.3469	16.4858	23.3487	14.471	17.1385	16.6162	17.1189	14.9044	13.0618	13.587	10.9121	10.8607	13.1628	14.4526	13.7855	66.5146
70	6.194	5.0999	10.5738	23.4249	2.6373	11.5597	17.9471	7.3503	34.7631	40.4237	51.1705	53.3513	73.1304	160.856	54.8061	90.1147	149.472	44.4183	71.0141	79.3917	82.7726	12.8927			70	12.6762	11.0714	17.011	17.4386	19.8519	32.0318	24.9963	26.5755	13.6593	14.8329	21.8836	14.0461	17.3949	16.3875	17.1936	14.8287	12.9289	13.3061	10.7274	11.4247	13.233	14.1704	13.143	69.341
69	6.0661	5.3517	10.3866	21.9772	2.821	11.076	17.0829	7.6095	34.6475	39.4663	50.1139	55.9854	71.8357	150.915	58.6236	86.344	142.275	45.9847	70.778	77.5113	81.0367	11.6325			69	12.7851	10.55	16.9485	17.3559	19.9974	32.2047	25.337	28.4669	13.4729	13.3064	20.538	13.8953	17.041	16	17.4583	14.5764	12.7821	13.2449	10.854	11.5959	13.3523	14.295	13.0589	69.9367
68	5.4656	5.864	10.703	22.3453	2.796	11.0715	18.4847	7.6385	34.3307	40.1201	45.1529	61.3447	74.0239	153.443	58.1041	86.3089	153.95	46.1599	70.1308	78.7954	82.7413	12.5382			68	12.6208	10.3726	16.527	17.0764	20.1786	32.8064	24.8192	31.6841	14.2992	12.6101	20.0249	14.0576	16.9192	15.615	17.6483	14.4728	12.4627	13.2478	10.4509	11.4475	13.4203	14.3152	13.0137	69.038
67	5.2415	6.4146	10.9428	21.3862	2.4981	11.2171	19.7358	7.7482	34.0769	39.2282	43.3016	67.1047	75.6824	146.857	51.9134	87.4439	164.37	46.8228	69.6124	77.0437	83.0151	12.9488			67	12.2225	10.469	16.1998	16.386	20.3955	33.7759	23.8721	32.9476	16.0296	12.9554	21.1463	15.2331	16.1474	15.4071	17.6912	14.4276	12.5618	13.45	10.2519	11.2146	13.3601	14.0501	12.6993	66.8592
66	5.1669	7.0255	11.8153	19.3573	2.5935	11.6361	19.7886	8.244	32.3878	38.4926	42.6853	73.4954	81.7168	132.925	53.8959	90.7103	164.809	49.819	66.1619	75.599	83.1818	12.1326			66	12.0115	10.0417	15.6667	15.2343	20.3624	34.1176	23.2964	32.5094	17.4335	12.9874	22.4976	15.202	15.9038	15.8979	17.6887	13.9655	12.8193	13.6638	10.1085	10.6952	13.4103	13.8743	12.4553	65.705
65	4.8943	8.0308	11.3534	20.6301	2.642	11.632	17.9828	7.7563	30.6155	38.4284	40.4333	84.0121	78.5222	141.665	54.9038	90.6783	149.77	46.8718	62.5414	75.4729	82.487	11.7184			65	12.0382	9.7643	15.5723	14.8772	20.3413	33.917	22.1894	32.4444	17.4169	13.7818	23.1962	15.0334	16.2372	15.8438	17.2855	14.1129	12.7727	14.2274	10.0982	10.9144	13.5072	13.6038	12.6467	65.851
64	4.7172	7.6522	11.0248	21.4083	2.4818	11.4694	16.7893	7.4887	29.5033	38.9786	38.9702	80.0515	76.2496	147.009	51.5747	89.4108	139.83	45.2547	60.2694	76.5535	80.5173	11.676			64	11.9446	10.2369	15.7022	14.9749	20.6521	33.2462	21.4244	32.2996	16.8079	13.4413	21.8759	14.9179	16.5974	15.5068	17.2206	13.8884	12.3706	14.174	10.3566	11.2511	13.66	13.2748	13.1493	65.339
63	4.6956	6.8097	11.201	21.4018	2.348	10.9264	19.7729	7.324	29.8763	39.6952	38.7917	71.2379	77.4682	146.964	48.7942	85.1778	164.679	44.2594	61.0314	77.9609	81.6364	13.3546			63	11.8481	9.8643	15.5441	15.1967	20.8849	32.823	21.1341	31.1049	16.5295	13.2222	20.8867	15.0483	16.9833	15.7712	17.2537	13.3772	12.676	13.8134	10.4819	11.0868	13.6968	13.279	13.2997	64.8112
62	5.105	6.3441	12.2883	22.0011	2.2702	10.8423	20.0907	6.7818	31.2117	40.5362	42.1739	66.3672	84.9882	151.079	47.1774	84.5221	167.325	40.9828	63.7593	79.6126	82.7988	13.7942			62	11.9408	9.8083	15.2292	15.3609	20.881	32.4302	21.4317	30.2809	15.7044	14.2198	18.9173	14.2999	16.7679	16.3506	17.1176	13.4422	13.0082	13.2284	10.5413	11.468	13.6031	13.1384	13.2082	65.3183
61	5.0317	5.5815	14.1255	21.7431	2.4013	10.9207	19.0508	6.668	32.5073	39.8718	41.5684	58.3894	97.6946	149.308	49.9018	85.1333	158.665	40.2951	66.406	78.3077	82.5669	13.2829			61	12.1605	10.4464	14.973	15.3684	20.582	32.0443	22.3321	30.2347	14.1938	14.7114	19.6097	14.2045	16.6397	16.4588	17.0699	13.5126	13.1503	12.8912	10.3889	11.4532	13.5496	13.0564	13.7445	66.52
60	4.769	5.6206	15.3057	21.2873	2.3902	11.1637	18.2322	6.9304	32.5307	38.4885	39.3981	58.7984	105.857	146.178	49.6711	87.0277	151.847	41.8808	66.4538	75.5909	82.2703	12.859			60	11.7813	11.4071	14.5355	15.2506	20.1058	32.1577	22.524	29.7478	13.4691	14.9503	19.8963	14.538	16.4487	15.9766	17.0233	13.3267	12.7459	13.0758	10.3398	11.4463	13.5251	12.9723	14.2229	64.4458
59	4.3875	5.9893	14.0041	20.6375	2.4208	11.9879	17.3592	7.2483	31.5375	37.3775	36.2464	62.6555	96.855	141.716	50.307	93.4528	144.576	43.8019	64.4249	73.409	80.7444	12.0792			59	11.2378	11.3619	14.4939	15.5852	20.0198	32.6653	22.305	28.9251	13.209	15.4044	19.3657	14.7756	16.3282	15.3998	17.125	13.7052	12.7413	13.4383	10.3992	11.1575	13.4727	13.066	14.0673	61.4727
58	4.6102	5.3534	13.7784	19.871	2.352	12.1805	17.0623	6.6411	31.5787	37.4499	38.0862	56.0032	95.294	136.452	48.8773	94.9542	142.103	40.1326	64.509	73.5511	78.9963	11.8619			58	11.0449	10.6702	14.4841	15.8045	20.2116	32.9281	21.7909	27.2659	13.0348	16.0014	17.7087	14.6745	16.3103	15.0836	17.4436	13.9283	12.7646	13.3693	10.3114	10.8916	13.4649	13.099	13.5531	60.4175
57	4.9702	5.2415	14.0309	20.0694	2.3426	11.9778	18.0846	6.2827	32.0786	38.3571	41.0603	54.8326	97.0403	137.815	48.6819	93.374	150.618	37.9667	65.5302	75.3329	80.2251	12.4394			57	11.2092	11.5155	14.136	15.5414	20.4868	33.1217	21.1353	26.0762	13.0874	17.1104	16.8072	14.153	16.5936	14.9606	17.7843	14.3386	12.6049	13.3333	10.5142	10.1598	13.2419	13.1182	12.8486	61.3163
56	4.7704	5.5899	11.8305	20.5531	2.5549	11.6038	18.6255	5.9527	31.189	39.7635	39.4097	58.4773	81.8219	141.136	53.0938	90.4585	155.122	35.9725	63.713	78.095	79.73	12.7083			56	11.404	11.7202	14.2255	15.2682	20.8267	33.0484	21.2534	25.4107	13.2531	16.4931	16.6293	13.9507	16.8064	14.695	17.7708	14.3679	12.3497	13.4704	10.4406	9.5434	12.8462	13.1161	12.4669	62.3819
55	4.7389	5.5158	10.7551	21.6354	2.6347	11.1026	19.4266	6.7683	31.9999	39.7299	39.1495	57.7021	74.3843	148.568	54.7521	86.5513	161.794	40.9012	65.3695	78.029	80.7202	13.338			55	11.8739	12.5429	14.6066	15.2782	20.795	32.1466	22.0517	26.1511	13.6619	14.7988	18.0456	14.314	16.6795	14.5018	17.3971	14.6082	12.2657	13.2915	10.2067	9.4064	12.7213	13.1065	12.0683	64.9523
54	4.7496	5.7926	11.7929	21.9104	2.5341	10.4625	20.4137	6.7966	34.4822	39.6615	39.2379	60.5978	81.5619	150.457	52.6615	81.5614	170.015	41.0723	70.4403	77.8947	82.55	13.9058			54	11.3801	13.4286	14.9167	15.2732	20.8704	30.7718	23.631	26.5518	13.5002	13.4717	19.4847	13.8513	16.8346	14.6986	16.7745	14.1793	12.1772	13.0816	9.7855	9.7123	12.4727	13.2993	11.6435	62.2511
53	4.8883	5.576	12.4264	23.0778	2.4168	10.5148	18.1872	6.6487	37.9086	38.9424	40.3837	58.3319	85.9433	158.473	50.2239	81.9691	151.472	40.1785	77.4398	76.4824	82.0897	13.2464			53	11.1719	12.806	15.7194	15.7318	21.5992	29.9308	24.9041	26.5581	13.2692	13.0715	19.3687	13.8878	17.3026	14.9004	16.2904	14.409	12.3834	12.8844	9.7106	10.1324	12.2798	13.5027	11.7539	61.1122
52	5.0197	5.2311	12.166	24.2498	2.5635	10.6273	17.1544	6.9516	38.6645	39.0139	41.4692	54.7238	84.1423	166.521	53.2725	82.8461	142.87	42.0089	78.9839	76.6228	82.3461	13.2088			52	11.1165	11.7024	15.5037	16.0501	22.5847	29.9405	25.3346	26.5581	13.3322	12.5172	18.9419	13.609	17.6833	15.0086	16.3971	14.2789	12.9149	12.794	9.9948	10.2626	12.1851	13.7252	11.9201	60.8092
51	4.7078	5.0999	12.1747	24.1004	2.8398	11.2568	18.7885	7.3448	37.6041	38.073	38.8925	53.3513	84.2025	165.495	59.0143	87.7534	156.48	44.3851	76.8177	74.7749	84.1167	13.8296			51	10.9694	11.6012	14.94	15.8446	22.754	30.3845	25.1205	27.2659	12.8586	11.9289	18.8468	13.5751	18.4744	15.444	16.3297	13.7875	13.6026	12.6064	10.1886	10.1941	12.4638	13.6017	12.2913	60.0045
50	4.514	5.2726	12.146	23.315	2.6169	11.7112	20.4706	7.2815	38.1731	38.2972	37.2915	55.1579	84.004	160.102	54.3822	91.2957	170.489	44.0025	77.9801	75.2152	84.992	14.4988			50	11.0554	12.0238	15.1324	15.8947	22.5582	31.0622	24.556	27.3296	13.2325	11.8278	17.6478	14.0134	18.959	15.6162	16.5846	13.3891	13.6958	12.5258	9.9354	9.7694	12.3634	13.4665	12.6782	60.475
49	4.6884	5.7002	11.3051	24.596	2.5781	11.1003	21.5017	6.5661	38.0013	38.0112	38.7323	59.6312	78.1882	168.898	53.5759	86.5334	179.077	39.6793	77.6291	74.6535	85.6598	15.6066			49	11.1605	12.5976	15.3333	15.8371	22.6561	31.7538	24	26.814	14.1807	12.9026	16.8509	14.6887	18.3179	15.5843	16.5662	13.344	13.7704	12.5928	9.7171	9.6324	12.1126	13.3717	12.6446	61.0499
48	5.004	5.4453	11.1109	27.1067	2.398	10.4945	21.8346	6.3033	36.9198	37.1475	41.3395	56.9646	76.845	186.139	49.8332	81.8108	181.849	38.0912	75.4198	72.9572	86.125	17.0095			48	11.6332	12.4012	15.1348	15.2544	22.9683	32.1674	24.3493	26.5106	14.3985	12.6589	15.8875	14.7592	17.7731	15.7183	16.6728	13.417	13.5653	12.7901	9.5775	9.8037	12.2285	13.1246	12.3586	63.6356
47	5.2986	5.4024	11.2348	26.498	2.1482	10.4786	22.2625	5.983	36.0034	38.4415	43.7733	56.5158	77.702	181.959	44.6421	81.6869	185.413	36.1556	73.5478	75.4986	85.6894	17.0914			47	11.8453	11.9833	14.7047	14.4286	23.631	32.2697	25.6113	25.7516	14.1828	11.5699	14.6795	14.929	18.5641	15.8475	16.799	14.0691	13.2261	12.8707	9.5465	9.1153	12.3244	13.1928	12.0126	64.7959
46	5.2552	6.0673	13.1955	26.9669	2.0657	10.4341	22.1469	6.036	36.6096	40.4603	43.4148	63.4715	91.2625	185.179	42.9276	81.34	184.45	36.4759	74.7862	79.4635	88.2771	17.1023			46	11.5024	12.2786	14.4828	13.8509	24.6032	31.8852	26.3542	25.0936	14.1528	12.6917	15.2139	14.4722	19.1885	16.2854	16.81	14.0372	13.1364	12.7425	9.3605	8.8676	12.4314	13.1991	11.7434	62.9201
45	5.4179	6.6362	13.6685	29.494	2.1631	10.4156	22.9919	6.1343	35.3605	39.4534	44.7589	69.4229	94.5339	202.532	44.9517	81.1958	191.488	37.0699	72.2345	77.486	91.5674	18.5023			45	11.3095	11.7024	14.3627	13.5689	25.8056	31.5353	26.2374	24.6966	13.7959	13.3304	16.2312	13.7802	19.2321	16.4256	17.1483	13.2364	12.8928	12.7075	9.3695	8.8584	12.4036	12.9968	11.9054	61.8649
44	5.3041	5.8758	13.912	28.5581	2.1973	10.299	23.6865	6.5594	34.0545	37.8372	43.8187	61.4682	96.218	196.106	45.6624	80.2868	197.273	39.6388	69.5666	74.3118	90.435	18.5621			44	10.873	10.319	14.0527	13.396	26.7831	30.9142	26.1648	24.6017	13.7581	13.9636	15.6551	13.2783	18.5731	16.0517	17.5135	13.1846	12.5932	12.7609	9.593	8.8265	12.3222	12.8988	11.8938	59.4772
43	5.1271	5.0614	13.7589	25.399	2.269	10.3861	22.4862	6.9385	35.0357	36.9704	42.3565	52.9485	95.1591	174.412	47.1524	80.9658	187.276	41.9298	71.571	72.6094	86.6381	16.6716			43	10.6361	8.875	13.6777	13.2957	27.7315	30.5394	26.3887	24.8764	14.5797	13.807	14.6044	13.4096	19.0205	15.2362	16.9755	13.1514	12.4825	12.6667	10.1925	8.8094	12.4749	12.9425	11.8286	58.1813
42	5.9349	4.7864	11.9785	25.2724	2.1282	10.1749	20.2284	8.2156	34.2356	37.4749	49.03	50.0717	82.8455	173.543	44.2265	79.3194	168.472	49.6474	69.9366	73.6002	84.0692	15.1359			42	10.6084	7.6643	13.5306	13.2581	28.4378	30.3126	26.2534	25.5918	15.7046	13.8089	14.7757	14.1792	19.0269	14.4797	17.0061	12.8008	12.3182	12.552	9.7584	8.5674	12.3144	12.9393	11.6477	58.0298
41	7.3414	4.6767	10.8889	26.3922	1.9686	10.2636	20.2496	8.3088	32.7596	37.7178	60.6495	48.9241	75.3097	181.233	40.9098	80.0108	168.649	50.2106	66.9214	74.0773	84.6894	15.5886			41	10.4527	6.5667	13.4694	13.7155	27.7037	30.4564	25.5818	25.6529	16.9651	13.9014	14.5352	14.2238	18.4333	14.0529	16.962	12.8274	12.2995	12.4159	9.2274	8.339	12.2965	13.1203	11.5868	57.1781
40	7.2616	4.5189	11.3963	27.3183	1.9211	10.4977	19.3852	7.7377	32.3231	37.4763	59.9902	47.2733	78.8189	187.592	39.9227	81.8358	161.45	46.7594	66.0297	73.603	84.3275	15.7925			40	10.1471	5.425	13.4289	14.4687	26.4987	31.2877	24.7011	24.8452	18.5712	13.507	15.6089	14.24	18.1859	14.0344	16.8762	13.085	12.4883	12.0904	9.3424	8.3801	12.3824	12.9073	11.4763	55.5064
39	6.6114	4.9393	11.6402	29.8121	2.0438	10.3839	18.1821	7.3136	32.183	37.083	54.6187	51.6712	80.5058	204.717	42.4725	80.9486	151.43	44.1965	65.7435	72.8306	84.9134	16.6025			39	10.1882	5.4631	13.3836	15.1554	26.5397	31.7483	24.4342	24.2135	19.8376	12.9053	15.7126	13.6884	17.5628	14.5215	16.5907	13.5193	12.3147	11.7046	9.5388	8.8539	12.1873	12.6432	11.4364	55.7312
38	6.7125	5.4499	11.7352	28.4934	1.9783	10.6398	17.4901	6.6901	31.0986	37.2408	55.454	57.0127	81.1628	195.661	41.1114	82.9435	145.666	40.4287	63.5283	73.1405	83.6109	15.6691			38	10.1538	5.3738	12.902	15.381	27.5595	31.5781	23.8032	24.2297	19.7981	13.9505	14.691	12.8827	17.9538	14.9397	15.9424	13.5644	12.1317	11.7133	9.6227	8.7123	11.9543	12.1054	11.6782	55.5431
37	6.9318	5.0743	11.6966	26.074	1.8892	10.9446	15.7704	6.2407	31.6526	39.4978	57.2657	53.0835	80.8959	179.048	39.2598	85.3196	131.344	37.7129	64.66	77.5732	80.6162	13.9054			37	9.8223	4.9964	12.4338	15.8697	28.5238	31.9931	22.9594	24.6966	19.8104	14.2661	14.228	12.7039	18.3936	15.3518	15.9179	13.4223	12.0082	11.724	9.323	8.8333	11.612	11.6699	12.0147	53.7297
36	6.2735	4.8665	10.8904	27.8836	1.8758	10.8227	14.7942	5.3962	32.2919	39.5608	51.8273	50.9096	75.32	191.474	38.9813	84.3694	123.213	32.6096	65.966	77.6969	79.2367	14.9442			36	9.4365	4.3917	12.0233	15.5464	28.7103	32.8354	22.3739	25.2796	20.2464	13.2937	13.3834	12.4988	18.6051	15.0443	15.8566	13.9044	12.2319	11.4898	9.4083	9.0799	11.2787	11.5122	12.4543	51.6193
35	6.099	4.6227	10.0612	27.9672	1.7408	11.1208	14.6617	5.4406	31.6924	39.4213	50.3857	48.3592	69.5851	192.048	36.1758	86.6932	122.11	32.8779	64.7413	77.4229	78.0399	15.1663			35	9.2502	3.8607	12.3787	14.6867	28.0476	33.2766	22.0209	25.5593	18.8653	12.2367	13.3138	12.4732	18.9846	14.5695	15.7096	14.0598	12.0012	11.3936	9.3295	8.5651	11.2196	11.5655	12.8623	50.6002
34	6.0539	4.1993	9.7003	27.302	1.8259	10.9297	15.5131	5.8348	31.4561	38.9545	50.0131	43.9299	67.0891	187.48	37.9443	85.2035	129.201	35.26	64.2586	76.5062	77.6886	15.0346			34	9.0993	3.3738	12.6544	14.109	28.086	33.2116	21.3149	25.1124	16.7092	12.3393	13.4151	12.4918	18.3731	14.2411	15.6299	13.3307	12.1189	11.4801	9.8514	8.4053	11.1059	11.5325	12.8959	49.7748
33	5.2579	3.9861	9.4508	29.0449	1.8345	10.3695	18.2038	5.8501	30.7943	38.8709	43.4371	41.6995	65.3635	199.448	38.123	80.8364	151.61	35.3525	62.9067	76.342	79.5119	17.148			33	9.0306	3.3024	12.6961	13.3296	27.7698	32.5989	20.8327	24.4282	14.5479	12.8626	12.4155	12.501	18.5821	14.2706	16.0453	13.1567	12.2855	11.7483	10.7313	8.3482	11.058	11.459	13.2955	49.399
32	4.9865	3.6539	9.7785	29.4123	1.8474	10.217	19.6466	6.1126	29.4241	40.2716	41.195	38.2243	67.6299	201.971	38.3911	79.6476	163.627	36.9388	60.1076	79.0929	80.6825	18.0284			32	8.8109	3.3786	12.739	13.2907	28.0899	31.4053	20.5277	23.6092	14.2426	14.4791	11.8382	12.7067	18.3321	14.2337	16.5956	13.3307	12.3403	11.8086	11.0052	8.5205	11.1226	11.3429	13.8244	48.1972
31	5.3153	3.6486	10.0619	28.9906	1.8668	10.2335	17.3507	6.1103	28.8335	40.3489	43.9113	38.1689	69.59	199.076	38.7943	79.7762	144.505	36.9249	58.9011	79.2447	78.8892	16.8283			31	8.6734	3.4119	12.6373	13.1554	28.5516	30.8728	20.2755	23.1086	14.1915	16.5961	11.7052	12.4707	18.059	13.9016	16.5919	12.9495	12.0851	11.895	11.0736	8.6541	11.1137	11.4281	14.6625	47.445
30	5.301	3.8698	9.2506	28.3246	1.8765	10.1592	16.0755	5.7003	28.2987	38.8558	43.7931	40.4829	63.9789	194.502	38.9958	79.197	133.885	34.4473	57.8086	76.3123	76.3403	16.0806			30	8.7383	3.3881	12.5735	12.9436	28.164	30.935	20.0517	22.5755	14.3039	17.386	12.0521	11.779	18.3359	13.6974	16.4988	13.6109	11.8042	12.001	11.261	8.5833	11.1026	11.7039	14.7445	47.8
29	5.3743	3.9807	9.1154	28.285	1.9443	10.3929	15.28	5.3649	28.1367	38.6873	44.3987	41.6431	63.0438	194.23	40.4048	81.0188	127.259	32.4204	57.4777	75.9814	75.7878	15.8068			29	8.7058	3.8798	12.2978	13.203	28.0661	30.9225	20.1882	22.2285	14.9073	19.0057	11.7064	11.8476	18.7013	13.7811	16.1544	13.9296	11.3345	12.1254	10.9806	8.4247	11.1226	11.541	14.1335	47.6222
28	5.5516	4.0244	10.2904	29.6613	1.9776	10.404	15.0415	5.2451	28.7692	39.5366	45.8634	42.1002	71.1703	203.681	41.0968	81.1053	125.273	31.6965	58.7698	77.6494	77.8406	16.4262			28	8.5129	4.8036	11.9289	13.1805	28.1085	30.314	20.1882	21.6816	16.0921	19.8951	11.3573	11.7387	18.1846	14.1993	16.0539	13.1102	10.8776	12.0369	10.2881	8.4658	11.1739	11.2535	13.1052	46.567
27	5.2838	4.0274	11.2913	29.7108	2.1519	10.3097	17.4066	5.5303	29.4038	41.3983	43.651	42.1316	78.0927	204.021	44.719	80.3702	144.971	33.4199	60.0661	81.3058	81.2748	17.0485			27	8.1242	4.6571	11.6581	13.2055	27.8505	29.8783	20.1427	20.5069	15.648	19.3239	12.0212	12.0687	17.7423	14.3616	16.1924	12.7782	10.5035	11.7405	9.5762	8.839	11.1237	11.2929	12.7413	44.4408
26	4.9735	4.0311	12.037	28.0123	1.8855	10.4081	21.7429	5.7454	28.8712	41.8915	41.0876	42.1703	83.2501	192.358	39.1829	81.1373	181.086	34.7198	58.9781	82.2744	83.6244	18.2061			26	8.1509	4.3774	11.4081	13.1341	27.3624	29.8299	20.5191	19.9938	14.8479	17.72	12.2712	11.654	17.409	14.5129	15.8787	12.7463	10.3811	11.8163	9.4173	8.7797	11.0792	11.4824	12.6761	44.5868
25	5.046	4.1052	11.474	25.8833	1.8649	10.5226	17.2873	5.9677	27.811	41.0346	41.6865	42.9455	79.3563	177.738	38.7548	82.0299	143.977	36.0632	56.8124	80.5915	77.9955	15.1367			25	8.4212	4.906	11.0478	13.2769	27.2196	29.5048	21.0258	19.9863	14.5775	14.9821	11.5532	10.9311	17.2628	15.0652	15.4608	13.0345	10.2401	11.7114	9.7403	8.4441	10.9175	11.508	12.7624	46.0654
24	4.9758	4.2137	10.2906	23.8171	1.7334	10.9322	15.2408	6.0021	27.9216	39.3939	41.1066	44.0805	71.1717	163.55	36.0221	85.223	126.933	36.271	57.0383	77.3691	73.8765	13.3736			24	8.6514	5.8964	10.9118	12.5251	27.3439	28.6943	20.9582	20.5818	14.4687	12.6837	11.1285	10.7444	17.4167	15.6101	15.7341	13.575	10.2203	11.9232	9.4057	8.1712	10.7737	11.5229	12.9138	47.3247
23	5.0358	4.4099	10.0751	21.9306	1.6249	10.1581	15.4954	5.8571	30.0454	38.3108	41.6022	46.133	69.6813	150.595	33.7673	79.1884	129.053	35.3948	61.3768	75.2419	72.2034	12.4754			23	8.3926	5.519	11.0074	11.5865	28.0053	28.2158	20.5818	21.4245	14.6926	11.6566	10.6787	10.6501	17.25	15.0209	15.7292	13.8566	10.1259	12.449	9.323	7.8322	10.5128	11.6028	12.9359	45.909
22	6.1088	4.3365	9.7583	20.8209	1.5469	9.9162	15.4552	5.7695	30.7626	37.8155	50.4666	45.3652	67.4902	142.975	32.1464	77.3026	128.719	34.8654	62.8419	74.2692	71.6441	11.7997			22	8.3028	4.4083	11.2659	11.2043	29.205	28.0871	19.9299	21.7216	14.8089	11.7003	10.4186	10.6221	16.8026	14.2841	15.44	13.7105	10.2727	12.5345	9.2429	8.0171	10.4103	11.4377	12.7203	45.4178
21	8.4534	4.392	9.6068	18.8829	1.5266	10.0204	14.1577	5.8823	27.2931	35.7646	69.8361	45.9458	66.4424	129.667	31.7245	78.1149	117.912	35.5471	55.7544	70.2412	70.1186	10.2023			21	8.5616	3.4857	11.1569	10.7268	30.2368	28.3098	19.4207	21.9313	14.4074	12.2052	10.4217	10.4718	16.3115	14.1943	15.1728	13.5857	10.3671	12.1672	9.5736	8.4863	10.5886	10.9649	12.3407	46.8334
20	10.3618	4.4582	9.0139	17.362	1.6249	10.3022	13.6418	6.4822	24.8421	35.4925	85.6019	46.6383	62.3418	119.223	33.7673	80.3117	113.616	39.1723	50.7475	69.7068	70.1127	9.37679			20	9.001	2.525	11.4007	10.5175	29.922	28.1369	18.9533	21.7228	13.8292	11.46	10.298	10.4205	15.9026	14.3284	15.2635	13.7238	10.3182	12.4509	9.2351	8.7523	10.8094	10.8019	11.6761	49.237
19	10.2774	4.8288	9.2536	17.5681	1.7561	10.7663	15.6458	6.6728	23.8642	36.7492	84.9047	50.5152	63.9996	120.638	36.4938	83.9297	130.306	40.3241	48.7498	72.175	73.2036	10.2143			19	9.15	2.5571	11.5306	11.0727	28.5013	28.0802	18.7355	21.0362	13.2725	11.3563	10.2038	10.4242	15.5128	13.9274	15.3039	13.583	10.3357	12.4257	9.1731	8.7591	10.9331	10.7103	11.0084	50.0521
18	8.4328	4.922	9.7686	19.5276	1.853	10.932	15.1756	6.9084	23.4013	37.9051	69.6659	51.4902	67.5614	134.094	38.5075	85.2214	126.39	41.7479	47.8042	74.4452	73.6928	10.559			18	9.0143	3.1488	11.1336	11.5526	27.2222	28.6542	18.9779	20.3134	13.1712	12.1887	10.2273	10.8023	14.9821	13.7171	15.5343	12.9602	10.6597	11.7658	9.27	8.4315	10.5853	10.5687	10.7487	49.3098
17	6.9175	4.7508	10.3891	22.3488	1.787	10.3424	12.9011	6.8827	23.7727	37.2944	57.1475	49.6993	71.8529	153.467	37.1359	80.6251	107.447	41.5926	48.5629	73.2457	72.0776	11.2431			17	8.9885	3.7988	10.6422	11.5602	26.5939	28.8741	19.7294	19.367	12.8899	11.6865	10.0421	10.9973	15.0808	13.0381	15.7169	12.6042	10.5851	11.5685	9.2739	8.6153	10.3423	10.4143	10.5394	49.1687
16	6.2893	4.5467	9.7818	23.9107	1.8021	9.6845	12.4025	6.4504	23.6761	36.8435	51.9578	47.5641	67.6527	164.192	37.4497	75.4964	103.294	38.9801	48.3656	72.3602	70.7313	12.1725			16	9.0974	3.8119	10.5882	11.8383	26.4802	28.5726	19.4539	18.8564	12.5805	11.5153	9.6402	11.1363	14.9833	13.1119	15.9522	12.9004	10.4592	11.4713	8.8747	9.2694	10.1516	10.1768	10.5373	49.7644
15	6.0579	4.2993	9.5162	24.1686	1.9078	9.3971	12.3879	6.1831	23.6925	37.6	50.0461	44.976	65.8158	165.963	39.6463	73.256	103.173	37.3648	48.3991	73.8459	70.2486	12.3958			15	9.0678	3.1869	10.3983	12.0138	26.8519	27.2434	18.9324	18.8951	12.8908	11.4554	9.4696	11.1638	15.041	13.4994	16.4338	13.2058	10.472	11.5258	8.823	9.2568	9.8941	10.4835	10.5047	49.6024
14	5.6657	4.3846	9.839	21.4811	1.9182	9.5298	13.3496	5.7089	23.7664	37.1113	46.806	45.8684	68.0483	147.509	39.8624	74.2904	111.182	34.4992	48.5501	72.8861	68.9502	11.2901			14	9.4928	2.4476	10.1679	11.8145	26.5291	26.2116	19.0086	19.2672	13.7411	10.157	9.5767	10.4569	15.2231	13.9114	15.9387	13.9389	10.8065	11.3703	8.7545	8.8196	9.9275	10.7955	10.4469	51.9273
13	4.521	4.4234	10.1592	19.3615	1.9106	9.5965	13.3769	5.8924	23.3505	37.7757	37.3493	46.2742	70.2629	132.953	39.7045	74.8104	111.409	35.6081	47.7005	74.191	67.0264	10.4653			13	9.7813	2.1667	10.5735	11.3308	25.5291	25.9986	19.46	19.6167	13.4613	9.7073	9.6629	10.1475	14.8077	13.6494	15.4902	14.7012	10.824	11.4577	8.7339	9.1815	10.0212	10.5197	10.4869	53.5054
12	3.9512	4.2208	9.5893	17.9739	1.9647	9.4677	12.2402	5.5587	23.5645	37.7548	32.642	44.1548	66.3214	123.425	40.8287	73.8063	101.942	33.5916	48.1376	74.15	63.9	9.58342			12	9.7994	2.0667	10.8958	11.3822	24.6548	26.0581	20.0406	19.5643	13.0974	9.3673	9.1771	9.9472	14.1744	13.2017	15.5551	13.7105	10.6667	11.6375	8.5801	8.9795	10.0591	10.2897	10.5152	53.6044
11	4.1936	3.808	9.9111	16.5071	2.1522	9.6283	12.2627	5.218	23.4757	36.1337	34.6446	39.8364	68.547	113.353	44.7252	75.0583	102.13	31.5327	47.9562	70.9661	62.8749	8.94245			11	9.319	1.9702	10.6458	11.3095	24.381	26.2545	20.5633	19.191	12.558	9.0232	9.5749	10.0262	13.5244	12.8573	15.565	13.1487	10.465	11.5326	8.3243	8.9509	10.0658	10.1938	10.6993	50.9766
10	4.7829	3.7237	9.4006	14.4711	1.8795	9.3729	13.0744	5.2542	24.369	35.7807	39.513	38.9545	65.0163	99.3716	39.0582	73.0673	108.89	31.7514	49.781	70.2729	61.5676	8.44646			10	9.4489	1.8774	10.7806	10.4925	24.5212	25.8091	20.1759	18.2072	12.9526	9.3216	9.7923	10.0377	13.391	12.7196	15.8223	13.1673	10.3252	11.3557	8.4897	8.9315	9.893	10.2343	10.5363	51.6871
9	5.2493	3.7069	8.9963	12.5729	1.6339	9.1093	16.2491	5.5283	24.8064	35.185	43.366	38.7788	62.2201	86.3368	33.9543	71.0124	135.331	33.4078	50.6746	69.1029	62.4184	9.84232			9	9.596	1.9024	10.7047	9.9799	24.2672	25.4716	20.3333	17.8052	13.3143	8.9024	9.5899	10.1875	13.3449	12.69	15.625	13.2191	9.8648	10.8717	8.3475	9.1005	9.8105	10.2971	10.3533	52.4918
8	5.2631	3.5786	8.9461	11.0246	1.5537	9.1337	19.3731	7.5852	24.0248	35.7359	43.48	37.4366	61.8729	75.7048	32.2877	71.2026	161.349	45.8378	49.0779	70.1849	64.8434	11.7314			8	9.3381	2.4524	10.7561	10.1554	23.8479	24.7386	20.5597	17.3059	12.753	9.0659	9.1334	10.2499	13.4077	12.8364	15.5012	12.9548	9.8893	10.3401	8.5762	9.2808	10.0502	10.6539	10.8927	51.081
7	5.3285	3.2652	8.5103	10.1385	1.5757	9.3154	18.9763	9.7109	23.0717	36.8334	44.0203	34.158	58.8588	69.6201	32.7449	72.6191	158.044	58.6835	47.1309	72.3403	64.822	11.3621			7	9.1643	2.4548	10.6054	10.3246	23.3558	24.5408	20.2189	16.7403	12.0428	9.0576	8.9334	10.1016	13.1936	12.5818	15.3554	12.3931	10.2821	10.2828	9.137	9.2705	10.097	10.4867	11.7182	50.1303
6	5.7829	3.123	8.3804	9.2555	1.7024	9.8265	16.5398	8.9953	23.5151	36.227	47.7743	32.6705	57.9604	63.5566	35.3778	76.6034	137.752	54.3591	48.0367	71.1494	62.524	9.47275			6	9.4441	2.394	10.4547	10.1529	23.3624	23.9378	18.8549	16.6092	11.7962	9.699	8.7506	10.1024	13.0987	12.246	15.0564	12.0691	10.5035	10.5948	9.0866	9.1244	9.7614	10.114	12.0873	51.6609
5	5.2182	3.131	8.3039	8.5648	1.7315	10.3579	12.4348	6.6288	24.7491	36.2162	43.1091	32.7541	57.4313	58.8136	35.9826	80.746	103.563	40.0582	50.5575	71.1282	57.4144	7.05884			5	9.5053	1.8452	10.2745	9.6867	23.5661	23.5491	17.5215	16.3308	11.4935	9.4577	8.5115	10.0902	13.1949	12.2386	14.8407	11.8725	10.2331	10.9203	8.9483	9.0616	9.6923	9.8573	12.4805	51.9956
4	4.165	2.9714	8.4435	9.5923	1.5845	10.2413	11.3435	5.4269	25.4894	36.0322	34.4083	31.0845	58.3968	65.8694	32.9277	79.837	94.4743	32.7951	52.0698	70.7668	55.263	7.10045			4	9.3181	1.9679	10.3284	9.2669	23.5794	23.4592	17.0689	15.3346	10.167	9.6891	8.4231	9.7492	12.6013	12.4649	14.5833	11.6866	10.2051	11.5578	8.9109	8.629	9.6421	9.6209	12.6572	50.9716
3	4.3994	3.1357	8.3355	10.9465	1.6121	9.911	10.0567	5.0734	25.0643	35.7373	36.3448	32.8033	57.6499	75.1685	33.5013	77.2621	83.7572	30.6589	51.2014	70.1876	54.8535	6.56306			3	8.9809	2.1952	10.4608	9.1617	22.9418	23.4716	16.3985	14.2484	9.9818	9.3572	8.6188	9.8566	12.4833	12.2362	14.5037	11.7251	10.3147	12.1438	8.9819	8.5925	9.7915	9.6528	12.6551	49.1271
2	5.0121	3.1497	8.2482	11.5109	1.626	9.4493	10.8022	4.8577	23.6581	37.0652	41.4065	32.9498	57.0461	79.0442	33.7902	73.6629	89.9661	29.3554	48.3288	72.7956	55.8345	6.90086			2	8.8816	2.2738	10.3836	9.6805	22.2222	23.397	15.4539	14.1236	10.2377	8.8609	8.9674	9.6774	12.1244	11.7565	14.4191	11.3586	10.5688	11.4869	9.3463	8.5936	10.1249	9.7391	12.2734	48.5839
1	4.4801	3.2162	7.9373	12.1179	1.6756	9.3075	11.6967	5.3546	23.0283	37.7002	37.0114	33.6454	54.8958	83.2124	34.8209	72.5575	97.4159	32.3582	47.0423	74.0427	56.7003	7.45343			1	9.0583	1.6631	10.3358	9.8885	21.8796	22.7261	14.7552	14.3171	9.7206	7.6253	8.9119	9.7531	12.1231	11.5449	14.0674	11.0916	10.7704	10.6268	9.6266	8.7237	10.1249	9.8967	11.4048	49.5505
0	4.0621	3.3095	8.1697	11.7045	1.653	9.5451	10.9319	4.9685	22.7649	35.3826	33.5582	34.6215	56.5032	80.3736	34.3513	74.4097	91.0463	30.0249	46.5042	69.491	55.0884	7.09413			0	8.9599	1.1631	10.3824	9.3396	21.8929	21.8064	14.7146	14.7765	9.1038	7.2551	8.6303	10.2904	12.3756	11.5867	13.5613	10.9562	11.1061	9.7969	9.624	9.1826	9.8127	10.0362	11.0137	49.0122
MEAN	12.1046	9.5591	14.4588	14.5626	4.81205	12.8278	12.007	16.5479	48.9524	50.9168															MEAN	18.281	19.9366	21.1235	20.9221	27.7274	31.8268	23.6849	26.0436	18.8559	11.2786	19.9904	17.2811	16.3535	18.1117	18.5976	17.0102	17.9032	20.475	20.7476	15.7421	19.1747	17.9116	17.2931
[truncated: 63 more columns]

## Sheet: Fig 5C empty vector
X	Y1	Y2	Y3	Y4	Y5	Y6	Y7	Y8	Y9	Y10	Y1	Y2	Y3	Y4	Y5	Y6	Y7	Y8	Y9	Y10			NR
999	1.871	0.5144	0.9898	0.0954	0.0308	1.3962	1.934	6.4519	28.8123	42.5915	15.4569	5.38126	6.84564	0.655102	0.64006	10.8842	16.1073	38.9892	58.8578	83.6492	23.7467	8.84184	10						8109.4	9613.65	7141.67	3215.39	7215.54	6170.6	4471.08	11513.4	13103.8	14856.4
998	1.9334	0.4932	1.2314	0.1609	0.0374	1.4833	1.9887	6.4381	30.6491	43.3207	15.9724	5.15948	8.51659	1.10488	0.777215	11.5632	16.5629	38.9058	62.61	85.0813	24.6254	9.05081	10						14634.6	17392.4	14445.8	12359.5	19176.2	10400.2	9464.23	13147.5	13726.8	15149.1
997	2.0006	0.5307	1.6195	0.1562	0.0493	1.7137	2.2108	8.1163	30.9233	44.9285	16.5276	5.55178	11.2008	1.07261	1.02451	13.3593	18.4126	49.0473	63.1702	88.239	26.7606	9.41045	10						18659.5	20477.5	19187.2	23553.8	21440.3	10634.3	11511	18296.5	11863.8	13047.9
996	2.2853	0.5537	1.5825	0.1521	0.1468	2.1929	2.2375	9.6991	30.9905	46.5088	18.8795	5.79239	10.9449	1.04446	3.05067	17.095	18.635	58.6122	63.3075	91.3427	28.8704	9.78172	10						13741.1	12968.8	9924.82	15950.5	9625.11	10961.7	9628	12402.7	7587.53	7681.32
995	2.6373	0.6111	1.8442	0.2349	0.2896	2.8231	2.1616	10.0994	32.6369	48.7078	21.7875	6.39286	12.7548	1.61303	6.01822	22.0077	18.0029	61.0313	66.6707	95.6615	31.1941	10.0641	10						8896.66	8220.02	7506.89	5195.13	8083.61	10750.3	9706.25	7348.96	9646.48	8565.38
994	2.8302	0.6256	2.0042	0.3769	0.5405	3.2963	2.1802	10.0611	34.4495	51.9413	23.3811	6.54455	13.8614	2.58813	11.2322	25.6966	18.1578	60.7998	70.3735	102.012	33.4647	10.4143	10						8358.51	8062.23	12253.6	6855.35	10204.4	11433.3	10726.7	9693.75	12297.9	11489.9
993	2.9432	0.6635	1.9007	0.5259	0.8738	3.6235	2.305	9.3387	35.3358	51.6839	24.3147	6.94103	13.1456	3.6113	18.1586	28.2473	19.1972	56.4343	72.184	101.507	34.3741	10.113	10						9726.7	7298.88	9410.7	8606.77	8111.69	11407	10527.2	9669.75	9132.93	8508.32
992	3.2651	0.8009	2.2819	0.4844	1.09	3.8547	2.3692	9.0742	38.4031	50.9864	26.974	8.37841	15.782	3.32633	22.6515	30.0497	19.7319	54.8359	78.4499	100.137	36.0316	10.0384	10						7935.79	5141.77	6729.76	5462.76	5593.73	10474.9	9235.52	7118.97	7959.88	6436.46
991	3.5229	0.9314	2.7475	0.4061	1.2356	4.0356	2.4137	9.9755	41.3988	52.6694	29.1037	9.7436	19.0022	2.78865	25.6772	31.4599	20.1025	60.2825	84.5696	103.442	38.6172	10.5079	10						5267.69	5449.17	5850.18	5044.38	5743.46	9301.86	10660.8	6637.46	8148.58	6780.99
990	3.5329	1.162	3.3114	0.3288	1.2627	4.0808	2.468	10.986	41.3267	54.2794	29.1863	12.156	22.9023	2.25784	26.2404	31.8123	20.5547	66.389	84.4223	106.604	40.2525	10.7231	10						4670.01	5375.56	7549.33	13756.4	4806.05	8465.94	14069.2	4171.06	6532.25	7484.18
989	3.9497	1.5343	3.1109	0.255	1.3484	4.1732	2.4968	11.4163	40.5462	54.3334	32.6296	16.0507	21.5156	1.75106	28.0213	32.5326	20.7946	68.9894	82.8279	106.71	41.1823	10.5995	10
988	4.3585	1.895	3.0451	0.1372	1.5256	4.2976	2.5947	12.9301	41.2436	55.1864	36.0069	19.824	21.0605	0.942139	31.7037	33.5023	21.61	78.1374	84.2525	108.385	43.5425	10.914	10
987	4.4616	2.1189	3.1046	0.0999	1.51	4.5065	2.6792	14.0654	43.8721	56.0428	36.8586	22.1663	21.472	0.686003	31.3795	35.1308	22.3137	84.998	89.622	110.067	45.4694	11.414	10
986	4.4458	2.1287	3.7338	0.1461	1.3853	4.7199	2.7897	13.4636	44.818	57.5418	36.7281	22.2688	25.8237	1.00325	28.7881	36.7944	23.234	81.3613	91.5543	113.011	46.0567	11.4486	10
985	4.8138	2.3681	4.326	0.213	1.3239	4.762	2.8974	13.7629	45.8412	60.1786	39.7682	24.7733	29.9194	1.46265	27.5122	37.1226	24.131	83.17	93.6445	118.19	47.9694	11.7637	10
984	5.3415	2.6854	4.9272	0.2339	1.5033	4.8635	2.8781	14.2301	47.3651	65.2486	44.1277	28.0926	34.0774	1.60617	31.2403	37.9139	23.9702	85.9933	96.7575	128.147	51.1927	12.4097	10
983	5.8635	2.9376	5.2306	0.3241	1.6266	5.1781	2.8443	14.1428	48.2127	65.2912	48.4401	30.7309	36.1758	2.22556	33.8026	40.3664	23.6887	85.4658	98.489	128.231	52.7616	12.269	10
982	5.953	3.2599	4.9081	0.414	1.6545	5.362	2.9343	14.4189	48.3344	64.1555	49.1795	34.1026	33.9453	2.8429	34.3824	41.8	24.4383	87.1343	98.7376	126.001	53.2564	12.0756	10
981	5.9076	3.6193	4.7914	0.4263	1.8253	5.351	3.0369	15.0265	49.615	64.0824	48.8044	37.8624	33.1382	2.92736	37.9318	41.7142	25.2928	90.806	101.354	125.857	54.5688	12.1662	10
980	5.656	3.5699	5.1249	0.4583	2.0221	5.6565	3.1371	16.2722	49.458	66.9984	46.7259	37.3456	35.4448	3.1471	42.0216	44.0958	26.1273	98.3339	101.033	131.584	56.5859	12.6531	10
979	5.4572	3.7774	6.2769	0.4565	2.1564	5.8179	3.1831	16.3519	49.0822	69.0207	45.0836	39.5163	43.4122	3.13474	44.8125	45.354	26.5104	98.8155	100.265	135.556	58.246	12.7032	10
978	5.8002	4.4293	6.6466	0.4546	2.3126	5.955	3.2365	15.8288	49.5517	70.8272	47.9172	46.336	45.9691	3.12169	48.0585	46.4228	26.9552	95.6544	101.224	139.104	60.0763	12.6542	10
977	5.9677	4.8474	6.1609	0.4235	2.2073	5.9866	3.3345	15.535	50.9467	73.7329	49.3009	50.7098	42.6099	2.90813	45.8702	46.6691	27.7714	93.8789	104.074	144.811	60.8603	13.104	10
976	6.2233	5.1204	6.0304	0.3613	2.2098	6.1636	3.4718	16.6781	52.3239	76.217	51.4125	53.5657	41.7074	2.48101	45.9222	48.0489	28.9149	100.787	106.887	149.689	62.9416	13.6972	10
975	6.9336	5.7115	6.5273	0.2966	2.1011	6.3182	3.5544	17.9846	54.1488	76.1589	57.2805	59.7494	45.144	2.03672	43.6633	49.2541	29.6028	108.682	110.615	149.575	65.5603	13.9605	10
974	7.3906	6.5167	6.6771	0.2577	2.0614	6.3939	3.5738	18.9039	54.7096	77.2506	61.0559	68.1728	46.1801	1.7696	42.8383	49.8442	29.7644	114.237	111.761	151.719	67.7343	14.2971	10
973	7.3871	6.4823	6.7478	0.268	2.2454	6.3457	3.7227	18.6258	55.172	76.2214	61.027	67.8129	46.669	1.84033	46.662	49.4685	31.0045	112.557	112.705	149.698	67.9444	14.0264	10
972	7.4238	6.342	7.315	0.3072	2.3161	6.603	3.8607	19.6845	57.917	75.6337	61.3302	66.3452	50.5919	2.10951	48.1312	51.4743	32.1538	118.955	118.313	148.544	69.7947	14.2312	10
971	7.5767	6.3211	7.7025	0.5263	2.3444	6.8696	3.9607	21.5113	59.4494	78.1886	62.5934	66.1265	53.2719	3.61405	48.7193	53.5526	32.9867	129.994	121.443	153.561	72.5863	14.9114	10
970	7.8724	6.474	8.0165	0.7774	2.4711	6.7709	4.0141	22.593	60.0142	77.7308	65.0362	67.7261	55.4436	5.33833	51.3523	52.7832	33.4314	136.531	122.597	152.662	74.2901	14.9985	10
969	8.1039	6.3834	9.0515	0.7626	2.4727	6.758	4.0503	21.739	61.7692	75.903	66.9487	66.7783	62.6019	5.2367	51.3856	52.6826	33.7329	131.37	126.182	149.073	74.5992	14.6037	10
968	8.6644	6.9386	9.9492	0.4888	2.7311	6.9033	4.0583	22.2244	62.3507	75.4223	71.5792	72.5864	68.8105	3.35654	56.7554	53.8153	33.7995	134.303	127.37	148.128	77.0505	14.6185	10
967	8.8718	7.5006	10.8127	0.4711	2.9814	6.9274	4.1577	23.2713	62.6784	77.0036	73.2926	78.4656	74.7826	3.235	61.9569	54.0032	34.6274	140.63	128.04	151.234	80.0267	14.939	10
966	8.9826	7.9799	10.9842	0.5327	3.1637	7.1771	4.3702	25.8027	63.0042	78.6758	74.2079	83.4796	75.9688	3.658	65.7453	55.9497	36.3972	155.927	128.705	154.518	83.4557	15.6856	10
965	9.3568	8.4416	10.3634	0.9202	2.9531	7.3792	4.5293	26.0751	64.7515	80.4389	77.2993	88.3096	71.6752	6.31892	61.3688	57.5252	37.7223	157.573	132.275	157.981	84.8048	15.9215	10
964	9.8649	8.9284	10.3235	1.517	3.0879	7.9005	4.5236	23.8591	66.5719	79.9668	81.4969	93.4021	71.3992	10.4171	64.1701	61.5891	37.6748	144.182	135.993	157.054	85.7378	15.0337	10
963	9.7711	8.5763	10.211	1.3973	3.1678	7.7056	4.5855	22.4506	66.229	78.2913	80.722	89.7187	70.6212	9.59512	65.8306	60.0697	38.1903	135.67	135.293	153.763	83.9474	14.5019	10
962	9.5518	8.2569	10.7788	1.0642	3.4269	7.5406	4.6524	23.1874	66.1745	79.6934	78.9103	86.3774	74.5482	7.30775	71.215	58.7834	38.7475	140.123	135.181	156.517	84.7711	14.8593	10
961	9.3757	8.7502	10.9648	1.1743	3.5623	7.701	4.7624	23.9713	69.373	81.402	77.4554	91.5379	75.8346	8.0638	74.0287	60.0339	39.6636	144.86	141.715	159.873	87.3066	15.3675	10
960	9.1911	9.0264	10.1808	1.5687	3.5422	7.6792	4.8439	25.7926	69.3902	81.0557	75.9304	94.4273	70.4123	10.7721	73.611	59.8639	40.3424	155.866	141.75	159.192	88.2169	15.7386	10
959	9.2581	8.9658	9.2085	1.7183	3.4326	7.9108	4.7901	28.1572	69.2618	79.9887	76.4839	93.7934	63.6877	11.7994	71.3334	61.6694	39.8943	170.156	141.488	157.097	88.7402	16.4075	10
958	9.1548	8.8653	9.3713	1.9099	3.6379	8.0894	4.8533	25.3191	69.3442	80.6218	75.6305	92.742	64.8136	13.1151	75.5998	63.0617	40.4207	153.005	141.656	158.34	87.8385	15.4245	10
957	9.272	9.1776	9.4845	2.1114	3.531	8.0525	4.9352	23.3417	70.1377	79.9799	76.5988	96.0091	65.5966	14.4988	73.3783	62.774	41.1028	141.055	143.277	157.08	87.137	14.826	10
956	10.2078	9.098	10.7246	1.8952	4.0183	8.0869	5.0102	21.9143	70.3275	80.8717	84.3297	95.1764	74.1733	13.0141	83.5049	63.0422	41.7274	132.429	143.665	158.831	88.9894	14.4311	10
955	10.6123	8.7583	11.2089	1.933	4.5081	8.2658	5.1304	22.1254	70.1241	79.502	87.6714	91.6227	77.5228	13.2737	93.6835	64.4368	42.7285	133.705	143.25	156.141	90.4035	14.17	10
954	10.753	9.6952	11.3204	2.2189	4.5299	8.3047	5.3337	24.8735	70.5861	80.814	88.8337	101.424	78.294	15.237	94.1366	64.7401	44.4217	150.312	144.193	158.718	94.031	14.8043	10
953	11.0705	10.4391	11.7945	2.3009	4.2956	8.2993	5.387	27.9194	73.2433	84.1478	91.4567	109.206	81.5729	15.8	89.2675	64.698	44.8656	168.719	149.622	165.265	98.0472	16.1225	10
952	11.1993	10.2864	12.2098	2.1867	3.6888	8.5433	5.4583	27.7985	74.284	81.5831	92.5208	107.608	84.4452	15.0158	76.6575	66.6001	45.4594	167.988	151.748	160.228	96.8271	16	10
951	10.6901	10.3909	12.3714	2.4118	3.5551	8.633	5.4564	29.8993	74.9932	80.0082	88.3141	108.702	85.5629	16.5616	73.8791	67.2993	45.4436	180.683	153.196	157.135	97.6777	16.5532	10
950	10.3533	11.3083	12.2113	2.905	3.6386	8.5479	5.556	32.4233	75.7825	80.9004	85.5317	118.299	84.4556	19.9483	75.6143	66.6359	46.2731	195.936	154.809	158.887	100.639	17.4674	10
949	9.9169	10.8899	13.1656	3.1277	3.8923	8.6603	5.4582	31.9466	76.091	84.2702	81.9265	113.922	91.0557	21.4776	80.8865	67.5122	45.4586	193.055	155.439	165.506	101.624	17.3715	10
948	10.1455	10.8295	13.4855	3.8152	4.0636	8.7126	5.586	30.4882	75.7719	85.5487	83.815	113.29	93.2682	26.1986	84.4463	67.9199	46.523	184.242	154.787	168.017	102.251	16.5782	10
947	11.1544	11.0676	12.7933	4.7504	4.2549	8.8688	5.8476	26.2491	76.7405	83.1846	92.1498	115.781	88.4808	32.6205	88.4217	69.1375	48.7017	158.625	156.766	163.374	101.406	14.6656	10
946	11.7142	11.2968	12.1072	4.977	4.2541	9.2179	6.0229	23.9568	78.5071	83.793	96.7745	118.179	83.7356	34.1766	88.4051	71.859	50.1617	144.772	160.374	164.568	101.301	14.201	10
945	11.3387	11.4095	12.7446	4.6178	4.2124	9.5977	6.0691	22.502	80.4487	82.6659	93.6724	119.358	88.144	31.71	87.5385	74.8198	50.5465	135.981	164.341	162.355	100.847	14.0512	10
944	11.4642	11.0047	13.5143	4.4594	4.2157	9.7228	6.1808	23.3706	80.7826	82.4286	94.7092	115.123	93.4674	30.6222	87.6071	75.795	51.4768	141.23	165.023	161.889	101.694	14.117	10
943	11.558	10.657	13.0681	4.8996	4.0946	9.6834	6.2482	23.5349	79.9754	81.5358	95.4841	111.485	90.3814	33.6451	85.0905	75.4878	52.0381	142.223	163.374	160.135	100.934	13.8154	10
942	11.8342	10.8302	12.3594	5.8301	4.0909	9.8458	6.2461	23.1886	78.4771	82.1534	97.7658	113.297	85.4799	40.0347	85.0136	76.7538	52.0206	140.13	160.313	161.348	101.216	13.3552	10
941	11.5898	11.2125	12.4355	6.4102	4.2359	9.5091	6.387	23.8624	77.1783	85.9592	95.7468	117.297	86.0062	44.0182	88.0269	74.1291	53.1941	144.202	157.66	168.823	102.91	13.5732	10
940	10.9104	12.0456	12.0991	6.2519	4.4667	9.5805	6.4353	22.3407	76.8416	88.9766	90.1341	126.012	83.6796	42.9312	92.8232	74.6857	53.5964	135.006	156.972	174.749	103.059	13.7872	10
939	10.7453	12.7789	12.4956	5.7702	4.3467	9.7369	6.4287	22.118	74.8158	89.9815	88.7701	133.683	86.4219	39.6234	90.3295	75.9049	53.5414	133.66	152.834	176.723	103.149	13.9978	10
938	10.6418	13.0787	12.6055	5.8565	4.1071	9.8912	6.5504	23.1083	76.3523	89.6305	87.9151	136.819	87.182	40.216	85.3503	77.1078	54.555	139.645	155.973	176.033	104.08	14.2842	10
937	11.0491	12.9466	12.2487	5.6016	3.9884	9.8097	6.5089	21.9046	75.7291	91.9236	91.2799	135.437	84.7143	38.4656	82.8836	76.4724	54.2094	132.371	154.7	180.537	103.107	14.4241	10
936	12.0009	12.4049	12.4447	5.3264	4.0376	9.9165	6.5723	20.4184	75.7886	91.8526	99.143	129.771	86.0699	36.5759	83.906	77.305	54.7374	123.39	154.821	180.397	102.612	14.0927	10
935	13.2383	11.5836	13.4246	4.8016	4.054	9.8728	6.4827	20.4318	76.5593	88.988	109.366	121.179	92.847	32.9721	84.2468	76.9643	53.9912	123.471	156.396	174.771	102.62	13.836	10
934	14.0134	11.3544	13.304	4.8826	3.9487	9.6489	6.366	20.1226	77.5113	88.4712	115.769	118.781	92.0129	33.5283	82.0586	75.2189	53.0192	121.602	158.34	173.756	102.409	13.936	10
933	14.8638	10.97	14.0082	5.6794	4.4524	9.9273	6.4747	19.5463	77.777	88.2194	122.794	114.76	96.8833	38.9999	92.526	77.3892	53.9245	118.119	158.883	173.262	104.754	13.3729	10
932	14.4483	11.0457	14.3952	6.1017	5.1639	9.8266	6.6427	19.2627	75.7643	86.1261	119.362	115.552	99.5599	41.8998	107.312	76.6042	55.3237	116.406	154.771	169.151	105.594	12.6171	10
931	14.3808	12.0976	13.5437	6.3895	5.0522	9.8622	6.7386	18.7343	76.3872	88.3495	118.804	126.556	93.6707	43.8761	104.991	76.8817	56.1224	113.212	156.044	173.517	106.368	12.9307	10
930	13.8585	12.3025	13.4014	6.6952	4.7351	10.1256	6.7297	18.9634	77.973	88.6967	114.489	128.699	92.6866	45.9753	98.4009	78.935	56.0483	114.597	159.283	174.199	106.331	13.0026	10
929	13.3067	12.0113	13.7703	6.514	4.3033	9.9809	6.8236	21.2394	78.1734	85.4774	109.931	125.653	95.2379	44.731	89.4276	77.807	56.8303	128.351	159.693	167.877	105.554	12.8961	10
928	13.2316	12.3166	13.9981	6.7916	4.2888	9.4682	6.7668	20.6294	76.4141	84.1625	109.31	128.847	96.8135	46.6372	89.1262	73.8102	56.3573	124.665	156.099	165.294	104.696	12.5979	10
927	12.8647	13.1587	13.5765	7.3293	4.521	9.5425	6.8697	18.9146	74.8022	84.6288	106.279	137.656	93.8976	50.3296	93.9516	74.3894	57.2143	114.302	152.806	166.21	104.704	12.311	10
926	11.9578	12.6971	13.8475	7.8462	4.4291	9.9468	6.9621	18.7557	75.2883	83.3387	98.7869	132.827	95.7719	53.8791	92.0418	77.5412	57.9838	113.342	153.799	163.676	103.965	11.7978	10
925	11.6062	12.9103	14.6049	8.4501	4.4243	9.6925	7.1035	19.1309	75.5567	83.1353	95.8823	135.058	101.01	58.026	91.9421	75.5588	59.1615	115.609	154.347	163.277	104.987	11.6864	10
924	11.7009	13.4218	14.9403	7.7997	4.5341	9.522	7.2944	18.6955	73.7692	84.2993	96.6646	140.409	103.33	53.5598	94.2238	74.2296	60.7514	112.978	150.696	165.563	105.24	11.9313	10
923	12.2284	13.5244	15.6676	7.2901	4.286	9.9483	7.4044	19.7234	72.4988	81.6422	101.022	141.482	108.36	50.0604	89.068	77.5529	61.6675	119.19	148.101	160.344	105.685	11.7277	10
922	12.7024	13.0373	15.7645	7.7468	4.5104	10.4914	7.361	19.417	72.2808	80.3707	104.938	136.386	109.03	53.1965	93.7313	81.7867	61.3061	117.338	147.655	157.847	106.322	11.0589	10
921	12.5715	12.4323	14.9587	8.5527	4.5149	10.4677	7.3503	18.6763	73.4711	80.2952	103.857	130.057	103.457	58.7305	93.8248	81.6019	61.217	112.862	150.087	157.699	105.339	10.6627	10
920	13.068	11.7328	13.7485	9.1122	4.7156	10.2833	7.4275	19.188	70.0202	78.6167	107.959	122.74	95.0872	62.5726	97.9956	80.1644	61.8599	115.954	143.037	154.402	104.177	9.85979	10
919	13.3784	12.7293	13.2746	10.1707	4.7137	9.8534	7.3722	18.3195	70.6675	77.6753	110.523	133.164	91.8096	69.8412	97.9561	76.8131	61.3994	110.706	144.36	152.553	104.913	9.90061	10
918	13.1049	14.3103	14.0122	10.5264	4.4747	9.7128	7.5833	17.511	75.1372	79.107	108.263	149.703	96.911	72.2837	92.9894	75.717	63.1575	105.82	153.49	155.365	107.37	10.9188	10
917	13.0882	15.0802	14.134	10.8141	4.4648	9.6038	7.6258	17.3042	76.8223	80.3418	108.126	157.758	97.7534	74.2593	92.7837	74.8673	63.5115	104.57	156.933	157.79	108.835	11.5017	10
916	13.012	14.9161	14.3546	12.9439	4.3502	9.5764	7.4831	17.2189	76.9571	80.7376	107.496	156.041	99.2791	88.8845	90.4022	74.6537	62.323	104.055	157.208	158.568	109.891	11.1634	10
915	13.3231	14.4127	14.642	13.0895	4.3713	9.6161	7.3648	17.0424	75.9001	80.6825	110.066	150.775	101.267	89.8843	90.8407	74.9632	61.3377	102.988	155.049	158.459	109.563	10.8172	10
914	13.3454	14.8063	14.723	11.7672	4.7839	9.6724	7.5362	16.6625	73.4094	77.9155	110.25	154.892	101.827	80.8042	99.415	75.4021	62.7652	100.692	149.961	153.025	108.903	10.5395	10
913	13.2448	14.4667	14.467	10.7885	4.7687	9.7881	7.8071	16.3146	73.2857	77.2234	109.419	151.34	100.056	74.0835	99.0991	76.304	65.0214	98.5901	149.708	151.666	107.529	10.4123	10
912	13.2467	14.2026	14.1333	10.274	4.5309	9.9311	7.7325	16.2564	73.1524	76.2433	109.435	148.577	97.7485	70.5505	94.1573	77.4188	64.4001	98.2384	149.436	149.741	105.97	10.3801	10
911	14.1574	14.8342	14.0052	10.1649	4.5696	10.1356	7.7299	15.827	72.0065	76.2259	116.958	155.184	96.8626	69.8013	94.9616	79.013	64.3785	95.6435	147.095	149.707	106.96	10.6524	10
910	14.5572	15.1057	13.7568	10.4511	4.5231	10.0958	7.9329	15.6946	70.28	77.5994	120.261	158.024	95.1446	71.7666	93.9953	78.7027	66.0691	94.8434	143.568	152.404	107.478	10.7242	10
909	14.4615	15.5226	14.0041	11.0624	5.2009	10.0742	7.9981	16.523	68.6206	78.3348	119.471	162.386	96.855	75.9644	108.081	78.5344	66.6122	99.8495	140.178	153.849	110.178	10.5291	10
908	14.1021	15.4765	14.3754	12.0945	6.4627	10.002	7.9277	17.2291	68.8331	77.3294	116.502	161.903	99.4229	83.0517	134.302	77.9715	66.0258	104.116	140.612	151.874	113.578	10.3932	10
907	13.8558	14.8513	14.6752	13.4227	6.8987	10.1079	8.0793	16.6144	69.4256	80.2719	114.467	155.363	101.496	92.1723	143.363	78.7971	67.2884	100.402	141.823	157.653	115.282	10.2607	10
906	14.0521	14.3869	14.0567	14.1624	5.7469	10.6215	7.9282	16.2893	67.8956	80.8761	116.089	150.505	97.2187	97.2518	119.427	82.8009	66.03	98.4372	138.697	158.84	112.53	9.45408	10
905	14.3559	14.224	13.7	13.7437	5.3177	10.5363	7.9834	16.5488	65.947	77.4726	118.598	148.801	94.7517	94.3766	110.508	82.1367	66.4897	100.005	134.717	152.155	110.254	8.95235	10
904	14.1451	14.2788	13.9229	12.9333	5.2026	10.7578	8.0449	17.1998	65.8578	75.8692	116.857	149.374	96.2934	88.8117	108.116	83.8634	67.0019	103.939	134.534	149.006	109.78	8.77453	10
903	13.6068	14.3554	14.4243	12.661	5.5269	10.9271	8.0899	18.0522	65.8478	78.1061	112.41	150.175	99.7611	86.9418	114.855	85.1832	67.3767	109.091	134.514	153.399	111.371	8.93125	10
902	13.5643	15.2821	14.5208	13.5225	5.6456	10.7241	8.07	18.1131	65.5412	77.3367	112.059	159.87	100.429	92.8576	117.322	83.6007	67.211	109.459	133.888	151.888	112.858	9.25082	10
901	14.1757	15.3876	14.7899	14.4124	5.8213	10.6999	7.9907	17.459	65.7081	76.4312	117.11	160.973	102.29	98.9685	120.973	83.4121	66.5505	105.506	134.229	150.11	114.012	9.1895	10
900	14.8202	14.5069	14.6674	14.3162	6.0146	10.7528	8.3085	16.8176	67.6378	75.9947	122.434	151.76	101.442	98.3079	124.99	83.8244	69.1973	101.63	138.171	149.253	114.101	8.76826	10
899	15.3924	14.3202	14.6606	14.0148	6.0208	10.8762	8.4886	16.6831	67.4754	76.8293	127.161	149.807	101.395	96.2382	125.119	84.7864	70.6973	100.817	137.839	150.892	114.475	8.745	10
898	15.4194	14.9967	14.4742	12.935	5.8077	10.9561	8.543	16.7083	66.4	77.0343	127.384	156.884	100.106	88.8233	120.691	85.4093	71.1504	100.969	135.642	151.294	113.835	9.17251	10
897	15.4603	15.1628	14.3625	11.4213	5.6886	11.1604	8.7746	17.6105	65.7713	77.5921	127.722	158.622	99.3337	78.4289	118.216	87.0019	73.0792	106.421	134.358	152.39	113.557	9.44262	10
896	15.0193	14.2237	14.271	10.7016	6.0022	11.0964	8.6139	19.6806	65.9943	77.7913	124.079	148.798	98.7009	73.4868	124.733	86.503	71.7408	118.931	134.813	152.781	113.457	9.31157	10
895	15.1611	14.8299	14.3818	11.352	6.2294	11.3329	8.7095	19.408	65.7544	76.6257	125.25	155.139	99.4672	77.953	129.454	88.3467	72.537	117.284	134.323	150.492	115.025	9.24402	10
894	15.4079	16.0804	14.607	12.5757	6.1896	11.6638	9.1602	17.4368	65.3792	77.3466	127.289	168.221	101.025	86.3561	128.627	90.9262	76.2907	105.372	133.557	151.908	116.957	9.44214	10
893	15.4169	16.6644	15.4502	13.6318	6.0696	11.2596	9.1327	15.2785	65.909	79.8237	127.364	174.33	106.856	93.6082	126.133	87.7752	76.0617	92.3289	134.639	156.773	117.587	10.0862	10
892	15.282	16.9945	16.196	13.5517	5.9953	11.0591	9.0181	15.4055	66.8194	78.6132	126.249	177.784	112.015	93.0582	124.589	86.2122	75.1072	93.0963	136.499	154.395	117.9	10.2635	10
891	15.0939	15.9087	16.057	13.3901	6.0725	11.157	8.9544	16.3434	65.7837	78.334	124.695	166.425	111.053	91.9485	126.194	86.9754	74.5767	98.7641	134.383	153.847	116.886	9.39444	10
890	14.534	15.902	15.9621	13.9614	6.1381	11.1712	8.9231	16.8834	64.1865	76.4991	120.07	166.355	110.397	95.8715	127.557	87.0861	74.316	102.027	131.12	150.243	116.504	8.99984	10
889	14.8708	15.9009	15.8489	14.22	6.5967	11.3249	8.8495	16.8899	65.8392	76.6953	122.852	166.343	109.614	97.6473	137.087	88.2843	73.703	102.067	134.496	150.629	118.272	9.2163	10
888	16.4191	15.7655	16.0564	13.5615	6.4038	11.4211	8.8025	16.477	67.4568	77.8805	135.643	164.927	111.049	93.1255	133.078	89.0342	73.3116	99.5715	137.801	152.956	119.05	9.53735	10
887	16.7724	16.158	17.0074	12.8084	5.8991	11.5607	8.8567	16.4397	67.1261	76.6108	138.562	169.033	117.626	87.954	122.59	90.1225	73.763	99.3461	137.125	150.463	118.658	9.68871	10
886	15.7445	16.1781	18.115	13.4182	5.8771	11.6859	9.0484	16.7842	66.0653	75.0696	130.07	169.243	125.287	92.1414	122.133	91.0985	75.3596	101.428	134.958	147.436	118.915	9.112	10
885	15.5554	15.4563	18.5394	14.0839	6.3749	11.8087	9.0468	16.6062	64.8395	76.4408	128.508	161.692	128.222	96.7127	132.478	92.0558	75.3463	100.352	132.454	150.129	119.795	8.69195	10
884	15.0261	14.9832	17.6061	14.0682	6.423	12.3082	9.0204	16.5933	64.128	76.079	124.135	156.743	121.767	96.6049	133.477	95.9497	75.1264	100.274	131.001	149.418	118.45	8.19404	10
883	14.2122	15.0772	17.049	13.4407	5.9201	12.3801	9.1859	17.0863	65.3289	76.4027	117.411	157.726	117.914	92.2959	123.027	96.5102	76.5047	103.254	133.454	150.054	116.815	8.10888	10
882	14.4456	14.81	17.3827	12.8859	6.028	12.9357	9.2846	17.1826	65.1258	75.7367	119.339	154.931	120.222	88.4862	125.269	100.841	77.3268	103.835	133.039	148.746	117.204	7.89447	10
881	15.3435	14.6615	16.8408	13.2942	5.5995	12.6242	9.5272	17.0501	63.6162	75.4789	126.757	153.377	116.474	91.2899	116.364	98.4131	79.3473	103.035	129.955	148.24	116.325	7.58481	10
880	15.2295	15.5494	17.0939	13.8239	5.5631	12.2107	9.9179	16.6414	63.7084	77.7314	125.815	162.666	118.225	94.9273	115.608	95.1896	82.6012	100.565	130.144	152.664	117.84	8.17883	10
879	14.613	15.9489	17.7083	15.2768	5.6182	12.309	9.7468	16.3381	64.3921	75.7538	120.722	166.845	122.474	104.904	116.753	95.9559	81.1762	98.7321	131.54	148.78	118.788	8.11311	10
878	14.8306	16.161	17.8876	16.2748	5.9625	12.0033	9.6258	16.8403	65.9851	73.6897	122.52	169.064	123.714	111.757	123.908	93.5728	80.1685	101.767	134.795	144.726	120.599	8.13407	10
877	15.3862	16.4689	17.5353	15.5109	6.1577	11.7796	9.5426	17.0135	68.7723	75.0192	127.11	172.285	121.277	106.512	127.964	91.829	79.4755	102.814	140.488	147.337	121.709	8.75617	10
876	15.1298	15.8641	17.1578	13.9908	6.5385	11.7275	9.7147	17.4074	69.9898	76.7534	124.992	165.958	118.667	96.0734	135.878	91.4228	80.9089	105.194	142.975	150.743	121.281	8.80908	10
875	14.8768	16.2399	17.6103	13.9541	6.921	12.0586	9.9	17.3039	69.9675	75.9631	122.902	169.889	121.796	95.8214	143.826	94.0039	82.4521	104.568	142.93	149.191	122.738	8.99356	10
874	15.18	18.3634	18.0858	14.3663	6.9144	12.3556	10.1851	17.9176	68.6861	75.6823	125.406	192.104	125.085	98.6519	143.689	96.3192	84.8266	108.277	140.312	148.639	126.331	10.0213	10
873	14.882	19.3162	18.5941	14.412	7.4094	12.2236	10.6755	18.6321	69.3418	76.586	122.945	202.071	128.6	98.9657	153.976	95.2902	88.9109	112.595	141.652	150.414	129.542	10.8169	10
872	14.668	17.8586	18.4221	14.8418	8.0801	12.4473	10.545	19.4907	71.7717	76.5866	121.177	186.823	127.411	101.917	167.914	97.0341	87.824	117.783	146.615	150.415	130.491	10.1351	10
871	15.2768	15.994	18.2193	15.1945	9.0322	12.2867	10.3186	20.8841	71.6967	76.4924	126.206	167.317	126.008	104.339	187.7	95.7821	85.9384	126.204	146.462	150.23	131.619	10.1058	10
870	15.5599	15.442	18.1363	15.5686	8.9605	12.0545	10.4382	20.8725	71.7465	76.773	128.545	161.542	125.434	106.908	186.21	93.972	86.9345	126.134	146.564	150.781	131.302	9.75677	10
869	15.2413	16.1734	17.8837	16.0447	8.0619	12.0664	10.7131	19.6897	70.0101	76.18	125.913	169.194	123.687	110.177	167.536	94.0647	89.224	118.986	143.017	149.617	129.141	8.82974	10
868	15.6909	17.4521	17.175	15.4699	7.697	12.3567	10.7067	19.6575	68.452	76.3737	129.627	182.571	118.785	106.23	159.953	96.3278	89.1707	118.791	139.834	149.997	129.129	9.2899	10
867	15.8116	16.4104	17.6597	14.4572	8.1016	12.7944	10.395	20.0695	67.8227	76.2947	130.624	171.673	122.138	99.2761	168.361	99.7399	86.5747	121.281	138.548	149.842	128.806	9.15563	10
866	15.8032	14.6423	18.8795	14.2576	8.2976	13.3972	10.4946	21.5413	66.0454	77.3319	130.555	153.177	130.574	97.9055	172.434	104.439	87.4043	130.175	134.918	151.879	129.346	8.38971	10
865	16.166	14.2031	18.8842	15.4154	8.1783	13.1367	10.5138	21.4742	65.8539	79.3147	133.552	148.582	130.607	105.856	169.955	102.408	87.5642	129.77	134.526	155.773	129.859	8.01684	10
864	16.3236	14.0435	18.9273	16.3205	8.2353	12.5367	10.6034	21.8604	66.4772	81.8295	134.854	146.912	130.905	112.071	171.139	97.731	88.3104	132.104	135.8	160.712	131.054	8.21501	10
863	16.2407	14.4469	19.1575	15.9449	8.8834	12.5171	10.3142	21.4313	66.1991	80.9504	134.169	151.132	132.497	109.492	184.607	97.5782	85.9018	129.511	135.232	158.986	131.911	9.24952	10
[truncated: 864 more rows]

## Sheet: Fig 5C RHEBp.P37L
X	Y1	Y2	Y3	Y4	Y5	Y6	Y7	Y8	Y9	Y10	Y11	Y12	Y13	Y14	Y15	Y16	Y17	Y18	Y19	Y20	Y21	Y22	Y23																										NR
[truncated: 1,001 more rows]

[truncated: 2 more sheets: S4B Fig, Legend S5_Data]
