# Supplementary material for: RHEB/mTOR hyperactivity causes cortical malformations and epileptic seizures through increased axonal connectivity
Source: PLoS Biol. 2021 May 26;19(5):e3001279. doi: 10.1371/journal.pbio.3001279 (PMC8186814; doi:10.1371/journal.pbio.3001279)
Supplement: S6 Data — Excel spreadsheet containining in separate sheets the numerical data underlying Fig 6B and S5B Fig, respectively. (XLSX) [file pbio.3001279.s012.xlsx]

## Sheet: Fig 6B
Optogenetic experiment
L2/3 Amplitude	Single cell data				EV	P37L			L2/3 Charge	Single cell data				EV	P37L
	EV	P37L		MEAN	54.5391	356.846				EV	P37L		MEAN	353.393	3079.31
	25.7884	412		SEM	10.7741	54.0566				281.134	3290		SEM	82.2504	516.882
	47.3193	664								567.09	3430
	115.917	30.7								776.87	330
	23.9657	372								277.562	4390
	41.6902	242								338.687	2830
	43.4315	316								404.809	2510
	58.9199	86.3								120.398	471
	79.2806	452								60.5966	3650
		624									7600
		352									4040
		133									1380
		523									3540
		432									2570
L5 Amplitude	Single cell data				EV	P37L			L5 Charge	Single cell data				EV	P37L
	EV	P37L		MEAN	132.01	365.659				EV	P37L		MEAN	1551.9	3657.66
	155	94.6649		SEM	45.7055	97.5893				1130	1082.72		SEM	816.144	1007.04
	85.3	134.208								935	1007.48
	348	182.906								2080	1003.2
	30.7	279.341								308	1995.83
	65.2	19.2928								530	84.4795
	426	122.446								8690	2708.17
	148	394.745								1240	4391.79
	24.2	193.898								209	1392.44
	18.2	194.548								235	1521.4
	19.5	191.434								162	1486.48
		165.743									2647.5
		1439.92									14709.1
		676.38									7504.35
		536.463									5107.6
		858.898									8222.3

## Sheet: Fig S5B
	RHEBp.P37L
Amplitude of response	Baseline	TTX wash in
Cell1 L2/3	398.65	4.34955
Cell2 L2/3	397.581	2.94658
Cell3 L2/3	214.958	4.40569
Cell1 L5	98.3023	2.73743
Cell2 L5	133.607	4.18057
Cell3 L5	282.714	6.09696

## Sheet: Legend S6_Data
Fig 6B
Includes the raw values of the electrophysiological properties (amplitude and charge) measured during the optogenetic experiment for every patched cell in either L2/3 or L5
S5B Fig
Amplitude of response for every patched cell in either L2/3 or L5 before and after application of TTX
