# Supplementary material for: RHEB/mTOR hyperactivity causes cortical malformations and epileptic seizures through increased axonal connectivity
Source: PLoS Biol. 2021 May 26;19(5):e3001279. doi: 10.1371/journal.pbio.3001279 (PMC8186814; doi:10.1371/journal.pbio.3001279)
Supplement: S7 Data — Excel spreadsheet containining the numerical data underlying Fig 7A–7C. (XLSX) [file pbio.3001279.s013.xlsx]

## Sheet: Fig 7A-B-C
RHEBp.P37L+TeTxLC	Number of targeted mice	Number of mice with seizures	% mice with seizures	% mice without seizures
	7	0	0	100
	tamoxifen P14
RHEBp.P37L+LSL-TeTxLC	Number of targeted mice	Number of mice with seizures	% mice with seizures	% mice without seizures
	13	0	0	100
RHEBp.P37L+LSL-TeTxLC	pre-tamoxifen	tamoxifen				week 5/6							week 8/9				week 11/12
Number of seizure per day per mouse	day1	day2	day3	day4	day5	day6	day7	day8	day9	day10	day11		day12	day13	day14		day15	day16
Mouse 1	5	1	0	0	0	0	0	0	0	0	0		0	0	0		0	0
Mouse 2	5	8	6	0	0	0	0	0	0	0	0		0	0	0		0	0
Mouse 3	7	6	3	1	2	0	0	0	0	0	0		0	0	0		0	0
Mouse 4	6	7	0	0	0	0	0	0	0	0	0		0	0	0		0	0
Mouse 5	6	6	3	0	0	0	0	3	0	2	0		0	0	0		0	0
Mouse 6	5	1	2	1	0	2	0	1	0	2	0		0	0	0		0	0
MEAN	5.66667	4.83333	2.33333	0.333333	0.333333	0.333333	0	0.666667	0	0.666667	0		0	0	0		0	0
SEM	0.333333	1.24944	0.918937	0.210819	0.333333	0.333333	0	0.494413	0	0.421637	0		0	0	0		0	0

## Sheet: Legend S7_Data
Fig 7A-B-C
Describes the number of mice in absolute number and percentage that showed seizures in
the RHEBp.P37L+TeTxLC group
and in the RHEBp.P37L+LSL-TeTxLC group upon administration of tamoxifen starting at P14
for the RHEBp.P37L+LSL-TeTxLC group the amount of seizures is shown per mouse per day of recording upon consecutive sessions (before tamoxifen, during tamoxifen and after tamoxifen until 11-12 weeks)
