# Supplementary material for: RHEB/mTOR hyperactivity causes cortical malformations and epileptic seizures through increased axonal connectivity
Source: PLoS Biol. 2021 May 26;19(5):e3001279. doi: 10.1371/journal.pbio.3001279 (PMC8186814; doi:10.1371/journal.pbio.3001279)
Supplement: S8 Data — Excel spreadsheet containining in separate sheets the numerical data underlying Fig 8B, 8C–8E and 8F and S6A–S6C Fig, respectively. (XLSX) [file pbio.3001279.s014.xlsx]

## Sheet: Fig 8B
		RHEBp.P37L mice						RHEBp.P37L mice							RHEBp.P37L mice						RHEBp.P37L mice							RHEBp.P37L mice
Capacitance	empty vector control	non-targeted contralateral	non-targeted ipsilateral	targeted RHEBp.P37L		Cm	empty vector control	non-targeted contralateral	non-targeted ipsilateral	targeted RHEBp.P37L			Resting membrane	empty vector control	non-targeted contralateral	non-targeted ipsilateral	targeted RHEBp.P37L		Rm	empty vector control	non-targeted contralateral	non-targeted ipsilateral	targeted RHEBp.P37L			Membrane potential	empty vector control	non-targeted contralateral	non-targeted ipsilateral	targeted RHEBp.P37L		Vm	empty vector control	non-targeted contralateral	non-targeted ipsilateral	targeted RHEBp.P37L
Cell1	174	164.286	149.254	150		MEAN	151.698	157.59	170.723	191.388			Cell1	146	140	134	100		MEAN	117.1	118.3	110.6	87.5			Cell1	-45	-63	-63	-66		MEAN	-63.4	-64.73	-63.77	-62.43
Cell2	154	209.524	134.546	168.539		SEM	4.34628	7.18409	8.52153	9.63452			Cell2	90	105	110	89		SEM	3.474	3.565	2.816	4.582			Cell2	-44	-72	-66	-45		SEM	1.124	1.311	1.413	1.869
Cell3	171	112.15	234.234	196.078									Cell3	94	107	111	102									Cell3	-53	-72	-73	-74
Cell4	98	127.451	130.435	318.182									Cell4	184	102	115	66									Cell4	-54	-68	-59	-64
Cell5	163	142.857	130.081	193.548									Cell5	138	126	123	62									Cell5	-62	-67	-65	-69
Cell6	125	146.789	205.128	152.174									Cell6	130	109	117	92									Cell6	-47	-72	-71	-56
Cell7	189	183.673	252.747	159.783									Cell7	93	98	91	92									Cell7	-74	-69	-73	-69
Cell8	96	121.429	134.921	220.588									Cell8	175	140	126	68									Cell8	-68	-70	-60	-66
Cell9	193	220	173.077	179.775									Cell9	117	100	104	89									Cell9	-75	-58	-73	-70
Cell10	172	124.224	129.032	210.526									Cell10	96	161	124	57									Cell10	-54	-64	-57	-57
Cell11	150	125.984	155.738	177.083									Cell11	147	127	122	96									Cell11	-61	-67	-63	-65
Cell12	233	156.522	151.515	145.833									Cell12	64	115	132	96									Cell12		-61	-62	-62
Cell13	152	142.857	147.541	134.921									Cell13	141	119	122	126									Cell13	-65	-66	-62	-69
Cell14	151	193.548	188.119	238.095									Cell14	121	124	101	42									Cell14	-64	-58	-71	-67
Cell15	102	170.94	121.495	235.955									Cell15	145	117	107	89									Cell15	-55	-50	-59	-63
Cell16	161	184.466	178.947	190.476									Cell16	103	103	95	84									Cell16	-67	-62	-48	-47
Cell17	171	140.496	252.336	210.526									Cell17	110	121	107	76									Cell17	-67	-62	-70	-37
Cell18	133	203.704	176.471	216.981									Cell18	146	108	102	106									Cell18	-69	-53	-66	-70
Cell19	210	131.783	168.317	185.841									Cell19	110	129	101	113									Cell19	-71	-72	-58	-64
Cell20	107	149.123	212.121	142.857									Cell20	125	114	99	105									Cell20	-75	-62	-62	-65
Cell21	173		141.177										Cell21	103		85										Cell21	-64	-66	-54	-70
Cell22	175		188.679										Cell22	111		106										Cell22	-63	-70	-68	-61
Cell23	147												Cell23	112												Cell23	-67			-60
Cell24	155												Cell24	70												Cell24	-73
Cell25	108												Cell25	137												Cell25	-71
Cell26	103												Cell26	149												Cell26	-62
Cell27	114												Cell27	121												Cell27
Cell28	154												Cell28	156												Cell28	-61
Cell29	178												Cell29	81												Cell29	-65
Cell30	150												Cell30	111												Cell30	-63
Cell31	124												Cell31	144												Cell31	-72
Cell32	138												Cell32	120												Cell32	-71
Cell33	127												Cell33	100												Cell33	-64
Cell34	151												Cell34	112												Cell34	-65
Cell35	195												Cell35	122												Cell35	-67
Cell36	124												Cell36	104												Cell36	-70
Cell37	162												Cell37	117												Cell37	-64
Cell38	190												Cell38	90												Cell38	-71
Cell39	184												Cell39	96												Cell39
Cell40	158												Cell40	106												Cell40	-62
Cell41	140												Cell41	101												Cell41	-60
Cell42	175												Cell42	140												Cell42	-70
Cell43	135												Cell43	108												Cell43	-46
Cell44	112												Cell44	143												Cell44	-68
Cell45	161												Cell45	134												Cell45	-52
Cell46	110												Cell46	93												Cell46
Cell47	211												Cell47	80												Cell47	-60
Cell48	184												Cell48	110												Cell48	-67
Cell49	107												Cell49	113												Cell49	-62
Cell50	139												Cell50	114												Cell50	-67
Cell51	141												Cell51	120												Cell51	-65
Cell52	150												Cell52	139												Cell52	-61
Cell53	160												Cell53	75

## Sheet: Fig 8C-E
input/output curve
	Number of Action potentials
Single cell data points	empty vector																																					Targeted RHEBp.P37L
Injected current	Cell 1	Cell 2	Cell 3	Cell 4	Cell 5	Cell 6	Cell 7	Cell 8	Cell 9	Cell 10	Cell 11	Cell 12	Cell 13	Cell 14	Cell 15	Cell 16	Cell 17	Cell 18	Cell 19	Cell 20	Cell 21	Cell 22	Cell 23	Cell 24	Cell 25	Cell 26	Cell 27	Cell 28	Cell 29	Cell 30	Cell 31	Cell 32	Cell 33	Cell 34	Cell 35	Cell 36	Cell 37	Cell1	Cell2	Cell3	Cell4	Cell5	Cell6	Cell7	Cell8	Cell9	Cell10	Cell11	Cell12
0	0	0	0	0	0	0	0	0	0	0	0	0	0	0	0	0	0	0	0	0	0	0	0	0	0	0	0	0	0	0	0	0	0	0	0	0	0	0	0	0	0	0	0	0	0	0	0	0	0
20	0	0	0	0	0	0	0	0	0	0	0	0	0	0	0	0	0	0	0	0	0	0	0	0	0	0	0	0	0	0	0	0	0	0	0	0	0	0	0	0	0	0	0	0	0	0	0	0	0
40	0	0	0	0	0	0	0	0	0	0	0	0	0	0	0	0	0	0	0	0	0	0	0	0	0	0	0	0	0	0	0	0	0	0	0	0	0	0	0	0	0	0	0	0	0	0	0	0	0
60	0	0	0	0	0	0	0	0	0	0	0	0	0	0	0	0	0	0	0	0	0	0	0	0	0	0	0	0	0	0	0	0	0	0	0	0	0	0	0	0	0	0	0	0	0	0	0	0	0
80	2	0	0	4	0	0	0	0	0	0	0	0	0	0	0	0	0	7	0	0	0	0	0	0	0	0	0	0	0	0	5	0	0	0	0	0	0	0	0	0	0	0	0	1	0	0	0	0	0
100	5	0	0	7	4	0	0	1	0	0	2	0	4	0	0	0	0	9	0	0	0	0	0	0	0	0	0	4	0	0	8	4	0	0	0	0	0	0	0	0	0	0	0	0	0	0	0	0	0
120	7	0	0	9	7	4	0	5	5	0	5	0	7	0	0	0	3	11	0	0	0	0	5	0	4	5	4	6	0	0	10	7	0	0	5	0	0	0	0	0	0	0	0	0	0	0	0	0	0
140	9	6	0	11	9	6	0	8	6	0	6	3	9	0	1	0	5	13	0	0	0	2	7	0	6	8	7	7	0	0	13	9	0	0	7	1	0	0	0	0	0	0	0	0	0	0	0	0	0
160	11	8	0	13	11	8	5	11	8	1	8	5	11	5	5	1	7	15	4	0	0	5	9	0	8	10	9	9	0	6	15	11	0	0	9	4	0	0	0	0	1	0	0	0	0	0	0	0	0
180	12	10	0	15	13	10	7	13	10	2	9	6	13	8	8	5	9	16	6	5	7	7	11	0	10	12	11	10	0	8	16	12	5	1	11	7	0	0	0	0	0	0	0	0	0	0	0	0	0
200	14	11	1	17	15	11	8	15	11	4	11	8	14	10	10	6	10	17	7	9	9	10	13	2	11	13	12	11	6	10	18	14	8	6	12	8	6	0	0	0	3	0	3	0	0	0	0	0	0
220	15	12	3	18	16	13	9	16	13	7	12	9	16	11	12	8	12	19	9	11	11	11	15	5	13	14	14	12	8	11	19	16	10	8	14	10	8	0	0	0	5	0	5	0	0	0	0	0	0
240	16	14	6	20	17	14	11	17	14	9	13	11	17	12	14	9	13	20	10	13	12	12	16	7	14	16	15	13	10	12	21	17	12	9	15	11	10	0	0	0	6	0	6	0	0	0	0	0	6
260	17	15	8	21	18	15	12	18	15	10	14	12	18	13	15	11	15	21	11	15	13	14	17	9	15	17	16	14	11	13	22	18	12	11	16	13	11	0	0	0	7	0	8	0	0	0	0	0	8
280	18	16	9	22	18	16	13	19	16	11	15	13	19	14	17	12	16	21	11	16	15	15	18	10	16	18	17	15	12	14	23	19	15	12	17	14	13	0	0	3	8	8	9	1	0	0	0	0	10
300	18	16	10	24	19	17	14	20	16	12	17	14	20	15	18	14	17	23	12	18	16	16	19	11	16	18	18	15	14	15	24	20	16	13	18	15	13	0	0	5	9	5	10	2	0	5	0	0	11
320	19	17	11	24	20	18	16	20	17	13	17	15	21	16	19	15	18	23	13	19	17	17	20	12	17	19	19	16	15	16	25	21	17	14	19	16	14	2	0	5	9	8	11	4	5	7	0	0	12
340	20	18	12	26	21	20	17	21	18	14	18	16	21	17	21	15	19	24	14	21	17	18	21	14	18	20	19	16	16	17	25	22	18	15	20	17	15	4	0	6	10	8	12	5	6	8	0	0	13
360	20	19	13	27	21	21	18	21	19	15	19	16	22	17	22	17	19	25	15	22	18	19	21	15	18	21	20	17	16	18	26	23	19	16	21	17	16	5	0	7	11	10	13	6	7	12	0	0	13
380	21	19	13	27	22	21	18	22	19	16	20	18	23	17	23	18	20	25	16	23	19	20	22	15	19	21	20	17	17	18	27	23	20	16	21	18	17	6	0	8	11	11	14	8	7	11	0	0	14
400	22	20	14	28	22	22	19	22	20	17	21	18	23	18	24	18	21	26	17	24	20	20	22	17	20	21	21	17	18	19	28	24	21	17	22	18	17	7	0	9	12	12	15	8	8	11	0	0	15
420	23	20	15	29	23	23	20	23	20	18	22	18	24	19	25	19	22	26	17	24	21	21	23	17	20	22	21	18	19	20	28	24	22	18	22	19	17	8	0	10	13	13	16	9	9	13	0	2	16
440	23	21	15	30	23	23	21	23	21	19	22	19	24	18	26	20	22	27	18	25	21	21	23	18	20	22	21	18	19	20	29	25	22	18	23	19	18	8	0	11	13	13	16	10	9	13	0	3	17
460	23	21	16	30	24	23	22	23	21	19	23	20	25	19	26	21	23	28	19	25	22	22	24	19	20	23	22	18	20	20	29	26	23	19	23	20	18	9	0	12	14	15	17	11	10	15	0	3	17
480	24	21	16	31	24	24	22	23	22	20	23	20	25	20	28	21	24	28	19	26	23	22	25	20	21	23	23	18	21	21	30	26	24	19	24	20	19	9	1	13	14	15	18	11	11	15	0	5	18
500	24	22	17	32	24	24	23	23	22	21	24	21	25	20	28	22	24	28	20	27	23	23	25	20	21	23	22	18	21	21	31	26	24	20	24	21	19	11	1	13	15	16	18	12	11	17	6	7	17
	Number of action potentials
Represented on graph	empty vector		targeted RHEBp.P37L		non-targeted ipsilateral RHEBp.P37L		non-targeted contralateral RHEBp.P37L		RHEBp.P37L+LSLTeTxLC targeted		RHEBp.P37L+LSLTeTxLC contralateral
Injected current	MEAN	SEM	MEAN	SEM	MEAN	SEM	MEAN	SEM	MEAN	SEM	MEAN	SEM
0	0	0	0	0	0	0	0	0	0	0	0	0
20	0	0	0	0	0	0	0	0	0	0	0	0
40	0	0	0	0	0	0	0.15	0.15	0	0	0	0
60	0	0	0	0	0.227273	0.185302	0.6	0.358359	0	0	0.1	0.1
80	0.486486	0.252975	0.047619	0.047619	0.818182	0.364177	1.7	0.641134	0	0	1.15	0.563238
100	1.2973	0.411663	0	0	1.81818	0.629837	2.9	0.94284	0.214286	0.214286	1.95	0.759068
120	2.94595	0.561457	0	0	4.04545	0.754431	5.1	1.14225	0.428571	0.358787	4.1	0.96218
140	4.2973	0.695184	0.047619	0.047619	6.13636	0.863636	7.95	1.14127	0.785714	0.575876	6.05	1.09178
160	6.27027	0.754017	0.238095	0.194015	7.68182	0.996501	10.5	1.10858	0.928571	0.658539	7.75	1.14449
180	8.24324	0.738684	0.285714	0.240464	9.5	1.02512	12	1.1698	1.21429	0.771602	9.15	1.20803
200	10.2162	0.649711	1.09524	0.435916	10.5455	1.09253	13.6	1.13184	1.78571	0.96179	11.5	1.14133
220	11.8919	0.606253	1.71429	0.62922	11.6818	1.13463	15.25	1.12595	2.64286	1.06186	12.55	1.23645
240	13.2973	0.574567	2.28571	0.743681	12.7727	1.18966	16.8	0.974949	3.92857	1.19736	13.7	1.31008
260	14.4865	0.546105	3.2381	0.965857	14.2727	1.20816	18.05	0.883995	5.07143	1.31125	14.95	1.14127
280	15.5405	0.530729	4.52381	1.01564	15.0455	1.2069	19.4	0.886744	5.92857	1.40823	15.85	1.16139
300	16.5135	0.541965	5.57143	1.06362	16.1364	1.27801	20.35	0.895236	6.85714	1.54727	16.75	1.2006
320	17.4324	0.516311	6.71429	1.06042	17.5	0.934546	21.2	0.869362	8	1.74784	17.55	1.15957
340	18.4054	0.519094	7.61905	1.06117	18.2727	0.947043	22.1	0.902919	8.64286	1.79929	18.55	1.19092
360	19.1622	0.517724	8.42857	1.10749	19.3182	0.898258	22.85	0.815233	10.0769	1.87583	19.2	1.23246
380	19.7568	0.516115	9.14286	1.18379	20.0909	0.847479	23.6	0.85962	11	1.95789	19.8	1.27857
400	20.4865	0.514973	9.7619	1.25907	20.4091	0.846841	24.1	0.845732	11.7692	2.10663	20.4	1.26158
420	21.1351	0.509905	10.7619	1.30184	21.3182	0.841011	24.9	0.823663	12.7692	2.19893	21	1.25237
440	21.5405	0.529313	11.2857	1.33299	21.9091	0.802887	25.6	0.815637	12.4286	2.27677	21.4	1.2553
460	22.1351	0.512841	11.9048	1.36435	22.6364	0.791036	25.95	0.806144	12.6154	2.49497	21.95	1.25546
480	22.7027	0.535335	12.6667	1.41814	23.2381	0.813297	26.35	0.846898	13.2308	2.55492	22.5	1.29065
500	23.0541	0.531226	13.3	1.34966	23.9048	0.819131	26.95	0.83185	13.9231	2.64445	22.95	1.11798
[truncated: 85 more columns]

## Sheet: Fig 8F
	RHEBp.P37L+LSLTeTxLC				RHEBp.P37L+LSLTeTxLC					RHEBp.P37L+LSLTeTxLC				RHEBp.P37L+LSLTeTxLC					RHEBp.P37L+LSLTeTxLC				RHEBp.P37L+LSLTeTxLC
Capacitance	targeted	non-targeted contralateral		Cm	targeted	non-targeted contralateral			Resting membrane	targeted	non-targeted contralateral		Rm	targeted	non-targeted contralateral			Membrane potential	targeted	non-targeted contralateral		Vm	targeted	non-targeted contralateral
Cell1	95.2381	116.438		MEAN	230.428	135.927			Cell1	126	146		MEAN	80.2	115.222			Cell1	-54	-70		MEAN	-65.2308	-62.2105
Cell2	234.568	164.062		SEM	22.9091	8.46185			Cell2	81	128		SEM	6.2733	4.87125			Cell2	-66	-69		SEM	1.5113	1.51518
Cell3	164.706	125							Cell3	85	128							Cell3		-60
Cell4	139.344	111.111							Cell4	122	126							Cell4	-68	-61
Cell5	186.813	139.073							Cell5	91	151							Cell5	-61	-57
Cell6	218.75	178.862							Cell6	64	123							Cell6	-63	-56
Cell7	435	174.312							Cell7	41	109							Cell7	-68	-60
Cell8	188	111.111							Cell8	68	117							Cell8	-75	-70
Cell9	142	200							Cell9	105	90							Cell9	-70	-71
Cell10	333	149.533							Cell10	51	107							Cell10	-66	-71
Cell11	295	141.791							Cell11	61	134							Cell11	-64	-57
Cell12	332	75.4717							Cell12	60	106							Cell12	-60	-73
Cell13	208	123.596							Cell13	76	89							Cell13	-71	-55
Cell14	239	62.0155							Cell14	87	129							Cell14	-62	-62
Cell15	245	141.509							Cell15	85	106							Cell15		-62
Cell16		125							Cell16		120							Cell16		-53
Cell17		182.796							Cell17		93							Cell17		-64
Cell18		125							Cell18		72							Cell18		-58
																		Cell19		-53

## Sheet: S6A Fig
Input/output curve
	Number of action potentials
Single cell data	targeted empty vector												ipsilateral empty vector												contralateral empty vector													non targeted mice
Injected current	Cell1	Cell2	Cell3	Cell4	Cell5	Cell6	Cell7	Cell8	Cell9	Cell10	Cell11	Cell12	Cell1	Cell2	Cell3	Cell4	Cell5	Cell6	Cell7	Cell8	Cell9	Cell10	Cell11	Cell12	Cell1	Cell2	Cell3	Cell4	Cell5	Cell6	Cell7	Cell8	Cell9	Cell10	Cell11	Cell12	Cell13	Cell1	Cell2	Cell3	Cell4	Cell5	Cell6	Cell7	Cell8	Cell9	Cell10	Cell11	Cell12
0	0	0	0	0	0	0	0	0	0	0	0	0	0	0	0	0	0	0	0	0	0	0	0	0	0	0	0	0	0	0	0	0	0	0	0	0	0	0	0	0	0	0	0	0	0	0	0	0	0
20	0	0	0	0	0	0	0	0	0	0	0	0	0	0	0	0	0	0	0	0	0	0	0	0	0	0	0	0	0	0	0	0	0	0	0	0	0	0	0	0	0	0	0	0	0	0	0	0	0
40	0	0	0	0	0	0	0	0	0	0	0	0	0	0	0	0	0	0	0	0	0	0	0	0	0	0	0	0	0	0	0	0	0	0	0	0	0	0	0	0	0	0	0	0	0	0	0	0	0
60	0	0	0	0	0	0	0	0	0	0	0	0	0	0	0	0	0	0	0	0	0	0	0	0	0	0	0	0	0	0	0	0	0	0	0	0	0	0	0	0	0	0	0	0	0	0	0	0	0
80	2	0	0	4	0	0	0	0	0	0	0	0	0	0	0	0	0	7	0	0	0	0	0	0	0	0	0	0	0	0	5	0	0	0	0	0	0	0	0	0	0	0	0	0	0	0	0	0	0
100	5	0	0	7	4	0	0	1	0	0	2	0	4	0	0	0	0	9	0	0	0	0	0	0	0	0	0	4	0	0	8	4	0	0	0	0	0	0	0	0	3	0	0	0	4	0	0	0	0
120	7	0	0	9	7	4	0	5	5	0	5	0	7	0	0	0	3	11	0	0	0	0	5	0	4	5	4	6	0	0	10	7	0	0	5	0	0	0	0	0	5	0	0	4	7	0	0	0	5
140	9	6	0	11	9	6	0	8	6	0	6	3	9	0	1	0	5	13	0	0	0	2	7	0	6	8	7	7	0	0	13	9	0	0	7	1	0	0	4	0	7	4	0	7	9	0	5	4	8
160	11	8	0	13	11	8	5	11	8	1	8	5	11	5	5	1	7	15	4	0	0	5	9	0	8	10	9	9	0	6	15	11	0	0	9	4	0	0	6	0	8	7	0	9	10	0	5	6	10
180	12	10	0	15	13	10	7	13	10	2	9	6	13	8	8	5	9	16	6	5	7	7	11	0	10	12	11	10	0	8	16	12	5	1	11	7	0	0	6	0	9	8	0	10	12	0	7	8	12
200	14	11	1	17	15	11	8	15	11	4	11	8	14	10	10	6	10	17	7	9	9	10	13	2	11	13	12	11	6	10	18	14	8	6	12	8	6	0	8	0	11	10	0	11	14	7	9	9	15
220	15	12	3	18	16	13	9	16	13	7	12	9	16	11	12	8	12	19	9	11	11	11	15	5	13	14	14	12	8	11	19	16	10	8	14	10	8	0	9	4	12	11	1	13	15	10	10	11	16
240	16	14	6	20	17	14	11	17	14	9	13	11	17	12	14	9	13	20	10	13	12	12	16	7	14	16	15	13	10	12	21	17	12	9	15	11	10	0	10	6	13	13	8	14	16	12	11	12	18
260	17	15	8	21	18	15	12	18	15	10	14	12	18	13	15	11	15	21	11	15	13	14	17	9	15	17	16	14	11	13	22	18	12	11	16	13	11	1	11	7	14	13	9	15	17	13	12	13	19
280	18	16	9	22	18	16	13	19	16	11	15	13	19	14	17	12	16	21	11	16	15	15	18	10	16	18	17	15	12	14	23	19	15	12	17	14	13	1	12	9	15	15	11	16	18	14	13	14	20
300	18	16	10	24	19	17	14	20	16	12	17	14	20	15	18	14	17	23	12	18	16	16	19	11	16	18	18	15	14	15	24	20	16	13	18	15	13	1	13	10	16	16	12	17	19	16	14	14	21
320	19	17	11	24	20	18	16	20	17	13	17	15	21	16	19	15	18	23	13	19	17	17	20	12	17	19	19	16	15	16	25	21	17	14	19	16	14	5	13	11	16	17	13	17	19	17	15	15	22
340	20	18	12	26	21	20	17	21	18	14	18	16	21	17	21	15	19	24	14	21	17	18	21	14	18	20	19	16	16	17	25	22	18	15	20	17	15	5	14	12	17	17	14	18	20	18	16	16	22
360	20	19	13	27	21	21	18	21	19	15	19	16	22	17	22	17	19	25	15	22	18	19	21	15	18	21	20	17	16	18	26	23	19	16	21	17	16	7	14	12	18	18	15	19	21	19	16	16	23
380	21	19	13	27	22	21	18	22	19	16	20	18	23	17	23	18	20	25	16	23	19	20	22	15	19	21	20	17	17	18	27	23	20	16	21	18	17	10	16	13	19	19	16	19	21	20	17	17	24
400	22	20	14	28	22	22	19	22	20	17	21	18	23	18	24	18	21	26	17	24	20	20	22	17	20	21	21	17	18	19	28	24	21	17	22	18	17	11	16	14	19	19	17	20	21	20	18	18	24
420	23	20	15	29	23	23	20	23	20	18	22	18	24	19	25	19	22	26	17	24	21	21	23	17	20	22	21	18	19	20	28	24	22	18	22	19	17	12	17	14	20	20	18	20	22	21	19	18	25
440	23	21	15	30	23	23	21	23	21	19	22	19	24	18	26	20	22	27	18	25	21	21	23	18	20	22	21	18	19	20	29	25	22	18	23	19	18	13	18	15	21	20	19	20	23	21	19	19	25
460	23	21	16	30	24	23	22	23	21	19	23	20	25	19	26	21	23	28	19	25	22	22	24	19	20	23	22	18	20	20	29	26	23	19	23	20	18	14	18	15	21	21	18	20	23	22	19	19	26
480	24	21	16	31	24	24	22	23	22	20	23	20	25	20	28	21	24	28	19	26	23	22	25	20	21	23	23	18	21	21	30	26	24	19	24	20	19	14	19	16	22	21	19	21	23	22	20	20	27
500	24	22	17	32	24	24	23	23	22	21	24	21	25	20	28	22	24	28	20	27	23	23	25	20	21	23	22	18	21	21	31	26	24	20	24	21	19	15	20	16	22	22	20	21	23	23	21	20	27
	Number of action potentials
Represented on graph	targeted empty vector		ipsilateral		contralateral		non targeted
Injected current	MEAN	SEM	MEAN	SEM	MEAN	SEM	MEAN	SEM
0	0	0	0	0	0	0	0	0
20	0	0	0	0	0	0	0	0
40	0	0	0	0	0	0	0	0
60	0	0	0	0	0	0	0	0
80	0.5	0.35887	0.583333	0.583333	0.384615	0.384615	0.125	0.125
100	1.58333	0.701279	1.08333	0.792563	1.23077	0.699394	0.8125	0.458428
120	3.5	0.965307	2.16667	1.05768	3.15385	0.939491	2.25	0.715891
140	5.33333	1.09637	3.08333	1.27599	4.46154	1.23836	4.5	0.908295
160	7.41667	1.16423	5.16667	1.36977	6.23077	1.38746	5.9375	1.02253
180	8.91667	1.29952	7.91667	1.18997	7.92308	1.40722	7.1875	1.20145
200	10.5	1.35121	9.75	1.11549	10.3846	0.990587	9	1.29422
220	11.9167	1.23986	11.6667	1.06837	12.0769	0.929995	10.4375	1.26481
240	13.5	1.11124	12.9167	1.02586	13.4615	0.931055	12.1875	1.20492
260	14.5833	1.06215	14.3333	0.956107	14.5385	0.903096	13.25	1.20934
280	15.5	1.04083	15.3333	0.940127	15.7692	0.856003	14.375	1.23449
300	16.4167	1.07632	16.5833	0.972799	16.5385	0.851961	15.25	1.2829
320	17.25	0.985693	17.5	0.925235	17.5385	0.851961	16.25	1.142
340	18.4167	1.04779	18.5	0.925235	18.3077	0.803714	17.0625	1.18838
360	19.0833	1.02586	19.3333	0.898933	19.0769	0.843235	17.8125	1.14097
380	19.6667	1.00252	20.0833	0.916667	19.5385	0.836778	18.9375	1.06641
400	20.4167	0.988252	20.8333	0.868936	20.2308	0.885451	19.375	1.01602
420	21.1667	1.02124	21.5	0.874729	20.7692	0.817704	20.125	1.01602
440	21.6667	1.01752	21.9167	0.908365	21.0769	0.887676	20.6875	0.973476
460	22.0833	0.96498	22.75	0.853913	21.6154	0.888231	21.0625	1.03468
480	22.5	1.01876	23.4167	0.891529	22.2308	0.913951	21.6875	1.02761
500	23.0833	0.995888	23.75	0.853913	22.3846	0.937389	22.25	1.03481
[truncated: 4 more columns]

## Sheet: S6B Fig
Input/output curve
	Number of action potentials
Single cell data	targeted L2/3																					targeted nodule
Injected current	Cell1	Cell2	Cell3	Cell4	Cell5	Cell6	Cell7	Cell8	Cell9	Cell10	Cell11	Cell12	Cell13	Cell14	Cell15	Cell16	Cell17	Cell18	Cell19	Cell20	Cell21	Cell1	Cell2	Cell3	Cell4	Cell5	Cell6	Cell7	Cell8	Cell9	Cell10	Cell11	Cell12	Cell13	Cell14
0	0	0	0	0	0	0	0	0	0	0	0	0	0	0	0	0	0	0	0	0	0	0	0	0	0	0	0	0	0	0	0	0	0	0	0
20	0	0	0	0	0	0	0	0	0	0	0	0	0	0	0	0	0	0	0	0	0	0	0	0	0	0	0	0	0	0	0	0	0	0	0
40	0	0	0	0	0	0	0	0	0	0	0	0	0	0	0	0	0	0	0	0	0	0	0	0	0	0	0	0	0	0	0	0	0	0	0
60	0	0	0	0	0	0	0	0	0	0	0	0	0	0	0	0	0	0	0	0	0	0	0	0	0	0	0	0	0	0	0	0	0	0	0
80	0	0	0	0	0	0	1	0	0	0	0	0	0	0	0	0	0	0	0	0	0	0	0	0	0	0	0	0	0	0	0	2	0	0	0
100	0	0	0	0	0	0	0	0	0	0	0	0	0	0	0	0	0	0	0	0	0	0	0	0	0	0	1	0	0	0	0	3	1	0	0
120	0	0	0	0	0	0	0	0	0	0	0	0	0	0	0	0	0	0	0	0	0	0	0	0	0	0	4	0	0	0	0	4	2	0	0
140	0	0	0	0	0	0	0	0	0	0	0	0	0	0	0	0	1	0	0	0	0	0	0	0	0	0	5	0	0	0	0	6	4	0	0
160	0	0	0	1	0	0	0	0	0	0	0	0	0	0	0	0	4	0	0	0	0	1	0	1	0	0	6	0	0	0	0	7	5	0	0
180	0	0	0	0	0	0	0	0	0	0	0	0	0	1	0	0	5	0	0	0	0	3	0	3	0	3	8	0	0	4	0	8	6	0	0
200	0	0	0	3	0	3	0	0	0	0	0	0	5	1	0	0	6	0	0	5	0	4	0	4	0	3	9	0	0	5	0	9	7	0	0
220	0	0	0	5	0	5	0	0	0	0	0	0	7	4	0	0	8	0	0	7	0	4	0	5	0	4	10	0	0	6	0	10	8	0	0
240	0	0	0	6	0	6	0	0	0	0	0	6	8	5	0	0	9	0	0	8	0	5	0	6	1	5	11	1	0	6	0	10	9	0	0
260	0	0	0	7	0	8	0	0	0	0	0	8	11	8	0	0	12	0	5	9	0	6	0	7	4	6	12	2	0	8	0	11	9	0	0
280	0	0	3	8	8	9	1	0	0	0	0	10	12	9	0	0	11	0	7	10	7	7	0	7	5	7	13	3	0	8	0	12	10	0	0
300	0	0	5	9	5	10	2	0	5	0	0	11	15	10	0	7	12	0	8	10	8	8	0	8	6	8	14	6	0	9	0	13	11	0	0
320	2	0	5	9	8	11	4	5	7	0	0	12	15	11	0	7	13	1	9	12	10	8	0	9	7	8	14	6	0	10	0	14	12	0	3
340	4	0	6	10	8	12	5	6	8	0	0	13	16	11	0	8	14	6	10	12	11	9	0	9	8	9	15	7	1	11	0	15	12	0	1
360	5	0	7	11	10	13	6	7	12	0	0	13	15	12	0	9	15	6	11	13	12	9	1	10	8	9	16	8	4	11	0	15	13	0	5
380	6	0	8	11	11	14	8	7	11	0	0	14	18	13	0	10	15	7	12	14	13	10	0	10	9	10	16	9	5	12	0	16	13	0	6
400	7	0	9	12	12	15	8	8	11	0	0	15	20	14	0	9	16	9	12	14	14	10	3	11	9	11	17	9	7	13	0	17	14	0	6
420	8	0	10	13	13	16	9	9	13	0	2	16	21	15	0	11	17	10	13	15	15	11	4	12	10	12	18	10	9	14	3	18	15	0	8
440	8	0	11	13	13	16	10	9	13	0	3	17	21	16	0	12	18	11	14	16	16	11	5	12	10	12	18	10	11	15	3	19	15	2	8
460	9	0	12	14	15	17	11	10	15	0	3	17	21	16	0	13	19	12	14	16	16	12	5	12	11	12	19	11	12	15	5	20	16	2	9
480	9	1	13	14	15	18	11	11	15	0	5	18	24	18	0	13	19	13	15	17	17	12	6	13	11	13	20	11	13	16	4	21	17	4	10
500	11	1	13	15	16	18	12	11	17	6	7	17	24		0	14	20	14	15	17	18	13	6	14	11	13	20	11	15	16	7	22	18	5	10
	Number of action potentials
Represented on graph	targeted L2/3		targeted nodule
Injected current	MEAN	SEM	MEAN	SEM
0	0	0	0	0
20	0	0	0	0
40	0	0	0	0
60	0	0	0	0
80	0.047619	0.047619	0.142857	0.142857
100	0	0	0.357143	0.225007
120	0	0	0.714286	0.398191
140	0.047619	0.047619	1.07143	0.578595
160	0.238095	0.194015	1.42857	0.677052
180	0.285714	0.240464	2.5	0.810305
200	1.09524	0.435916	2.92857	0.928571
220	1.71429	0.62922	3.35714	1.04622
240	2.28571	0.743681	3.85714	1.09372
260	3.2381	0.965857	4.64286	1.17017
280	4.52381	1.01564	5.14286	1.25732
300	5.57143	1.06362	5.92857	1.36464
320	6.71429	1.06042	6.5	1.38179
340	7.61905	1.06117	6.92857	1.48422
360	8.42857	1.10749	7.78571	1.39536
380	9.14286	1.18379	8.28571	1.45794
400	9.7619	1.25907	9.07143	1.46184
420	10.7619	1.30184	10.2857	1.41975
440	11.2857	1.33299	10.7857	1.36349
460	11.9048	1.36435	11.5	1.37381
480	12.6667	1.41814	12.2143	1.40321
500	13.3	1.34966	12.9286	1.35656

## Sheet: S6C Fig
	RHEBp.P37L				RHEBp.P37L					RHEBp.P37L				RHEBp.P37L					RHEBp.P37L				RHEBp.P37L
Capacitance	targeted L2/3	targeted nodule		Cm	targeted L2/3	targeted nodule			Resting membrane	targeted L2/3	targeted nodule		Rm	targeted L2/3	targeted nodule			Membrane potential	targeted L2/3	targeted nodule		Vm	targeted L2/3	targeted nodule
Cell1	150	186.813		MEAN	191.388	265.177			Cell1	100	91		MEAN	87.5	80.0714			Cell1	-66	-63		MEAN	-62.4348	-59.5714
Cell2	168.539	355.932		SEM	9.63452	20.3402			Cell2	89	59		SEM	4.58171	4.59391			Cell2	-45	-48		SEM	1.86906	1.84782
Cell3	196.078	325.843							Cell3	102	89							Cell3	-74	-52
Cell4	318.182	348.485							Cell4	66	66							Cell4	-64	-59
Cell5	193.548	293.478							Cell5	62	92							Cell5	-69	-69
Cell6	152.174	200							Cell6	92	90							Cell6	-56	-59
Cell7	159.783	272.727							Cell7	92	77							Cell7	-69	-66
Cell8	220.588	200							Cell8	68	85							Cell8	-66	-62
Cell9	179.775	309.859							Cell9	89	71							Cell9	-70	-45
Cell10	210.526	253.521							Cell10	57	71							Cell10	-57	-58
Cell11	177.083	393.443							Cell11	96	61							Cell11	-65	-65
Cell12	145.833	145.299							Cell12	96	117							Cell12	-62	-65
Cell13	134.921	177.083							Cell13	126	96							Cell13	-69	-61
Cell14	238.095	250							Cell14	42	56							Cell14	-67	-62
Cell15	235.955								Cell15	89								Cell15	-63
Cell16	190.476								Cell16	84								Cell16	-47
Cell17	210.526								Cell17	76								Cell17	-37
Cell18	216.981								Cell18	106								Cell18	-70
Cell19	185.841								Cell19	113								Cell19	-64
Cell20	142.857								Cell20	105								Cell20	-65
																		Cell21	-70
																		Cell22	-61
																		Cell23	-60

## Sheet: Legend S8_Data
Fig 8B
Includes passive properties (capacitance, resting membrane and membrane potential) measured for each L2/3 pyramidal cell and average values in empty vector and RHEBp.P37L mice
Fig 8C-E
Includes the number of action potentials measured for each L2/3 pyramidal cell upon steps of current injection and relative mean plus standard error of the mean values for the following group of mice: empty vector, RHEBp.P37L, RHEBp.P37L+LSL-TeTxLC (tamoxifen P14)
Fig 8F
Includes passive properties (capacitance, resting membrane and membrane potential) measured for each L2/3 pyramidal cell and average values in RHEBp.P37L+LSL-TeTxLC (tamoxifen P14) mice
S6A Fig
Includes the number of action potentials measured for each L2/3 pyramidal cell upon steps of current injection and relative mean plus standard error of the mean values empty vector mice and non targeted mice
S6B Fig
Includes the number of action potentials measured for targeted L2/3 pyramidal cells and targeted cells in the nodule upon steps of current injection for RHEBp.P37L mice
S6C Fig
Includes passive properties (capacitance, resting membrane and membrane potential) measured for each targeted L2/3 pyramidal cell and targeted cells in the nodule in RHEBp.P37L mice
